# Supplementary material for: Protein Domain-Level Landscape of Cancer-Type-Specific Somatic Mutations
Source: PLoS Comput Biol. 2015 Mar 20;11(3):e1004147. doi: 10.1371/journal.pcbi.1004147 (PMC4368709; doi:10.1371/journal.pcbi.1004147)
Supplement: S1 Table — (XLSX) [file pcbi.1004147.s001.xlsx]

## Sheet: Sheet1
Gene Symbol	Residues	Primary Site	Domain Name	Pfam ID	# of Mutations in Each Tissue	# of Mutations per Domain Instance per Cancer	Domain Length	VAR_IMPACT_DESC	Polyphen_prediction	Sample Counts per Cancer Type.	CDS_Mutation_Syntax.1	AA_Mutation_Syntax	COSMIC_Mutation_ID	COSMIC_Sample_ID	COSMIC_Study_ID	Pubmed_ID	Genomic_Coordinates_.GRCh37.	UniprotAC	Pvalue_Fisher'sExactTest
TP53	H193	Oesophagus	P53	PF00870.13	935	165	196	unknown	probablydamaging	242	578A>G	H193R	10742	1890895	464	23525077	17:7578271-7578271	Q2XN98.1	2.84e-74
TP53	H193	Oesophagus	P53	PF00870.13	935	165	196	unknown	probablydamaging	242	578A>G	H193R	10742	1890850	464	23525077	17:7578271-7578271	Q2XN98.1	2.84e-74
TP53	H193	Oesophagus	P53	PF00870.13	935	165	196	unknown	probablydamaging	242	578A>G	H193R	308307	1890895	464	23525077	17:7578271-7578271		2.84e-74
TP53	H193	Oesophagus	P53	PF00870.13	935	165	196	unknown	probablydamaging	242	578A>G	H193R	308307	1890850	464	23525077	17:7578271-7578271		2.84e-74
TP53	H193	Oesophagus	P53	PF00870.13	935	165	196	unknown	probablydamaging	242	578A>G	H193R	308306	1890895	464	23525077	17:7578271-7578271		2.84e-74
TP53	H193	Oesophagus	P53	PF00870.13	935	165	196	unknown	probablydamaging	242	578A>G	H193R	308306	1890850	464	23525077	17:7578271-7578271		2.84e-74
TP53	Y205	Oesophagus	P53	PF00870.13	935	165	196	unknown	probablydamaging	242	614A>G	Y205C	43947	1890839	464	23525077	17:7578235-7578235	Q2XN98.1	2.84e-74
TP53	Y205	Oesophagus	P53	PF00870.13	935	165	196	unknown	probablydamaging	242	614A>G	Y205C	99633	1890839	464	23525077	17:7578235-7578235		2.84e-74
TP53	Y205	Oesophagus	P53	PF00870.13	935	165	196	unknown	probablydamaging	242	614A>G	Y205C	99630	1890839	464	23525077	17:7578235-7578235		2.84e-74
TP53	H214	Oesophagus	P53	PF00870.13	935	165	196	unknown	probablydamaging	242	641A>G	H214R	43687	1890935	464	23525077	17:7578208-7578208	Q2XN98.1	2.84e-74
TP53	H214	Oesophagus	P53	PF00870.13	935	165	196	unknown	probablydamaging	242	641A>G	H214R	43687	1890833	464	23525077	17:7578208-7578208	Q2XN98.1	2.84e-74
TP53	H214	Oesophagus	P53	PF00870.13	935	165	196	unknown	probablydamaging	242	641A>G	H214R	307280	1890833	464	23525077	17:7578208-7578208		2.84e-74
TP53	H214	Oesophagus	P53	PF00870.13	935	165	196	unknown	probablydamaging	242	641A>G	H214R	307280	1890935	464	23525077	17:7578208-7578208		2.84e-74
TP53	H214	Oesophagus	P53	PF00870.13	935	165	196	unknown	probablydamaging	242	641A>G	H214R	307279	1890935	464	23525077	17:7578208-7578208		2.84e-74
TP53	H214	Oesophagus	P53	PF00870.13	935	165	196	unknown	probablydamaging	242	641A>G	H214R	307279	1890833	464	23525077	17:7578208-7578208		2.84e-74
TP53	K132	Oesophagus	P53	PF00870.13	935	165	196	unknown	probablydamaging	242	395A>G	K132R	11582	1890883	464	23525077	17:7578535-7578535	Q2XN98.1	2.84e-74
TP53	K132	Oesophagus	P53	PF00870.13	935	165	196	unknown	probablydamaging	242	395A>G	K132R	308311	1890883	464	23525077	17:7578535-7578535		2.84e-74
TP53	K132	Oesophagus	P53	PF00870.13	935	165	196	unknown	probablydamaging	242	395A>G	K132R	308310	1890883	464	23525077	17:7578535-7578535		2.84e-74
TP53	I255	Oesophagus	P53	PF00870.13	935	165	196	unknown	probablydamaging	242	763A>T	I255F	43651	1890838	464	23525077	17:7577518-7577518	Q2XN98.1	2.84e-74
TP53	I195	Oesophagus	P53	PF00870.13	935	165	196	unknown	probablydamaging	242	583A>T	I195F	44633	1890941	464	23525077	17:7578266-7578266	Q2XN98.1	2.84e-74
TP53	I255	Oesophagus	P53	PF00870.13	935	165	196	unknown	probablydamaging	242	763A>T	I255F	220791	1890838	464	23525077	17:7577518-7577518		2.84e-74
TP53	I255	Oesophagus	P53	PF00870.13	935	165	196	unknown	probablydamaging	242	763A>T	I255F	220790	1890838	464	23525077	17:7577518-7577518		2.84e-74
TP53	I232	Oesophagus	P53	PF00870.13	935	165	196	unknown	probablydamaging	242	694A>T	I232F	43550	1860012	448	22877736	17:7577587-7577587	Q2XN98.1	2.84e-74
TP53	I232	Oesophagus	P53	PF00870.13	935	165	196	unknown	probablydamaging	242	694A>T	I232F	562648	1860012	448	22877736	17:7577587-7577587		2.84e-74
TP53	I232	Oesophagus	P53	PF00870.13	935	165	196	unknown	probablydamaging	242	694A>T	I232F	562649	1860012	448	22877736	17:7577587-7577587		2.84e-74
TP53	P278	Oesophagus	P53	PF00870.13	935	165	196	unknown	probablydamaging	242	833C>G	P278R	10887	1890886	464	23525077	17:7577105-7577105	Q2XN98.1	2.84e-74
TP53	P278	Oesophagus	P53	PF00870.13	935	165	196	unknown	probablydamaging	242	833C>G	P278R	300205	1890886	464	23525077	17:7577105-7577105		2.84e-74
TP53	L130	Oesophagus	P53	PF00870.13	935	165	196	unknown	probablydamaging	242	388C>G	L130V	11462	1890896	464	23525077	17:7578542-7578542	Q2XN98.1	2.84e-74
TP53	R248	Oesophagus	P53	PF00870.13	935	165	196	unknown	probablydamaging	242	742C>T	R248W	10656	1890905	464	23525077	17:7577539-7577539	Q2XN98.1	2.84e-74
TP53	R248	Oesophagus	P53	PF00870.13	935	165	196	unknown	probablydamaging	242	742C>T	R248W	10656	1890908	464	23525077	17:7577539-7577539	Q2XN98.1	2.84e-74
TP53	R248	Oesophagus	P53	PF00870.13	935	165	196	unknown	probablydamaging	242	742C>T	R248W	10656	1890852	464	23525077	17:7577539-7577539	Q2XN98.1	2.84e-74
TP53	R248	Oesophagus	P53	PF00870.13	935	165	196	unknown	probablydamaging	242	742C>T	R248W	10656	1890909	464	23525077	17:7577539-7577539	Q2XN98.1	2.84e-74
TP53	R248	Oesophagus	P53	PF00870.13	935	165	196	unknown	probablydamaging	242	742C>T	R248W	10656	1890972	464	23525077	17:7577539-7577539	Q2XN98.1	2.84e-74
TP53	R248	Oesophagus	P53	PF00870.13	935	165	196	unknown	probablydamaging	242	742C>T	R248W	10656	1890862	464	23525077	17:7577539-7577539	Q2XN98.1	2.84e-74
TP53	R248	Oesophagus	P53	PF00870.13	935	165	196	unknown	probablydamaging	242	742C>T	R248W	10656	1890967	464	23525077	17:7577539-7577539	Q2XN98.1	2.84e-74
TP53	R248	Oesophagus	P53	PF00870.13	935	165	196	unknown	probablydamaging	242	742C>T	R248W	120007	1890905	464	23525077	17:7577539-7577539		2.84e-74
TP53	R248	Oesophagus	P53	PF00870.13	935	165	196	unknown	probablydamaging	242	742C>T	R248W	120007	1890862	464	23525077	17:7577539-7577539		2.84e-74
TP53	R248	Oesophagus	P53	PF00870.13	935	165	196	unknown	probablydamaging	242	742C>T	R248W	120007	1890967	464	23525077	17:7577539-7577539		2.84e-74
TP53	R248	Oesophagus	P53	PF00870.13	935	165	196	unknown	probablydamaging	242	742C>T	R248W	120007	1890908	464	23525077	17:7577539-7577539		2.84e-74
TP53	R248	Oesophagus	P53	PF00870.13	935	165	196	unknown	probablydamaging	242	742C>T	R248W	120007	1890852	464	23525077	17:7577539-7577539		2.84e-74
TP53	R248	Oesophagus	P53	PF00870.13	935	165	196	unknown	probablydamaging	242	742C>T	R248W	120007	1890909	464	23525077	17:7577539-7577539		2.84e-74
TP53	R248	Oesophagus	P53	PF00870.13	935	165	196	unknown	probablydamaging	242	742C>T	R248W	120007	1890972	464	23525077	17:7577539-7577539		2.84e-74
TP53	R248	Oesophagus	P53	PF00870.13	935	165	196	unknown	probablydamaging	242	742C>T	R248W	120005	1890972	464	23525077	17:7577539-7577539		2.84e-74
TP53	R248	Oesophagus	P53	PF00870.13	935	165	196	unknown	probablydamaging	242	742C>T	R248W	120005	1890862	464	23525077	17:7577539-7577539		2.84e-74
TP53	R248	Oesophagus	P53	PF00870.13	935	165	196	unknown	probablydamaging	242	742C>T	R248W	120005	1890852	464	23525077	17:7577539-7577539		2.84e-74
TP53	R248	Oesophagus	P53	PF00870.13	935	165	196	unknown	probablydamaging	242	742C>T	R248W	120005	1890909	464	23525077	17:7577539-7577539		2.84e-74
TP53	R248	Oesophagus	P53	PF00870.13	935	165	196	unknown	probablydamaging	242	742C>T	R248W	120005	1890908	464	23525077	17:7577539-7577539		2.84e-74
TP53	R248	Oesophagus	P53	PF00870.13	935	165	196	unknown	probablydamaging	242	742C>T	R248W	120005	1890905	464	23525077	17:7577539-7577539		2.84e-74
TP53	R248	Oesophagus	P53	PF00870.13	935	165	196	unknown	probablydamaging	242	742C>T	R248W	120005	1890967	464	23525077	17:7577539-7577539		2.84e-74
TP53	R273	Oesophagus	P53	PF00870.13	935	165	196	unknown	probablydamaging	242	817C>T	R273C	10659	1890938	464	23525077	17:7577121-7577121	Q2XN98.1	2.84e-74
TP53	R273	Oesophagus	P53	PF00870.13	935	165	196	unknown	probablydamaging	242	817C>T	R273C	10659	1890931	464	23525077	17:7577121-7577121	Q2XN98.1	2.84e-74
TP53	R273	Oesophagus	P53	PF00870.13	935	165	196	unknown	probablydamaging	242	817C>T	R273C	10659	1890962	464	23525077	17:7577121-7577121	Q2XN98.1	2.84e-74
TP53	R273	Oesophagus	P53	PF00870.13	935	165	196	unknown	probablydamaging	242	817C>T	R273C	10659	1890970	464	23525077	17:7577121-7577121	Q2XN98.1	2.84e-74
TP53	R273	Oesophagus	P53	PF00870.13	935	165	196	unknown	probablydamaging	242	817C>T	R273C	10659	1890978	464	23525077	17:7577121-7577121	Q2XN98.1	2.84e-74
TP53	R273	Oesophagus	P53	PF00870.13	935	165	196	unknown	probablydamaging	242	817C>T	R273C	10659	1890951	464	23525077	17:7577121-7577121	Q2XN98.1	2.84e-74
TP53	R273	Oesophagus	P53	PF00870.13	935	165	196	unknown	probablydamaging	242	817C>T	R273C	10659	1890891	464	23525077	17:7577121-7577121	Q2XN98.1	2.84e-74
TP53	R273	Oesophagus	P53	PF00870.13	935	165	196	unknown	probablydamaging	242	817C>T	R273C	99933	1890951	464	23525077	17:7577121-7577121		2.84e-74
TP53	R273	Oesophagus	P53	PF00870.13	935	165	196	unknown	probablydamaging	242	817C>T	R273C	99933	1890891	464	23525077	17:7577121-7577121		2.84e-74
TP53	R273	Oesophagus	P53	PF00870.13	935	165	196	unknown	probablydamaging	242	817C>T	R273C	99933	1890931	464	23525077	17:7577121-7577121		2.84e-74
TP53	R273	Oesophagus	P53	PF00870.13	935	165	196	unknown	probablydamaging	242	817C>T	R273C	99933	1890962	464	23525077	17:7577121-7577121		2.84e-74
TP53	R273	Oesophagus	P53	PF00870.13	935	165	196	unknown	probablydamaging	242	817C>T	R273C	99933	1890978	464	23525077	17:7577121-7577121		2.84e-74
TP53	R273	Oesophagus	P53	PF00870.13	935	165	196	unknown	probablydamaging	242	817C>T	R273C	99933	1890970	464	23525077	17:7577121-7577121		2.84e-74
TP53	R273	Oesophagus	P53	PF00870.13	935	165	196	unknown	probablydamaging	242	817C>T	R273C	99933	1890938	464	23525077	17:7577121-7577121		2.84e-74
TP53	R282	Oesophagus	P53	PF00870.13	935	165	196	unknown	probablydamaging	242	844C>T	R282W	10704	1890870	464	23525077	17:7577094-7577094	Q2XN98.1	2.84e-74
TP53	R282	Oesophagus	P53	PF00870.13	935	165	196	unknown	probablydamaging	242	844C>T	R282W	10704	1890873	464	23525077	17:7577094-7577094	Q2XN98.1	2.84e-74
TP53	R282	Oesophagus	P53	PF00870.13	935	165	196	unknown	probablydamaging	242	844C>T	R282W	10704	1890930	464	23525077	17:7577094-7577094	Q2XN98.1	2.84e-74
TP53	R282	Oesophagus	P53	PF00870.13	935	165	196	unknown	probablydamaging	242	844C>T	R282W	10704	1890876	464	23525077	17:7577094-7577094	Q2XN98.1	2.84e-74
TP53	R282	Oesophagus	P53	PF00870.13	935	165	196	unknown	probablydamaging	242	844C>T	R282W	99925	1890876	464	23525077	17:7577094-7577094		2.84e-74
TP53	R282	Oesophagus	P53	PF00870.13	935	165	196	unknown	probablydamaging	242	844C>T	R282W	99925	1890930	464	23525077	17:7577094-7577094		2.84e-74
TP53	R282	Oesophagus	P53	PF00870.13	935	165	196	unknown	probablydamaging	242	844C>T	R282W	99925	1890870	464	23525077	17:7577094-7577094		2.84e-74
TP53	R282	Oesophagus	P53	PF00870.13	935	165	196	unknown	probablydamaging	242	844C>T	R282W	99925	1890873	464	23525077	17:7577094-7577094		2.84e-74
TP53	S241	Oesophagus	P53	PF00870.13	935	165	196	unknown	probablydamaging	242	722C>T	S241F	10812	1890872	464	23525077	17:7577559-7577559	Q2XN98.1	2.84e-74
TP53	S241	Oesophagus	P53	PF00870.13	935	165	196	unknown	probablydamaging	242	722C>T	S241F	214171	1890872	464	23525077	17:7577559-7577559		2.84e-74
TP53	S241	Oesophagus	P53	PF00870.13	935	165	196	unknown	probablydamaging	242	722C>T	S241F	214170	1890872	464	23525077	17:7577559-7577559		2.84e-74
TP53	H193	Oesophagus	P53	PF00870.13	935	165	196	unknown	probablydamaging	242	577C>T	H193Y	10672	1890835	464	23525077	17:7578272-7578272	Q2XN98.1	2.84e-74
TP53	H193	Oesophagus	P53	PF00870.13	935	165	196	unknown	probablydamaging	242	577C>T	H193Y	437529	1890835	464	23525077	17:7578272-7578272		2.84e-74
TP53	H193	Oesophagus	P53	PF00870.13	935	165	196	unknown	probablydamaging	242	577C>T	H193Y	437530	1890835	464	23525077	17:7578272-7578272		2.84e-74
TP53	P152	Oesophagus	P53	PF00870.13	935	165	196	unknown	probablydamaging	242	455C>T	P152L	10790	1890879	464	23525077	17:7578475-7578475	Q2XN98.1	2.84e-74
TP53	P152	Oesophagus	P53	PF00870.13	935	165	196	unknown	probablydamaging	242	455C>T	P152L	129856	1890879	464	23525077	17:7578475-7578475		2.84e-74
TP53	P152	Oesophagus	P53	PF00870.13	935	165	196	unknown	probablydamaging	242	455C>T	P152L	129857	1890879	464	23525077	17:7578475-7578475		2.84e-74
TP53	P278	Oesophagus	P53	PF00870.13	935	165	196	unknown	probablydamaging	242	832C>T	P278S	10939	1890842	464	23525077	17:7577106-7577106	Q2XN98.1	2.84e-74
TP53	P278	Oesophagus	P53	PF00870.13	935	165	196	unknown	probablydamaging	242	832C>T	P278S	139044	1890842	464	23525077	17:7577106-7577106		2.84e-74
TP53	E271	Oesophagus	P53	PF00870.13	935	165	196	high	probablydamaging	242	811G>A	E271K	10719	1890906	464	23525077	17:7577127-7577127	Q2XN98.1	2.84e-74
TP53	E271	Oesophagus	P53	PF00870.13	935	165	196	high	probablydamaging	242	811G>A	E271K	254988	1890906	464	23525077	17:7577127-7577127		2.84e-74
TP53	R248	Oesophagus	P53	PF00870.13	935	165	196	unknown	probablydamaging	242	743G>A	R248Q	10662	1890860	464	23525077	17:7577538-7577538	Q2XN98.1	2.84e-74
TP53	R248	Oesophagus	P53	PF00870.13	935	165	196	unknown	probablydamaging	242	743G>A	R248Q	10662	1890854	464	23525077	17:7577538-7577538	Q2XN98.1	2.84e-74
TP53	R248	Oesophagus	P53	PF00870.13	935	165	196	unknown	probablydamaging	242	743G>A	R248Q	10662	1890933	464	23525077	17:7577538-7577538	Q2XN98.1	2.84e-74
TP53	R248	Oesophagus	P53	PF00870.13	935	165	196	unknown	probablydamaging	242	743G>A	R248Q	10662	1890980	464	23525077	17:7577538-7577538	Q2XN98.1	2.84e-74
TP53	R248	Oesophagus	P53	PF00870.13	935	165	196	unknown	probablydamaging	242	743G>A	R248Q	99602	1890854	464	23525077	17:7577538-7577538		2.84e-74
TP53	R248	Oesophagus	P53	PF00870.13	935	165	196	unknown	probablydamaging	242	743G>A	R248Q	99602	1890933	464	23525077	17:7577538-7577538		2.84e-74
TP53	R248	Oesophagus	P53	PF00870.13	935	165	196	unknown	probablydamaging	242	743G>A	R248Q	99602	1890980	464	23525077	17:7577538-7577538		2.84e-74
TP53	R248	Oesophagus	P53	PF00870.13	935	165	196	unknown	probablydamaging	242	743G>A	R248Q	99602	1890860	464	23525077	17:7577538-7577538		2.84e-74
TP53	R248	Oesophagus	P53	PF00870.13	935	165	196	unknown	probablydamaging	242	743G>A	R248Q	99020	1890980	464	23525077	17:7577538-7577538		2.84e-74
TP53	R248	Oesophagus	P53	PF00870.13	935	165	196	unknown	probablydamaging	242	743G>A	R248Q	99020	1890854	464	23525077	17:7577538-7577538		2.84e-74
TP53	R248	Oesophagus	P53	PF00870.13	935	165	196	unknown	probablydamaging	242	743G>A	R248Q	99020	1890860	464	23525077	17:7577538-7577538		2.84e-74
TP53	R248	Oesophagus	P53	PF00870.13	935	165	196	unknown	probablydamaging	242	743G>A	R248Q	99020	1890933	464	23525077	17:7577538-7577538		2.84e-74
TP53	G245	Oesophagus	P53	PF00870.13	935	165	196	unknown	probablydamaging	242	733G>A	G245S	6932	1860011	448	22877736	17:7577548-7577548	Q2XN98.1	2.84e-74
TP53	G245	Oesophagus	P53	PF00870.13	935	165	196	unknown	probablydamaging	242	733G>A	G245S	6932	1890871	464	23525077	17:7577548-7577548	Q2XN98.1	2.84e-74
TP53	G245	Oesophagus	P53	PF00870.13	935	165	196	unknown	probablydamaging	242	733G>A	G245S	121035	1860011	448	22877736	17:7577548-7577548		2.84e-74
TP53	G245	Oesophagus	P53	PF00870.13	935	165	196	unknown	probablydamaging	242	733G>A	G245S	121035	1890871	464	23525077	17:7577548-7577548		2.84e-74
TP53	G245	Oesophagus	P53	PF00870.13	935	165	196	unknown	probablydamaging	242	733G>A	G245S	121036	1860011	448	22877736	17:7577548-7577548		2.84e-74
TP53	G245	Oesophagus	P53	PF00870.13	935	165	196	unknown	probablydamaging	242	733G>A	G245S	121036	1890871	464	23525077	17:7577548-7577548		2.84e-74
TP53	G245	Oesophagus	P53	PF00870.13	935	165	196	unknown	probablydamaging	242	734G>A	G245D	43606	1890960	464	23525077	17:7577547-7577547	Q2XN98.1	2.84e-74
TP53	G245	Oesophagus	P53	PF00870.13	935	165	196	unknown	probablydamaging	242	734G>A	G245D	179806	1890960	464	23525077	17:7577547-7577547		2.84e-74
TP53	G245	Oesophagus	P53	PF00870.13	935	165	196	unknown	probablydamaging	242	734G>A	G245D	179805	1890960	464	23525077	17:7577547-7577547		2.84e-74
TP53	C238	Oesophagus	P53	PF00870.13	935	165	196	unknown	probablydamaging	242	713G>A	C238Y	11059	1890918	464	23525077	17:7577568-7577568	Q2XN98.1	2.84e-74
TP53	V216	Oesophagus	P53	PF00870.13	935	165	196	unknown	probablydamaging	242	646G>A	V216M	10667	1890920	464	23525077	17:7578203-7578203	Q2XN98.1	2.84e-74
TP53	C238	Oesophagus	P53	PF00870.13	935	165	196	unknown	probablydamaging	242	713G>A	C238Y	179812	1890918	464	23525077	17:7577568-7577568		2.84e-74
TP53	V216	Oesophagus	P53	PF00870.13	935	165	196	unknown	probablydamaging	242	646G>A	V216M	120098	1890920	464	23525077	17:7578203-7578203		2.84e-74
TP53	C238	Oesophagus	P53	PF00870.13	935	165	196	unknown	probablydamaging	242	713G>A	C238Y	179811	1890918	464	23525077	17:7577568-7577568		2.84e-74
TP53	V216	Oesophagus	P53	PF00870.13	935	165	196	unknown	probablydamaging	242	646G>A	V216M	120095	1890920	464	23525077	17:7578203-7578203		2.84e-74
TP53	G244	Oesophagus	P53	PF00870.13	935	165	196	unknown	probablydamaging	242	731G>A	G244D	10883	1890889	464	23525077	17:7577550-7577550	Q2XN98.1	2.84e-74
TP53	G244	Oesophagus	P53	PF00870.13	935	165	196	unknown	probablydamaging	242	731G>A	G244D	179809	1890889	464	23525077	17:7577550-7577550		2.84e-74
TP53	G244	Oesophagus	P53	PF00870.13	935	165	196	unknown	probablydamaging	242	731G>A	G244D	179808	1890889	464	23525077	17:7577550-7577550		2.84e-74
TP53	C135	Oesophagus	P53	PF00870.13	935	165	196	unknown	probablydamaging	242	404G>A	C135Y	10801	1890924	464	23525077	17:7578526-7578526	Q2XN98.1	2.84e-74
TP53	C135	Oesophagus	P53	PF00870.13	935	165	196	unknown	probablydamaging	242	404G>A	C135Y	99601	1890924	464	23525077	17:7578526-7578526		2.84e-74
TP53	C135	Oesophagus	P53	PF00870.13	935	165	196	unknown	probablydamaging	242	404G>A	C135Y	99598	1890924	464	23525077	17:7578526-7578526		2.84e-74
TP53	R280	Oesophagus	P53	PF00870.13	935	165	196	unknown	probablydamaging	242	839G>A	R280K	10728	1890914	464	23525077	17:7577099-7577099	Q2XN98.1	2.84e-74
TP53	R280	Oesophagus	P53	PF00870.13	935	165	196	unknown	probablydamaging	242	839G>A	R280K	129830	1890914	464	23525077	17:7577099-7577099		2.84e-74
TP53	M237	Oesophagus	P53	PF00870.13	935	165	196	unknown	probablydamaging	242	711G>A	M237I	10834	1890882	464	23525077	17:7577570-7577570	Q2XN98.1	2.84e-74
TP53	M237	Oesophagus	P53	PF00870.13	935	165	196	unknown	probablydamaging	242	711G>A	M237I	99648	1890882	464	23525077	17:7577570-7577570		2.84e-74
TP53	M237	Oesophagus	P53	PF00870.13	935	165	196	unknown	probablydamaging	242	711G>A	M237I	99646	1890882	464	23525077	17:7577570-7577570		2.84e-74
TP53	V157	Oesophagus	P53	PF00870.13	935	165	196	unknown	probablydamaging	242	469G>T	V157F	10670	1860019	448	22877736	17:7578461-7578461	Q2XN98.1	2.84e-74
TP53	V157	Oesophagus	P53	PF00870.13	935	165	196	unknown	probablydamaging	242	469G>T	V157F	131480	1860019	448	22877736	17:7578461-7578461		2.84e-74
TP53	V157	Oesophagus	P53	PF00870.13	935	165	196	unknown	probablydamaging	242	469G>T	V157F	131481	1860019	448	22877736	17:7578461-7578461		2.84e-74
TP53	C176	Oesophagus	P53	PF00870.13	935	165	196	unknown	probablydamaging	242	527G>T	C176F	10645	1860006	448	22877736	17:7578403-7578403	Q2XN98.1	2.84e-74
TP53	C176	Oesophagus	P53	PF00870.13	935	165	196	unknown	probablydamaging	242	527G>T	C176F	10645	1890917	464	23525077	17:7578403-7578403	Q2XN98.1	2.84e-74
TP53	C176	Oesophagus	P53	PF00870.13	935	165	196	unknown	probablydamaging	242	527G>T	C176F	10645	1890934	464	23525077	17:7578403-7578403	Q2XN98.1	2.84e-74
TP53	C176	Oesophagus	P53	PF00870.13	935	165	196	unknown	probablydamaging	242	527G>T	C176F	117398	1860006	448	22877736	17:7578403-7578403		2.84e-74
TP53	C176	Oesophagus	P53	PF00870.13	935	165	196	unknown	probablydamaging	242	527G>T	C176F	117398	1890934	464	23525077	17:7578403-7578403		2.84e-74
TP53	C176	Oesophagus	P53	PF00870.13	935	165	196	unknown	probablydamaging	242	527G>T	C176F	117398	1890917	464	23525077	17:7578403-7578403		2.84e-74
TP53	C176	Oesophagus	P53	PF00870.13	935	165	196	unknown	probablydamaging	242	527G>T	C176F	117395	1860006	448	22877736	17:7578403-7578403		2.84e-74
TP53	C176	Oesophagus	P53	PF00870.13	935	165	196	unknown	probablydamaging	242	527G>T	C176F	117395	1890934	464	23525077	17:7578403-7578403		2.84e-74
TP53	C176	Oesophagus	P53	PF00870.13	935	165	196	unknown	probablydamaging	242	527G>T	C176F	117395	1890917	464	23525077	17:7578403-7578403		2.84e-74
TP53	G245	Oesophagus	P53	PF00870.13	935	165	196	unknown	probablydamaging	242	733G>T	G245C	11081	1890846	464	23525077	17:7577548-7577548	Q2XN98.1	2.84e-74
TP53	C135	Oesophagus	P53	PF00870.13	935	165	196	unknown	probablydamaging	242	404G>T	C135F	10647	1890911	464	23525077	17:7578526-7578526	Q2XN98.1	2.84e-74
TP53	C135	Oesophagus	P53	PF00870.13	935	165	196	unknown	probablydamaging	242	404G>T	C135F	10647	1890903	464	23525077	17:7578526-7578526	Q2XN98.1	2.84e-74
TP53	G245	Oesophagus	P53	PF00870.13	935	165	196	unknown	probablydamaging	242	733G>T	G245C	562651	1890846	464	23525077	17:7577548-7577548		2.84e-74
TP53	C135	Oesophagus	P53	PF00870.13	935	165	196	unknown	probablydamaging	242	404G>T	C135F	303850	1890911	464	23525077	17:7578526-7578526		2.84e-74
TP53	C135	Oesophagus	P53	PF00870.13	935	165	196	unknown	probablydamaging	242	404G>T	C135F	303850	1890903	464	23525077	17:7578526-7578526		2.84e-74
TP53	G245	Oesophagus	P53	PF00870.13	935	165	196	unknown	probablydamaging	242	733G>T	G245C	562652	1890846	464	23525077	17:7577548-7577548		2.84e-74
TP53	C135	Oesophagus	P53	PF00870.13	935	165	196	unknown	probablydamaging	242	404G>T	C135F	303849	1890903	464	23525077	17:7578526-7578526		2.84e-74
TP53	C135	Oesophagus	P53	PF00870.13	935	165	196	unknown	probablydamaging	242	404G>T	C135F	303849	1890911	464	23525077	17:7578526-7578526		2.84e-74
TP53	C275	Oesophagus	P53	PF00870.13	935	165	196	unknown	probablydamaging	242	824G>T	C275F	10701	1890982	464	23525077	17:7577114-7577114	Q2XN98.1	2.84e-74
TP53	K132	Oesophagus	P53	PF00870.13	935	165	196	unknown	probablydamaging	242	396G>T	K132N	10991	1860013	448	22877736	17:7578534-7578534	Q2XN98.1	2.84e-74
TP53	C275	Oesophagus	P53	PF00870.13	935	165	196	unknown	probablydamaging	242	824G>T	C275F	99932	1890982	464	23525077	17:7577114-7577114		2.84e-74
TP53	K132	Oesophagus	P53	PF00870.13	935	165	196	unknown	probablydamaging	242	396G>T	K132N	213187	1860013	448	22877736	17:7578534-7578534		2.84e-74
TP53	K132	Oesophagus	P53	PF00870.13	935	165	196	unknown	probablydamaging	242	396G>T	K132N	213186	1860013	448	22877736	17:7578534-7578534		2.84e-74
TP53	G244	Oesophagus	P53	PF00870.13	935	165	196	unknown	probablydamaging	242	731G>T	G244V	43652	1890942	464	23525077	17:7577550-7577550	Q2XN98.1	2.84e-74
TP53	S215	Oesophagus	P53	PF00870.13	935	165	196	unknown	probablydamaging	242	645T>A	S215R	45122	1890834	464	23525077	17:7578204-7578204	Q2XN98.1	2.84e-74
TP53	I162	Oesophagus	P53	PF00870.13	935	165	196	unknown	probablydamaging	242	485T>A	I162N	11966	1860007	448	22877736	17:7578445-7578445	Q2XN98.1	2.84e-74
TP53	I162	Oesophagus	P53	PF00870.13	935	165	196	unknown	probablydamaging	242	485T>A	I162N	11966	1890843	464	23525077	17:7578445-7578445	Q2XN98.1	2.84e-74
TP53	I162	Oesophagus	P53	PF00870.13	935	165	196	unknown	probablydamaging	242	485T>A	I162N	327538	1860007	448	22877736	17:7578445-7578445		2.84e-74
TP53	I162	Oesophagus	P53	PF00870.13	935	165	196	unknown	probablydamaging	242	485T>A	I162N	327538	1890843	464	23525077	17:7578445-7578445		2.84e-74
TP53	I162	Oesophagus	P53	PF00870.13	935	165	196	unknown	probablydamaging	242	485T>A	I162N	327537	1860007	448	22877736	17:7578445-7578445		2.84e-74
TP53	I162	Oesophagus	P53	PF00870.13	935	165	196	unknown	probablydamaging	242	485T>A	I162N	327537	1890843	464	23525077	17:7578445-7578445		2.84e-74
TP53	V172	Oesophagus	P53	PF00870.13	935	165	196	unknown	probablydamaging	242	515T>A	V172D	44229	1890856	464	23525077	17:7578415-7578415	Q2XN98.1	2.84e-74
TP53	V172	Oesophagus	P53	PF00870.13	935	165	196	unknown	probablydamaging	242	515T>A	V172D	1161213	1890856	464	23525077	17:7578415-7578415		2.84e-74
TP53	V172	Oesophagus	P53	PF00870.13	935	165	196	unknown	probablydamaging	242	515T>A	V172D	1161214	1890856	464	23525077	17:7578415-7578415		2.84e-74
TP53	Y220	Oesophagus	P53	PF00870.13	935	165	196	unknown	probablydamaging	242	658T>C	Y220H	44637	1860014	448	22877736	17:7578191-7578191	Q2XN98.1	2.84e-74
TP53	Y220	Oesophagus	P53	PF00870.13	935	165	196	unknown	probablydamaging	242	658T>C	Y220H	1172476	1860014	448	22877736	17:7578191-7578191		2.84e-74
TP53	Y220	Oesophagus	P53	PF00870.13	935	165	196	unknown	probablydamaging	242	658T>C	Y220H	1172477	1860014	448	22877736	17:7578191-7578191		2.84e-74
TP53	Y126	Oesophagus	P53	PF00870.13	935	165	196	unknown	probablydamaging	242	376T>G	Y126D	43900	1890940	464	23525077	17:7578554-7578554	Q2XN98.1	2.84e-74
TP53	Y126	Oesophagus	P53	PF00870.13	935	165	196	unknown	probablydamaging	242	376T>G	Y126D	220783	1890940	464	23525077	17:7578554-7578554		2.84e-74
TP53	Y126	Oesophagus	P53	PF00870.13	935	165	196	unknown	probablydamaging	242	376T>G	Y126D	220782	1890940	464	23525077	17:7578554-7578554		2.84e-74
KRAS	G12	Lung	Ras	PF00071.17	11654	261	162	high	possiblydamaging	825	35G>A	G12D	1135366	1780130	417	NA	12:25398284-25398284		1.92e-64
KRAS	G12	Lung	Ras	PF00071.17	11654	261	162	high	possiblydamaging	825	35G>A	G12D	1135366	1914050	417	NA	12:25398284-25398284		1.92e-64
KRAS	G12	Lung	Ras	PF00071.17	11654	261	162	high	possiblydamaging	825	35G>A	G12D	1135366	1914064	417	NA	12:25398284-25398284		1.92e-64
KRAS	G12	Lung	Ras	PF00071.17	11654	261	162	high	possiblydamaging	825	35G>A	G12D	1135366	1914091	417	NA	12:25398284-25398284		1.92e-64
KRAS	G12	Lung	Ras	PF00071.17	11654	261	162	high	possiblydamaging	825	35G>A	G12D	1135366	1914085	417	NA	12:25398284-25398284		1.92e-64
KRAS	G12	Lung	Ras	PF00071.17	11654	261	162	high	possiblydamaging	825	35G>A	G12D	1135366	1780143	417	NA	12:25398284-25398284		1.92e-64
KRAS	G12	Lung	Ras	PF00071.17	11654	261	162	high	possiblydamaging	825	35G>A	G12D	1135366	1913991	417	NA	12:25398284-25398284		1.92e-64
KRAS	G12	Lung	Ras	PF00071.17	11654	261	162	high	possiblydamaging	825	35G>A	G12D	1135366	1863739	453	22975805	12:25398284-25398284		1.92e-64
KRAS	G12	Lung	Ras	PF00071.17	11654	261	162	high	possiblydamaging	825	35G>A	G12D	1135366	1863768	453	22975805	12:25398284-25398284		1.92e-64
KRAS	G12	Lung	Ras	PF00071.17	11654	261	162	high	possiblydamaging	825	35G>A	G12D	521	1913991	417	NA	12:25398284-25398284	P01116.1	1.92e-64
KRAS	G12	Lung	Ras	PF00071.17	11654	261	162	high	possiblydamaging	825	35G>A	G12D	521	1914064	417	NA	12:25398284-25398284	P01116.1	1.92e-64
KRAS	G12	Lung	Ras	PF00071.17	11654	261	162	high	possiblydamaging	825	35G>A	G12D	521	1914085	417	NA	12:25398284-25398284	P01116.1	1.92e-64
KRAS	G12	Lung	Ras	PF00071.17	11654	261	162	high	possiblydamaging	825	35G>A	G12D	521	1914050	417	NA	12:25398284-25398284	P01116.1	1.92e-64
KRAS	G12	Lung	Ras	PF00071.17	11654	261	162	high	possiblydamaging	825	35G>A	G12D	521	1780130	417	NA	12:25398284-25398284	P01116.1	1.92e-64
KRAS	G12	Lung	Ras	PF00071.17	11654	261	162	high	possiblydamaging	825	35G>A	G12D	521	1780143	417	NA	12:25398284-25398284	P01116.1	1.92e-64
KRAS	G12	Lung	Ras	PF00071.17	11654	261	162	high	possiblydamaging	825	35G>A	G12D	521	1914091	417	NA	12:25398284-25398284	P01116.1	1.92e-64
KRAS	G12	Lung	Ras	PF00071.17	11654	261	162	high	possiblydamaging	825	35G>A	G12D	521	1765239	431	22980975	12:25398284-25398284	P01116.1	1.92e-64
KRAS	G12	Lung	Ras	PF00071.17	11654	261	162	high	possiblydamaging	825	35G>A	G12D	521	1765232	431	22980975	12:25398284-25398284	P01116.1	1.92e-64
KRAS	G12	Lung	Ras	PF00071.17	11654	261	162	high	possiblydamaging	825	35G>A	G12D	521	1765172	431	22980975	12:25398284-25398284	P01116.1	1.92e-64
KRAS	G12	Lung	Ras	PF00071.17	11654	261	162	high	possiblydamaging	825	35G>A	G12D	521	1863768	453	22975805	12:25398284-25398284	P01116.1	1.92e-64
KRAS	G12	Lung	Ras	PF00071.17	11654	261	162	high	possiblydamaging	825	35G>A	G12D	521	1863739	453	22975805	12:25398284-25398284	P01116.1	1.92e-64
KRAS	G13	Lung	Ras	PF00071.17	11654	261	162	high	possiblydamaging	825	38G>A	G13D	1140132	1780228	417	NA	12:25398281-25398281		1.92e-64
KRAS	G13	Lung	Ras	PF00071.17	11654	261	162	high	possiblydamaging	825	38G>A	G13D	1140132	1863714	453	22975805	12:25398281-25398281		1.92e-64
KRAS	G13	Lung	Ras	PF00071.17	11654	261	162	high	possiblydamaging	825	38G>A	G13D	1140132	1863685	453	22975805	12:25398281-25398281		1.92e-64
KRAS	G13	Lung	Ras	PF00071.17	11654	261	162	high	possiblydamaging	825	38G>A	G13D	532	1780228	417	NA	12:25398281-25398281	P01116.1	1.92e-64
KRAS	G13	Lung	Ras	PF00071.17	11654	261	162	high	possiblydamaging	825	38G>A	G13D	532	1765216	431	22980975	12:25398281-25398281	P01116.1	1.92e-64
KRAS	G13	Lung	Ras	PF00071.17	11654	261	162	high	possiblydamaging	825	38G>A	G13D	532	1765140	431	22980975	12:25398281-25398281	P01116.1	1.92e-64
KRAS	G13	Lung	Ras	PF00071.17	11654	261	162	high	possiblydamaging	825	38G>A	G13D	532	1765159	431	22980975	12:25398281-25398281	P01116.1	1.92e-64
KRAS	G13	Lung	Ras	PF00071.17	11654	261	162	high	possiblydamaging	825	38G>A	G13D	532	1765219	431	22980975	12:25398281-25398281	P01116.1	1.92e-64
KRAS	G13	Lung	Ras	PF00071.17	11654	261	162	high	possiblydamaging	825	38G>A	G13D	532	1863685	453	22975805	12:25398281-25398281	P01116.1	1.92e-64
KRAS	G13	Lung	Ras	PF00071.17	11654	261	162	high	possiblydamaging	825	38G>A	G13D	532	1863714	453	22975805	12:25398281-25398281	P01116.1	1.92e-64
KRAS	G12	Lung	Ras	PF00071.17	11654	261	162	high	possiblydamaging	825	34G>A	G12S	1152506	1914017	417	NA	12:25398285-25398285		1.92e-64
KRAS	G12	Lung	Ras	PF00071.17	11654	261	162	high	possiblydamaging	825	34G>A	G12S	1152506	1863704	453	22975805	12:25398285-25398285		1.92e-64
KRAS	G12	Lung	Ras	PF00071.17	11654	261	162	high	possiblydamaging	825	34G>A	G12S	1152506	1870260	456	23033341	12:25398285-25398285		1.92e-64
KRAS	G12	Lung	Ras	PF00071.17	11654	261	162	high	possiblydamaging	825	34G>A	G12S	517	1914017	417	NA	12:25398285-25398285	P01116.1	1.92e-64
KRAS	G12	Lung	Ras	PF00071.17	11654	261	162	high	possiblydamaging	825	34G>A	G12S	517	1765220	431	22980975	12:25398285-25398285	P01116.1	1.92e-64
KRAS	G12	Lung	Ras	PF00071.17	11654	261	162	high	possiblydamaging	825	34G>A	G12S	517	1863704	453	22975805	12:25398285-25398285	P01116.1	1.92e-64
KRAS	G12	Lung	Ras	PF00071.17	11654	261	162	high	possiblydamaging	825	34G>A	G12S	517	1870260	456	23033341	12:25398285-25398285	P01116.1	1.92e-64
KRAS	G12	Lung	Ras	PF00071.17	11654	261	162	unknown	possiblydamaging	825	35G>C	G12A	1140134	1914044	417	NA	12:25398284-25398284		1.92e-64
KRAS	G12	Lung	Ras	PF00071.17	11654	261	162	unknown	possiblydamaging	825	35G>C	G12A	1140134	1780207	417	NA	12:25398284-25398284		1.92e-64
KRAS	G12	Lung	Ras	PF00071.17	11654	261	162	unknown	possiblydamaging	825	35G>C	G12A	1140134	1780165	417	NA	12:25398284-25398284		1.92e-64
KRAS	G12	Lung	Ras	PF00071.17	11654	261	162	unknown	possiblydamaging	825	35G>C	G12A	1140134	1914079	417	NA	12:25398284-25398284		1.92e-64
KRAS	G12	Lung	Ras	PF00071.17	11654	261	162	unknown	possiblydamaging	825	35G>C	G12A	1140134	1914011	417	NA	12:25398284-25398284		1.92e-64
KRAS	G12	Lung	Ras	PF00071.17	11654	261	162	unknown	possiblydamaging	825	35G>C	G12A	1140134	1780220	417	NA	12:25398284-25398284		1.92e-64
KRAS	G12	Lung	Ras	PF00071.17	11654	261	162	unknown	possiblydamaging	825	35G>C	G12A	1140134	1914112	417	NA	12:25398284-25398284		1.92e-64
KRAS	G12	Lung	Ras	PF00071.17	11654	261	162	unknown	possiblydamaging	825	35G>C	G12A	1140134	1913998	417	NA	12:25398284-25398284		1.92e-64
KRAS	G12	Lung	Ras	PF00071.17	11654	261	162	unknown	possiblydamaging	825	35G>C	G12A	1140134	1913988	417	NA	12:25398284-25398284		1.92e-64
KRAS	G12	Lung	Ras	PF00071.17	11654	261	162	unknown	possiblydamaging	825	35G>C	G12A	1140134	1780238	417	NA	12:25398284-25398284		1.92e-64
KRAS	G12	Lung	Ras	PF00071.17	11654	261	162	unknown	possiblydamaging	825	35G>C	G12A	1140134	1870267	456	23033341	12:25398284-25398284		1.92e-64
KRAS	G12	Lung	Ras	PF00071.17	11654	261	162	unknown	possiblydamaging	825	35G>C	G12A	522	1913988	417	NA	12:25398284-25398284	P01116.1	1.92e-64
KRAS	G12	Lung	Ras	PF00071.17	11654	261	162	unknown	possiblydamaging	825	35G>C	G12A	522	1780220	417	NA	12:25398284-25398284	P01116.1	1.92e-64
KRAS	G12	Lung	Ras	PF00071.17	11654	261	162	unknown	possiblydamaging	825	35G>C	G12A	522	1913998	417	NA	12:25398284-25398284	P01116.1	1.92e-64
KRAS	G12	Lung	Ras	PF00071.17	11654	261	162	unknown	possiblydamaging	825	35G>C	G12A	522	1914044	417	NA	12:25398284-25398284	P01116.1	1.92e-64
KRAS	G12	Lung	Ras	PF00071.17	11654	261	162	unknown	possiblydamaging	825	35G>C	G12A	522	1780207	417	NA	12:25398284-25398284	P01116.1	1.92e-64
KRAS	G12	Lung	Ras	PF00071.17	11654	261	162	unknown	possiblydamaging	825	35G>C	G12A	522	1780238	417	NA	12:25398284-25398284	P01116.1	1.92e-64
KRAS	G12	Lung	Ras	PF00071.17	11654	261	162	unknown	possiblydamaging	825	35G>C	G12A	522	1914011	417	NA	12:25398284-25398284	P01116.1	1.92e-64
KRAS	G12	Lung	Ras	PF00071.17	11654	261	162	unknown	possiblydamaging	825	35G>C	G12A	522	1914079	417	NA	12:25398284-25398284	P01116.1	1.92e-64
KRAS	G12	Lung	Ras	PF00071.17	11654	261	162	unknown	possiblydamaging	825	35G>C	G12A	522	1914112	417	NA	12:25398284-25398284	P01116.1	1.92e-64
KRAS	G12	Lung	Ras	PF00071.17	11654	261	162	unknown	possiblydamaging	825	35G>C	G12A	522	1780165	417	NA	12:25398284-25398284	P01116.1	1.92e-64
KRAS	G12	Lung	Ras	PF00071.17	11654	261	162	unknown	possiblydamaging	825	35G>C	G12A	522	1765164	431	22980975	12:25398284-25398284	P01116.1	1.92e-64
KRAS	G12	Lung	Ras	PF00071.17	11654	261	162	unknown	possiblydamaging	825	35G>C	G12A	522	1765188	431	22980975	12:25398284-25398284	P01116.1	1.92e-64
KRAS	G12	Lung	Ras	PF00071.17	11654	261	162	unknown	possiblydamaging	825	35G>C	G12A	522	1765251	431	22980975	12:25398284-25398284	P01116.1	1.92e-64
KRAS	G12	Lung	Ras	PF00071.17	11654	261	162	unknown	possiblydamaging	825	35G>C	G12A	522	1870267	456	23033341	12:25398284-25398284	P01116.1	1.92e-64
KRAS	G12	Lung	Ras	PF00071.17	11654	261	162	unknown	possiblydamaging	825	34G>C	G12R	1157797	1914113	417	NA	12:25398285-25398285		1.92e-64
KRAS	G12	Lung	Ras	PF00071.17	11654	261	162	unknown	possiblydamaging	825	34G>C	G12R	518	1914113	417	NA	12:25398285-25398285	P01116.1	1.92e-64
KRAS	L19	Lung	Ras	PF00071.17	11654	261	162	unknown	probablydamaging	825	57G>C	L19F	12703	1913989	417	NA	12:25398262-25398262	P01116.1	1.92e-64
KRAS	A146	Lung	Ras	PF00071.17	11654	261	162	unknown	probablydamaging	825	436G>C	A146P	19905	1780217	417	NA	12:25378562-25378562	P01116.1	1.92e-64
KRAS	G12	Lung	Ras	PF00071.17	11654	261	162	medium	probablydamaging	825	34G>T	G12C	1140136	1914119	417	NA	12:25398285-25398285		1.92e-64
KRAS	G12	Lung	Ras	PF00071.17	11654	261	162	medium	probablydamaging	825	34G>T	G12C	1140136	1914040	417	NA	12:25398285-25398285		1.92e-64
KRAS	G12	Lung	Ras	PF00071.17	11654	261	162	medium	probablydamaging	825	34G>T	G12C	1140136	1914098	417	NA	12:25398285-25398285		1.92e-64
KRAS	G12	Lung	Ras	PF00071.17	11654	261	162	medium	probablydamaging	825	34G>T	G12C	1140136	1780052	417	NA	12:25398285-25398285		1.92e-64
KRAS	G12	Lung	Ras	PF00071.17	11654	261	162	medium	probablydamaging	825	34G>T	G12C	1140136	1780223	417	NA	12:25398285-25398285		1.92e-64
KRAS	G12	Lung	Ras	PF00071.17	11654	261	162	medium	probablydamaging	825	34G>T	G12C	1140136	1780160	417	NA	12:25398285-25398285		1.92e-64
KRAS	G12	Lung	Ras	PF00071.17	11654	261	162	medium	probablydamaging	825	34G>T	G12C	1140136	1780131	417	NA	12:25398285-25398285		1.92e-64
KRAS	G12	Lung	Ras	PF00071.17	11654	261	162	medium	probablydamaging	825	34G>T	G12C	1140136	1780154	417	NA	12:25398285-25398285		1.92e-64
KRAS	G12	Lung	Ras	PF00071.17	11654	261	162	medium	probablydamaging	825	34G>T	G12C	1140136	1914116	417	NA	12:25398285-25398285		1.92e-64
KRAS	G12	Lung	Ras	PF00071.17	11654	261	162	medium	probablydamaging	825	34G>T	G12C	1140136	1914028	417	NA	12:25398285-25398285		1.92e-64
KRAS	G12	Lung	Ras	PF00071.17	11654	261	162	medium	probablydamaging	825	34G>T	G12C	1140136	1780066	417	NA	12:25398285-25398285		1.92e-64
KRAS	G12	Lung	Ras	PF00071.17	11654	261	162	medium	probablydamaging	825	34G>T	G12C	1140136	1780050	417	NA	12:25398285-25398285		1.92e-64
KRAS	G12	Lung	Ras	PF00071.17	11654	261	162	medium	probablydamaging	825	34G>T	G12C	1140136	1780214	417	NA	12:25398285-25398285		1.92e-64
KRAS	G12	Lung	Ras	PF00071.17	11654	261	162	medium	probablydamaging	825	34G>T	G12C	1140136	1914115	417	NA	12:25398285-25398285		1.92e-64
KRAS	G12	Lung	Ras	PF00071.17	11654	261	162	medium	probablydamaging	825	34G>T	G12C	1140136	1780067	417	NA	12:25398285-25398285		1.92e-64
KRAS	G12	Lung	Ras	PF00071.17	11654	261	162	medium	probablydamaging	825	34G>T	G12C	1140136	1780179	417	NA	12:25398285-25398285		1.92e-64
KRAS	G12	Lung	Ras	PF00071.17	11654	261	162	medium	probablydamaging	825	34G>T	G12C	1140136	1914096	417	NA	12:25398285-25398285		1.92e-64
KRAS	G12	Lung	Ras	PF00071.17	11654	261	162	medium	probablydamaging	825	34G>T	G12C	1140136	1913981	417	NA	12:25398285-25398285		1.92e-64
KRAS	G12	Lung	Ras	PF00071.17	11654	261	162	medium	probablydamaging	825	34G>T	G12C	1140136	1914016	417	NA	12:25398285-25398285		1.92e-64
KRAS	G12	Lung	Ras	PF00071.17	11654	261	162	medium	probablydamaging	825	34G>T	G12C	1140136	1780113	417	NA	12:25398285-25398285		1.92e-64
KRAS	G12	Lung	Ras	PF00071.17	11654	261	162	medium	probablydamaging	825	34G>T	G12C	1140136	1780062	417	NA	12:25398285-25398285		1.92e-64
KRAS	G12	Lung	Ras	PF00071.17	11654	261	162	medium	probablydamaging	825	34G>T	G12C	1140136	1913987	417	NA	12:25398285-25398285		1.92e-64
KRAS	G12	Lung	Ras	PF00071.17	11654	261	162	medium	probablydamaging	825	34G>T	G12C	1140136	1914074	417	NA	12:25398285-25398285		1.92e-64
KRAS	G12	Lung	Ras	PF00071.17	11654	261	162	medium	probablydamaging	825	34G>T	G12C	1140136	1914083	417	NA	12:25398285-25398285		1.92e-64
KRAS	G12	Lung	Ras	PF00071.17	11654	261	162	medium	probablydamaging	825	34G>T	G12C	1140136	1914111	417	NA	12:25398285-25398285		1.92e-64
KRAS	G12	Lung	Ras	PF00071.17	11654	261	162	medium	probablydamaging	825	34G>T	G12C	1140136	1780051	417	NA	12:25398285-25398285		1.92e-64
KRAS	G12	Lung	Ras	PF00071.17	11654	261	162	medium	probablydamaging	825	34G>T	G12C	1140136	1914031	417	NA	12:25398285-25398285		1.92e-64
KRAS	G12	Lung	Ras	PF00071.17	11654	261	162	medium	probablydamaging	825	34G>T	G12C	1140136	1914010	417	NA	12:25398285-25398285		1.92e-64
KRAS	G12	Lung	Ras	PF00071.17	11654	261	162	medium	probablydamaging	825	34G>T	G12C	1140136	1914042	417	NA	12:25398285-25398285		1.92e-64
KRAS	G12	Lung	Ras	PF00071.17	11654	261	162	medium	probablydamaging	825	34G>T	G12C	1140136	1780065	417	NA	12:25398285-25398285		1.92e-64
KRAS	G12	Lung	Ras	PF00071.17	11654	261	162	medium	probablydamaging	825	34G>T	G12C	1140136	1914045	417	NA	12:25398285-25398285		1.92e-64
KRAS	G12	Lung	Ras	PF00071.17	11654	261	162	medium	probablydamaging	825	34G>T	G12C	1140136	1780192	417	NA	12:25398285-25398285		1.92e-64
KRAS	G12	Lung	Ras	PF00071.17	11654	261	162	medium	probablydamaging	825	34G>T	G12C	1140136	1914068	417	NA	12:25398285-25398285		1.92e-64
KRAS	G12	Lung	Ras	PF00071.17	11654	261	162	medium	probablydamaging	825	34G>T	G12C	1140136	1914022	417	NA	12:25398285-25398285		1.92e-64
KRAS	G12	Lung	Ras	PF00071.17	11654	261	162	medium	probablydamaging	825	34G>T	G12C	1140136	1780085	417	NA	12:25398285-25398285		1.92e-64
KRAS	G12	Lung	Ras	PF00071.17	11654	261	162	medium	probablydamaging	825	34G>T	G12C	1140136	1780194	417	NA	12:25398285-25398285		1.92e-64
KRAS	G12	Lung	Ras	PF00071.17	11654	261	162	medium	probablydamaging	825	34G>T	G12C	1140136	1914055	417	NA	12:25398285-25398285		1.92e-64
KRAS	G12	Lung	Ras	PF00071.17	11654	261	162	medium	probablydamaging	825	34G>T	G12C	1140136	1863686	453	22975805	12:25398285-25398285		1.92e-64
KRAS	G12	Lung	Ras	PF00071.17	11654	261	162	medium	probablydamaging	825	34G>T	G12C	1140136	1863727	453	22975805	12:25398285-25398285		1.92e-64
KRAS	G12	Lung	Ras	PF00071.17	11654	261	162	medium	probablydamaging	825	34G>T	G12C	1140136	1863729	453	22975805	12:25398285-25398285		1.92e-64
KRAS	G12	Lung	Ras	PF00071.17	11654	261	162	medium	probablydamaging	825	34G>T	G12C	1140136	1863714	453	22975805	12:25398285-25398285		1.92e-64
KRAS	G12	Lung	Ras	PF00071.17	11654	261	162	medium	probablydamaging	825	34G>T	G12C	1140136	1863757	453	22975805	12:25398285-25398285		1.92e-64
KRAS	G12	Lung	Ras	PF00071.17	11654	261	162	medium	probablydamaging	825	34G>T	G12C	1140136	1863725	453	22975805	12:25398285-25398285		1.92e-64
KRAS	G12	Lung	Ras	PF00071.17	11654	261	162	medium	probablydamaging	825	34G>T	G12C	1140136	1870273	456	23033341	12:25398285-25398285		1.92e-64
KRAS	G12	Lung	Ras	PF00071.17	11654	261	162	medium	probablydamaging	825	34G>T	G12C	1140136	1870269	456	23033341	12:25398285-25398285		1.92e-64
KRAS	G12	Lung	Ras	PF00071.17	11654	261	162	medium	probablydamaging	825	34G>T	G12C	1140136	1870281	456	23033341	12:25398285-25398285		1.92e-64
KRAS	G12	Lung	Ras	PF00071.17	11654	261	162	medium	probablydamaging	825	34G>T	G12C	1140136	1870271	456	23033341	12:25398285-25398285		1.92e-64
KRAS	G12	Lung	Ras	PF00071.17	11654	261	162	medium	probablydamaging	825	34G>T	G12C	516	1780192	417	NA	12:25398285-25398285	P01116.1	1.92e-64
KRAS	G12	Lung	Ras	PF00071.17	11654	261	162	medium	probablydamaging	825	34G>T	G12C	516	1914068	417	NA	12:25398285-25398285	P01116.1	1.92e-64
KRAS	G12	Lung	Ras	PF00071.17	11654	261	162	medium	probablydamaging	825	34G>T	G12C	516	1780062	417	NA	12:25398285-25398285	P01116.1	1.92e-64
KRAS	G12	Lung	Ras	PF00071.17	11654	261	162	medium	probablydamaging	825	34G>T	G12C	516	1780160	417	NA	12:25398285-25398285	P01116.1	1.92e-64
KRAS	G12	Lung	Ras	PF00071.17	11654	261	162	medium	probablydamaging	825	34G>T	G12C	516	1914119	417	NA	12:25398285-25398285	P01116.1	1.92e-64
KRAS	G12	Lung	Ras	PF00071.17	11654	261	162	medium	probablydamaging	825	34G>T	G12C	516	1914098	417	NA	12:25398285-25398285	P01116.1	1.92e-64
KRAS	G12	Lung	Ras	PF00071.17	11654	261	162	medium	probablydamaging	825	34G>T	G12C	516	1914116	417	NA	12:25398285-25398285	P01116.1	1.92e-64
KRAS	G12	Lung	Ras	PF00071.17	11654	261	162	medium	probablydamaging	825	34G>T	G12C	516	1914016	417	NA	12:25398285-25398285	P01116.1	1.92e-64
KRAS	G12	Lung	Ras	PF00071.17	11654	261	162	medium	probablydamaging	825	34G>T	G12C	516	1914096	417	NA	12:25398285-25398285	P01116.1	1.92e-64
KRAS	G12	Lung	Ras	PF00071.17	11654	261	162	medium	probablydamaging	825	34G>T	G12C	516	1914083	417	NA	12:25398285-25398285	P01116.1	1.92e-64
KRAS	G12	Lung	Ras	PF00071.17	11654	261	162	medium	probablydamaging	825	34G>T	G12C	516	1780085	417	NA	12:25398285-25398285	P01116.1	1.92e-64
KRAS	G12	Lung	Ras	PF00071.17	11654	261	162	medium	probablydamaging	825	34G>T	G12C	516	1914010	417	NA	12:25398285-25398285	P01116.1	1.92e-64
KRAS	G12	Lung	Ras	PF00071.17	11654	261	162	medium	probablydamaging	825	34G>T	G12C	516	1913987	417	NA	12:25398285-25398285	P01116.1	1.92e-64
KRAS	G12	Lung	Ras	PF00071.17	11654	261	162	medium	probablydamaging	825	34G>T	G12C	516	1780194	417	NA	12:25398285-25398285	P01116.1	1.92e-64
KRAS	G12	Lung	Ras	PF00071.17	11654	261	162	medium	probablydamaging	825	34G>T	G12C	516	1914031	417	NA	12:25398285-25398285	P01116.1	1.92e-64
KRAS	G12	Lung	Ras	PF00071.17	11654	261	162	medium	probablydamaging	825	34G>T	G12C	516	1780179	417	NA	12:25398285-25398285	P01116.1	1.92e-64
KRAS	G12	Lung	Ras	PF00071.17	11654	261	162	medium	probablydamaging	825	34G>T	G12C	516	1914115	417	NA	12:25398285-25398285	P01116.1	1.92e-64
KRAS	G12	Lung	Ras	PF00071.17	11654	261	162	medium	probablydamaging	825	34G>T	G12C	516	1913981	417	NA	12:25398285-25398285	P01116.1	1.92e-64
KRAS	G12	Lung	Ras	PF00071.17	11654	261	162	medium	probablydamaging	825	34G>T	G12C	516	1914042	417	NA	12:25398285-25398285	P01116.1	1.92e-64
KRAS	G12	Lung	Ras	PF00071.17	11654	261	162	medium	probablydamaging	825	34G>T	G12C	516	1914022	417	NA	12:25398285-25398285	P01116.1	1.92e-64
KRAS	G12	Lung	Ras	PF00071.17	11654	261	162	medium	probablydamaging	825	34G>T	G12C	516	1780223	417	NA	12:25398285-25398285	P01116.1	1.92e-64
KRAS	G12	Lung	Ras	PF00071.17	11654	261	162	medium	probablydamaging	825	34G>T	G12C	516	1780067	417	NA	12:25398285-25398285	P01116.1	1.92e-64
KRAS	G12	Lung	Ras	PF00071.17	11654	261	162	medium	probablydamaging	825	34G>T	G12C	516	1780050	417	NA	12:25398285-25398285	P01116.1	1.92e-64
KRAS	G12	Lung	Ras	PF00071.17	11654	261	162	medium	probablydamaging	825	34G>T	G12C	516	1914040	417	NA	12:25398285-25398285	P01116.1	1.92e-64
KRAS	G12	Lung	Ras	PF00071.17	11654	261	162	medium	probablydamaging	825	34G>T	G12C	516	1780214	417	NA	12:25398285-25398285	P01116.1	1.92e-64
KRAS	G12	Lung	Ras	PF00071.17	11654	261	162	medium	probablydamaging	825	34G>T	G12C	516	1914045	417	NA	12:25398285-25398285	P01116.1	1.92e-64
KRAS	G12	Lung	Ras	PF00071.17	11654	261	162	medium	probablydamaging	825	34G>T	G12C	516	1780051	417	NA	12:25398285-25398285	P01116.1	1.92e-64
KRAS	G12	Lung	Ras	PF00071.17	11654	261	162	medium	probablydamaging	825	34G>T	G12C	516	1780131	417	NA	12:25398285-25398285	P01116.1	1.92e-64
KRAS	G12	Lung	Ras	PF00071.17	11654	261	162	medium	probablydamaging	825	34G>T	G12C	516	1780052	417	NA	12:25398285-25398285	P01116.1	1.92e-64
KRAS	G12	Lung	Ras	PF00071.17	11654	261	162	medium	probablydamaging	825	34G>T	G12C	516	1780113	417	NA	12:25398285-25398285	P01116.1	1.92e-64
KRAS	G12	Lung	Ras	PF00071.17	11654	261	162	medium	probablydamaging	825	34G>T	G12C	516	1914074	417	NA	12:25398285-25398285	P01116.1	1.92e-64
KRAS	G12	Lung	Ras	PF00071.17	11654	261	162	medium	probablydamaging	825	34G>T	G12C	516	1780066	417	NA	12:25398285-25398285	P01116.1	1.92e-64
KRAS	G12	Lung	Ras	PF00071.17	11654	261	162	medium	probablydamaging	825	34G>T	G12C	516	1914055	417	NA	12:25398285-25398285	P01116.1	1.92e-64
KRAS	G12	Lung	Ras	PF00071.17	11654	261	162	medium	probablydamaging	825	34G>T	G12C	516	1780154	417	NA	12:25398285-25398285	P01116.1	1.92e-64
KRAS	G12	Lung	Ras	PF00071.17	11654	261	162	medium	probablydamaging	825	34G>T	G12C	516	1914028	417	NA	12:25398285-25398285	P01116.1	1.92e-64
KRAS	G12	Lung	Ras	PF00071.17	11654	261	162	medium	probablydamaging	825	34G>T	G12C	516	1780065	417	NA	12:25398285-25398285	P01116.1	1.92e-64
KRAS	G12	Lung	Ras	PF00071.17	11654	261	162	medium	probablydamaging	825	34G>T	G12C	516	1914111	417	NA	12:25398285-25398285	P01116.1	1.92e-64
KRAS	G12	Lung	Ras	PF00071.17	11654	261	162	medium	probablydamaging	825	34G>T	G12C	516	1765240	431	22980975	12:25398285-25398285	P01116.1	1.92e-64
KRAS	G12	Lung	Ras	PF00071.17	11654	261	162	medium	probablydamaging	825	34G>T	G12C	516	1765084	431	22980975	12:25398285-25398285	P01116.1	1.92e-64
KRAS	G12	Lung	Ras	PF00071.17	11654	261	162	medium	probablydamaging	825	34G>T	G12C	516	1765187	431	22980975	12:25398285-25398285	P01116.1	1.92e-64
KRAS	G12	Lung	Ras	PF00071.17	11654	261	162	medium	probablydamaging	825	34G>T	G12C	516	1765234	431	22980975	12:25398285-25398285	P01116.1	1.92e-64
KRAS	G12	Lung	Ras	PF00071.17	11654	261	162	medium	probablydamaging	825	34G>T	G12C	516	1765215	431	22980975	12:25398285-25398285	P01116.1	1.92e-64
KRAS	G12	Lung	Ras	PF00071.17	11654	261	162	medium	probablydamaging	825	34G>T	G12C	516	1765152	431	22980975	12:25398285-25398285	P01116.1	1.92e-64
KRAS	G12	Lung	Ras	PF00071.17	11654	261	162	medium	probablydamaging	825	34G>T	G12C	516	1765229	431	22980975	12:25398285-25398285	P01116.1	1.92e-64
KRAS	G12	Lung	Ras	PF00071.17	11654	261	162	medium	probablydamaging	825	34G>T	G12C	516	1765198	431	22980975	12:25398285-25398285	P01116.1	1.92e-64
KRAS	G12	Lung	Ras	PF00071.17	11654	261	162	medium	probablydamaging	825	34G>T	G12C	516	1765209	431	22980975	12:25398285-25398285	P01116.1	1.92e-64
KRAS	G12	Lung	Ras	PF00071.17	11654	261	162	medium	probablydamaging	825	34G>T	G12C	516	1765093	431	22980975	12:25398285-25398285	P01116.1	1.92e-64
KRAS	G12	Lung	Ras	PF00071.17	11654	261	162	medium	probablydamaging	825	34G>T	G12C	516	1765138	431	22980975	12:25398285-25398285	P01116.1	1.92e-64
KRAS	G12	Lung	Ras	PF00071.17	11654	261	162	medium	probablydamaging	825	34G>T	G12C	516	1765200	431	22980975	12:25398285-25398285	P01116.1	1.92e-64
KRAS	G12	Lung	Ras	PF00071.17	11654	261	162	medium	probablydamaging	825	34G>T	G12C	516	1765214	431	22980975	12:25398285-25398285	P01116.1	1.92e-64
KRAS	G12	Lung	Ras	PF00071.17	11654	261	162	medium	probablydamaging	825	34G>T	G12C	516	1765149	431	22980975	12:25398285-25398285	P01116.1	1.92e-64
KRAS	G12	Lung	Ras	PF00071.17	11654	261	162	medium	probablydamaging	825	34G>T	G12C	516	1765202	431	22980975	12:25398285-25398285	P01116.1	1.92e-64
KRAS	G12	Lung	Ras	PF00071.17	11654	261	162	medium	probablydamaging	825	34G>T	G12C	516	1765246	431	22980975	12:25398285-25398285	P01116.1	1.92e-64
KRAS	G12	Lung	Ras	PF00071.17	11654	261	162	medium	probablydamaging	825	34G>T	G12C	516	1765163	431	22980975	12:25398285-25398285	P01116.1	1.92e-64
KRAS	G12	Lung	Ras	PF00071.17	11654	261	162	medium	probablydamaging	825	34G>T	G12C	516	1765100	431	22980975	12:25398285-25398285	P01116.1	1.92e-64
KRAS	G12	Lung	Ras	PF00071.17	11654	261	162	medium	probablydamaging	825	34G>T	G12C	516	1765203	431	22980975	12:25398285-25398285	P01116.1	1.92e-64
KRAS	G12	Lung	Ras	PF00071.17	11654	261	162	medium	probablydamaging	825	34G>T	G12C	516	1765206	431	22980975	12:25398285-25398285	P01116.1	1.92e-64
KRAS	G12	Lung	Ras	PF00071.17	11654	261	162	medium	probablydamaging	825	34G>T	G12C	516	1765225	431	22980975	12:25398285-25398285	P01116.1	1.92e-64
KRAS	G12	Lung	Ras	PF00071.17	11654	261	162	medium	probablydamaging	825	34G>T	G12C	516	1765210	431	22980975	12:25398285-25398285	P01116.1	1.92e-64
KRAS	G12	Lung	Ras	PF00071.17	11654	261	162	medium	probablydamaging	825	34G>T	G12C	516	1765226	431	22980975	12:25398285-25398285	P01116.1	1.92e-64
KRAS	G12	Lung	Ras	PF00071.17	11654	261	162	medium	probablydamaging	825	34G>T	G12C	516	1765095	431	22980975	12:25398285-25398285	P01116.1	1.92e-64
KRAS	G12	Lung	Ras	PF00071.17	11654	261	162	medium	probablydamaging	825	34G>T	G12C	516	1765237	431	22980975	12:25398285-25398285	P01116.1	1.92e-64
KRAS	G12	Lung	Ras	PF00071.17	11654	261	162	medium	probablydamaging	825	34G>T	G12C	516	1765086	431	22980975	12:25398285-25398285	P01116.1	1.92e-64
KRAS	G12	Lung	Ras	PF00071.17	11654	261	162	medium	probablydamaging	825	34G>T	G12C	516	1863686	453	22975805	12:25398285-25398285	P01116.1	1.92e-64
KRAS	G12	Lung	Ras	PF00071.17	11654	261	162	medium	probablydamaging	825	34G>T	G12C	516	1863714	453	22975805	12:25398285-25398285	P01116.1	1.92e-64
KRAS	G12	Lung	Ras	PF00071.17	11654	261	162	medium	probablydamaging	825	34G>T	G12C	516	1863729	453	22975805	12:25398285-25398285	P01116.1	1.92e-64
KRAS	G12	Lung	Ras	PF00071.17	11654	261	162	medium	probablydamaging	825	34G>T	G12C	516	1863725	453	22975805	12:25398285-25398285	P01116.1	1.92e-64
KRAS	G12	Lung	Ras	PF00071.17	11654	261	162	medium	probablydamaging	825	34G>T	G12C	516	1863757	453	22975805	12:25398285-25398285	P01116.1	1.92e-64
KRAS	G12	Lung	Ras	PF00071.17	11654	261	162	medium	probablydamaging	825	34G>T	G12C	516	1863727	453	22975805	12:25398285-25398285	P01116.1	1.92e-64
KRAS	G12	Lung	Ras	PF00071.17	11654	261	162	medium	probablydamaging	825	34G>T	G12C	516	1870273	456	23033341	12:25398285-25398285	P01116.1	1.92e-64
KRAS	G12	Lung	Ras	PF00071.17	11654	261	162	medium	probablydamaging	825	34G>T	G12C	516	1870269	456	23033341	12:25398285-25398285	P01116.1	1.92e-64
KRAS	G12	Lung	Ras	PF00071.17	11654	261	162	medium	probablydamaging	825	34G>T	G12C	516	1870281	456	23033341	12:25398285-25398285	P01116.1	1.92e-64
KRAS	G12	Lung	Ras	PF00071.17	11654	261	162	medium	probablydamaging	825	34G>T	G12C	516	1870271	456	23033341	12:25398285-25398285	P01116.1	1.92e-64
KRAS	G13	Lung	Ras	PF00071.17	11654	261	162	medium	probablydamaging	825	37G>T	G13C	1152505	1914004	417	NA	12:25398282-25398282		1.92e-64
KRAS	G13	Lung	Ras	PF00071.17	11654	261	162	medium	probablydamaging	825	37G>T	G13C	1152505	1914114	417	NA	12:25398282-25398282		1.92e-64
KRAS	G13	Lung	Ras	PF00071.17	11654	261	162	medium	probablydamaging	825	37G>T	G13C	1152505	1914029	417	NA	12:25398282-25398282		1.92e-64
KRAS	G13	Lung	Ras	PF00071.17	11654	261	162	medium	probablydamaging	825	37G>T	G13C	1152505	1863756	453	22975805	12:25398282-25398282		1.92e-64
KRAS	G13	Lung	Ras	PF00071.17	11654	261	162	medium	probablydamaging	825	37G>T	G13C	1152505	1863726	453	22975805	12:25398282-25398282		1.92e-64
KRAS	G13	Lung	Ras	PF00071.17	11654	261	162	medium	probablydamaging	825	37G>T	G13C	527	1914114	417	NA	12:25398282-25398282	P01116.1	1.92e-64
KRAS	G13	Lung	Ras	PF00071.17	11654	261	162	medium	probablydamaging	825	37G>T	G13C	527	1914004	417	NA	12:25398282-25398282	P01116.1	1.92e-64
KRAS	G13	Lung	Ras	PF00071.17	11654	261	162	medium	probablydamaging	825	37G>T	G13C	527	1914029	417	NA	12:25398282-25398282	P01116.1	1.92e-64
KRAS	G13	Lung	Ras	PF00071.17	11654	261	162	medium	probablydamaging	825	37G>T	G13C	527	1765254	431	22980975	12:25398282-25398282	P01116.1	1.92e-64
KRAS	G13	Lung	Ras	PF00071.17	11654	261	162	medium	probablydamaging	825	37G>T	G13C	527	1765204	431	22980975	12:25398282-25398282	P01116.1	1.92e-64
KRAS	G13	Lung	Ras	PF00071.17	11654	261	162	medium	probablydamaging	825	37G>T	G13C	527	1765260	431	22980975	12:25398282-25398282	P01116.1	1.92e-64
KRAS	G13	Lung	Ras	PF00071.17	11654	261	162	medium	probablydamaging	825	37G>T	G13C	527	1863756	453	22975805	12:25398282-25398282	P01116.1	1.92e-64
KRAS	G13	Lung	Ras	PF00071.17	11654	261	162	medium	probablydamaging	825	37G>T	G13C	527	1863726	453	22975805	12:25398282-25398282	P01116.1	1.92e-64
KRAS	G12	Lung	Ras	PF00071.17	11654	261	162	low	probablydamaging	825	35G>T	G12V	1140133	1914049	417	NA	12:25398284-25398284		1.92e-64
KRAS	G12	Lung	Ras	PF00071.17	11654	261	162	low	probablydamaging	825	35G>T	G12V	1140133	1780056	417	NA	12:25398284-25398284		1.92e-64
KRAS	G12	Lung	Ras	PF00071.17	11654	261	162	low	probablydamaging	825	35G>T	G12V	1140133	1914024	417	NA	12:25398284-25398284		1.92e-64
KRAS	G12	Lung	Ras	PF00071.17	11654	261	162	low	probablydamaging	825	35G>T	G12V	1140133	1914021	417	NA	12:25398284-25398284		1.92e-64
KRAS	G12	Lung	Ras	PF00071.17	11654	261	162	low	probablydamaging	825	35G>T	G12V	1140133	1780184	417	NA	12:25398284-25398284		1.92e-64
KRAS	G12	Lung	Ras	PF00071.17	11654	261	162	low	probablydamaging	825	35G>T	G12V	1140133	1914001	417	NA	12:25398284-25398284		1.92e-64
KRAS	G12	Lung	Ras	PF00071.17	11654	261	162	low	probablydamaging	825	35G>T	G12V	1140133	1914075	417	NA	12:25398284-25398284		1.92e-64
KRAS	G12	Lung	Ras	PF00071.17	11654	261	162	low	probablydamaging	825	35G>T	G12V	1140133	1780234	417	NA	12:25398284-25398284		1.92e-64
KRAS	G12	Lung	Ras	PF00071.17	11654	261	162	low	probablydamaging	825	35G>T	G12V	1140133	1780124	417	NA	12:25398284-25398284		1.92e-64
KRAS	G12	Lung	Ras	PF00071.17	11654	261	162	low	probablydamaging	825	35G>T	G12V	1140133	1914065	417	NA	12:25398284-25398284		1.92e-64
KRAS	G12	Lung	Ras	PF00071.17	11654	261	162	low	probablydamaging	825	35G>T	G12V	1140133	1780125	417	NA	12:25398284-25398284		1.92e-64
KRAS	G12	Lung	Ras	PF00071.17	11654	261	162	low	probablydamaging	825	35G>T	G12V	1140133	1913983	417	NA	12:25398284-25398284		1.92e-64
KRAS	G12	Lung	Ras	PF00071.17	11654	261	162	low	probablydamaging	825	35G>T	G12V	1140133	1780213	417	NA	12:25398284-25398284		1.92e-64
KRAS	G12	Lung	Ras	PF00071.17	11654	261	162	low	probablydamaging	825	35G>T	G12V	1140133	1780204	417	NA	12:25398284-25398284		1.92e-64
KRAS	G12	Lung	Ras	PF00071.17	11654	261	162	low	probablydamaging	825	35G>T	G12V	1140133	1780076	417	NA	12:25398284-25398284		1.92e-64
KRAS	G12	Lung	Ras	PF00071.17	11654	261	162	low	probablydamaging	825	35G>T	G12V	1140133	1780057	417	NA	12:25398284-25398284		1.92e-64
KRAS	G12	Lung	Ras	PF00071.17	11654	261	162	low	probablydamaging	825	35G>T	G12V	1140133	1914109	417	NA	12:25398284-25398284		1.92e-64
KRAS	G12	Lung	Ras	PF00071.17	11654	261	162	low	probablydamaging	825	35G>T	G12V	1140133	1914025	417	NA	12:25398284-25398284		1.92e-64
KRAS	G12	Lung	Ras	PF00071.17	11654	261	162	low	probablydamaging	825	35G>T	G12V	1140133	1780090	417	NA	12:25398284-25398284		1.92e-64
KRAS	G12	Lung	Ras	PF00071.17	11654	261	162	low	probablydamaging	825	35G>T	G12V	1140133	1780073	417	NA	12:25398284-25398284		1.92e-64
KRAS	G12	Lung	Ras	PF00071.17	11654	261	162	low	probablydamaging	825	35G>T	G12V	1140133	1914030	417	NA	12:25398284-25398284		1.92e-64
KRAS	G12	Lung	Ras	PF00071.17	11654	261	162	low	probablydamaging	825	35G>T	G12V	1140133	1863741	453	22975805	12:25398284-25398284		1.92e-64
KRAS	G12	Lung	Ras	PF00071.17	11654	261	162	low	probablydamaging	825	35G>T	G12V	1140133	1863732	453	22975805	12:25398284-25398284		1.92e-64
KRAS	G12	Lung	Ras	PF00071.17	11654	261	162	low	probablydamaging	825	35G>T	G12V	1140133	1863743	453	22975805	12:25398284-25398284		1.92e-64
KRAS	G12	Lung	Ras	PF00071.17	11654	261	162	low	probablydamaging	825	35G>T	G12V	1140133	1863694	453	22975805	12:25398284-25398284		1.92e-64
KRAS	G12	Lung	Ras	PF00071.17	11654	261	162	low	probablydamaging	825	35G>T	G12V	1140133	1863747	453	22975805	12:25398284-25398284		1.92e-64
KRAS	G12	Lung	Ras	PF00071.17	11654	261	162	low	probablydamaging	825	35G>T	G12V	1140133	1863755	453	22975805	12:25398284-25398284		1.92e-64
KRAS	G12	Lung	Ras	PF00071.17	11654	261	162	low	probablydamaging	825	35G>T	G12V	1140133	1870274	456	23033341	12:25398284-25398284		1.92e-64
KRAS	G12	Lung	Ras	PF00071.17	11654	261	162	low	probablydamaging	825	35G>T	G12V	520	1914021	417	NA	12:25398284-25398284	P01116.1	1.92e-64
KRAS	G12	Lung	Ras	PF00071.17	11654	261	162	low	probablydamaging	825	35G>T	G12V	520	1780057	417	NA	12:25398284-25398284	P01116.1	1.92e-64
KRAS	G12	Lung	Ras	PF00071.17	11654	261	162	low	probablydamaging	825	35G>T	G12V	520	1780213	417	NA	12:25398284-25398284	P01116.1	1.92e-64
KRAS	G12	Lung	Ras	PF00071.17	11654	261	162	low	probablydamaging	825	35G>T	G12V	520	1780124	417	NA	12:25398284-25398284	P01116.1	1.92e-64
KRAS	G12	Lung	Ras	PF00071.17	11654	261	162	low	probablydamaging	825	35G>T	G12V	520	1780076	417	NA	12:25398284-25398284	P01116.1	1.92e-64
KRAS	G12	Lung	Ras	PF00071.17	11654	261	162	low	probablydamaging	825	35G>T	G12V	520	1914049	417	NA	12:25398284-25398284	P01116.1	1.92e-64
KRAS	G12	Lung	Ras	PF00071.17	11654	261	162	low	probablydamaging	825	35G>T	G12V	520	1914109	417	NA	12:25398284-25398284	P01116.1	1.92e-64
KRAS	G12	Lung	Ras	PF00071.17	11654	261	162	low	probablydamaging	825	35G>T	G12V	520	1914065	417	NA	12:25398284-25398284	P01116.1	1.92e-64
KRAS	G12	Lung	Ras	PF00071.17	11654	261	162	low	probablydamaging	825	35G>T	G12V	520	1780204	417	NA	12:25398284-25398284	P01116.1	1.92e-64
KRAS	G12	Lung	Ras	PF00071.17	11654	261	162	low	probablydamaging	825	35G>T	G12V	520	1780184	417	NA	12:25398284-25398284	P01116.1	1.92e-64
KRAS	G12	Lung	Ras	PF00071.17	11654	261	162	low	probablydamaging	825	35G>T	G12V	520	1780073	417	NA	12:25398284-25398284	P01116.1	1.92e-64
KRAS	G12	Lung	Ras	PF00071.17	11654	261	162	low	probablydamaging	825	35G>T	G12V	520	1914024	417	NA	12:25398284-25398284	P01116.1	1.92e-64
KRAS	G12	Lung	Ras	PF00071.17	11654	261	162	low	probablydamaging	825	35G>T	G12V	520	1914001	417	NA	12:25398284-25398284	P01116.1	1.92e-64
KRAS	G12	Lung	Ras	PF00071.17	11654	261	162	low	probablydamaging	825	35G>T	G12V	520	1914025	417	NA	12:25398284-25398284	P01116.1	1.92e-64
KRAS	G12	Lung	Ras	PF00071.17	11654	261	162	low	probablydamaging	825	35G>T	G12V	520	1780234	417	NA	12:25398284-25398284	P01116.1	1.92e-64
KRAS	G12	Lung	Ras	PF00071.17	11654	261	162	low	probablydamaging	825	35G>T	G12V	520	1780090	417	NA	12:25398284-25398284	P01116.1	1.92e-64
KRAS	G12	Lung	Ras	PF00071.17	11654	261	162	low	probablydamaging	825	35G>T	G12V	520	1913983	417	NA	12:25398284-25398284	P01116.1	1.92e-64
KRAS	G12	Lung	Ras	PF00071.17	11654	261	162	low	probablydamaging	825	35G>T	G12V	520	1780056	417	NA	12:25398284-25398284	P01116.1	1.92e-64
KRAS	G12	Lung	Ras	PF00071.17	11654	261	162	low	probablydamaging	825	35G>T	G12V	520	1914030	417	NA	12:25398284-25398284	P01116.1	1.92e-64
KRAS	G12	Lung	Ras	PF00071.17	11654	261	162	low	probablydamaging	825	35G>T	G12V	520	1780125	417	NA	12:25398284-25398284	P01116.1	1.92e-64
KRAS	G12	Lung	Ras	PF00071.17	11654	261	162	low	probablydamaging	825	35G>T	G12V	520	1914075	417	NA	12:25398284-25398284	P01116.1	1.92e-64
KRAS	G12	Lung	Ras	PF00071.17	11654	261	162	low	probablydamaging	825	35G>T	G12V	520	1765248	431	22980975	12:25398284-25398284	P01116.1	1.92e-64
KRAS	G12	Lung	Ras	PF00071.17	11654	261	162	low	probablydamaging	825	35G>T	G12V	520	1765221	431	22980975	12:25398284-25398284	P01116.1	1.92e-64
KRAS	G12	Lung	Ras	PF00071.17	11654	261	162	low	probablydamaging	825	35G>T	G12V	520	1765255	431	22980975	12:25398284-25398284	P01116.1	1.92e-64
KRAS	G12	Lung	Ras	PF00071.17	11654	261	162	low	probablydamaging	825	35G>T	G12V	520	1765094	431	22980975	12:25398284-25398284	P01116.1	1.92e-64
KRAS	G12	Lung	Ras	PF00071.17	11654	261	162	low	probablydamaging	825	35G>T	G12V	520	1765180	431	22980975	12:25398284-25398284	P01116.1	1.92e-64
KRAS	G12	Lung	Ras	PF00071.17	11654	261	162	low	probablydamaging	825	35G>T	G12V	520	1863741	453	22975805	12:25398284-25398284	P01116.1	1.92e-64
KRAS	G12	Lung	Ras	PF00071.17	11654	261	162	low	probablydamaging	825	35G>T	G12V	520	1863755	453	22975805	12:25398284-25398284	P01116.1	1.92e-64
KRAS	G12	Lung	Ras	PF00071.17	11654	261	162	low	probablydamaging	825	35G>T	G12V	520	1863747	453	22975805	12:25398284-25398284	P01116.1	1.92e-64
KRAS	G12	Lung	Ras	PF00071.17	11654	261	162	low	probablydamaging	825	35G>T	G12V	520	1863732	453	22975805	12:25398284-25398284	P01116.1	1.92e-64
KRAS	G12	Lung	Ras	PF00071.17	11654	261	162	low	probablydamaging	825	35G>T	G12V	520	1863694	453	22975805	12:25398284-25398284	P01116.1	1.92e-64
KRAS	G12	Lung	Ras	PF00071.17	11654	261	162	low	probablydamaging	825	35G>T	G12V	520	1863743	453	22975805	12:25398284-25398284	P01116.1	1.92e-64
KRAS	G12	Lung	Ras	PF00071.17	11654	261	162	low	probablydamaging	825	35G>T	G12V	520	1870274	456	23033341	12:25398284-25398284	P01116.1	1.92e-64
BCL2	Y108	Hematopoietic & lymph	Bcl-2	PF00452.14	1443	34	101	high	probablydamaging	415	323A>C	Y108S	220931	1629851	366	21796119	18:60985577-60985577		1.22e-59
BCL2	Y108	Hematopoietic & lymph	Bcl-2	PF00452.14	1443	34	101	high	probablydamaging	415	323A>C	Y108S	220930	1629851	366	21796119	18:60985577-60985577	P10415.2	1.22e-59
BCL2	N143	Hematopoietic & lymph	Bcl-2	PF00452.14	1443	34	101	high	probablydamaging	415	428A>G	N143S	220929	1629882	366	21796119	18:60985472-60985472		1.22e-59
BCL2	N143	Hematopoietic & lymph	Bcl-2	PF00452.14	1443	34	101	high	probablydamaging	415	428A>G	N143S	220928	1629882	366	21796119	18:60985472-60985472	P10415.2	1.22e-59
BCL2	N172	Hematopoietic & lymph	Bcl-2	PF00452.14	1443	34	101	high	benign	415	515A>G	N172S	220855	1629883	366	21796119	18:60985385-60985385		1.22e-59
BCL2	N172	Hematopoietic & lymph	Bcl-2	PF00452.14	1443	34	101	high	benign	415	515A>G	N172S	220854	1629883	366	21796119	18:60985385-60985385	P10415.2	1.22e-59
BCL2	A131	Hematopoietic & lymph	Bcl-2	PF00452.14	1443	34	101	high	benign	415	392C>T	A131V	220894	1629932	366	21796119	18:60985508-60985508		1.22e-59
BCL2	A131	Hematopoietic & lymph	Bcl-2	PF00452.14	1443	34	101	high	benign	415	392C>T	A131V	220894	1629868	366	21796119	18:60985508-60985508		1.22e-59
BCL2	A131	Hematopoietic & lymph	Bcl-2	PF00452.14	1443	34	101	high	benign	415	392C>T	A131V	220894	1629875	366	21796119	18:60985508-60985508		1.22e-59
BCL2	A131	Hematopoietic & lymph	Bcl-2	PF00452.14	1443	34	101	high	benign	415	392C>T	A131V	220894	1945183	482	23292937	18:60985508-60985508		1.22e-59
BCL2	A131	Hematopoietic & lymph	Bcl-2	PF00452.14	1443	34	101	high	benign	415	392C>T	A131V	1580572	1945183	482	23292937	18:60985508-60985508		1.22e-59
BCL2	A131	Hematopoietic & lymph	Bcl-2	PF00452.14	1443	34	101	high	benign	415	392C>T	A131V	220800	1629875	366	21796119	18:60985508-60985508	P10415.2	1.22e-59
BCL2	A131	Hematopoietic & lymph	Bcl-2	PF00452.14	1443	34	101	high	benign	415	392C>T	A131V	220800	1629932	366	21796119	18:60985508-60985508	P10415.2	1.22e-59
BCL2	A131	Hematopoietic & lymph	Bcl-2	PF00452.14	1443	34	101	high	benign	415	392C>T	A131V	220800	1629868	366	21796119	18:60985508-60985508	P10415.2	1.22e-59
BCL2	A131	Hematopoietic & lymph	Bcl-2	PF00452.14	1443	34	101	high	benign	415	392C>T	A131V	220800	1945183	482	23292937	18:60985508-60985508	P10415.2	1.22e-59
BCL2	R146	Hematopoietic & lymph	Bcl-2	PF00452.14	1443	34	101	high	probablydamaging	415	437G>A	R146K	220871	1629862	366	21796119	18:60985463-60985463		1.22e-59
BCL2	R146	Hematopoietic & lymph	Bcl-2	PF00452.14	1443	34	101	high	probablydamaging	415	437G>A	R146K	220807	1629862	366	21796119	18:60985463-60985463	P10415.2	1.22e-59
BCL2	R146	Hematopoietic & lymph	Bcl-2	PF00452.14	1443	34	101	high	probablydamaging	415	437G>A	R146K	220807	1629841	366	21796119	18:60985463-60985463	P10415.2	1.22e-59
BCL2	E165	Hematopoietic & lymph	Bcl-2	PF00452.14	1443	34	101	high	probablydamaging	415	493G>A	E165K	220868	1629820	366	21796119	18:60985407-60985407		1.22e-59
BCL2	E165	Hematopoietic & lymph	Bcl-2	PF00452.14	1443	34	101	high	probablydamaging	415	493G>A	E165K	220867	1629820	366	21796119	18:60985407-60985407	P10415.2	1.22e-59
BCL2	R129	Hematopoietic & lymph	Bcl-2	PF00452.14	1443	34	101	high	probablydamaging	415	386G>A	R129H	220813	1629917	366	21796119	18:60985514-60985514	P10415.2	1.22e-59
BCL2	R164	Hematopoietic & lymph	Bcl-2	PF00452.14	1443	34	101	high	probablydamaging	415	491G>A	R164Q	220921	1629920	366	21796119	18:60985409-60985409		1.22e-59
BCL2	R164	Hematopoietic & lymph	Bcl-2	PF00452.14	1443	34	101	high	probablydamaging	415	491G>A	R164Q	220920	1629920	366	21796119	18:60985409-60985409	P10415.2	1.22e-59
BCL2	R107	Hematopoietic & lymph	Bcl-2	PF00452.14	1443	34	101	high	possiblydamaging	415	320G>T	R107L	220860	1629924	366	21796119	18:60985580-60985580		1.22e-59
BCL2	R107	Hematopoietic & lymph	Bcl-2	PF00452.14	1443	34	101	high	possiblydamaging	415	320G>T	R107L	220859	1629924	366	21796119	18:60985580-60985580	P10415.2	1.22e-59
BCL2	L169	Hematopoietic & lymph	Bcl-2	PF00452.14	1443	34	101	unknown	probablydamaging	415	506T>A	L169Q	220893	1629892	366	21796119	18:60985394-60985394		1.22e-59
BCL2	L169	Hematopoietic & lymph	Bcl-2	PF00452.14	1443	34	101	unknown	probablydamaging	415	506T>A	L169Q	220892	1629892	366	21796119	18:60985394-60985394	P10415.2	1.22e-59
BCL2	V159	Hematopoietic & lymph	Bcl-2	PF00452.14	1443	34	101	high	probablydamaging	415	476T>C	V159A	220911	1629862	366	21796119	18:60985424-60985424		1.22e-59
BCL2	V159	Hematopoietic & lymph	Bcl-2	PF00452.14	1443	34	101	high	probablydamaging	415	476T>C	V159A	220910	1629862	366	21796119	18:60985424-60985424	P10415.2	1.22e-59
BCL2	V156	Hematopoietic & lymph	Bcl-2	PF00452.14	1443	34	101	high	possiblydamaging	415	467T>C	V156A	220851	1629870	366	21796119	18:60985433-60985433		1.22e-59
BCL2	V156	Hematopoietic & lymph	Bcl-2	PF00452.14	1443	34	101	high	possiblydamaging	415	467T>C	V156A	220850	1629870	366	21796119	18:60985433-60985433	P10415.2	1.22e-59
BCL2	F104	Hematopoietic & lymph	Bcl-2	PF00452.14	1443	34	101	high	possiblydamaging	415	310T>C	F104L	220799	1629865	366	21796119	18:60985590-60985590	P10415.2	1.22e-59
BCL2	S167	Hematopoietic & lymph	Bcl-2	PF00452.14	1443	34	101	high	benign	415	499T>G	S167A	220841	1629865	366	21796119	18:60985401-60985401		1.22e-59
BCL2	S167	Hematopoietic & lymph	Bcl-2	PF00452.14	1443	34	101	high	benign	415	499T>G	S167A	220840	1629865	366	21796119	18:60985401-60985401	P10415.2	1.22e-59
TP53	K132	Breast	P53	PF00870.13	4026	328	196	unknown	probablydamaging	978	395A>C	K132T	43912	1900178	414	NA	17:7578535-7578535	Q2XN98.1	2.5e-58
TP53	K132	Breast	P53	PF00870.13	4026	328	196	unknown	probablydamaging	978	395A>C	K132T	179832	1900178	414	NA	17:7578535-7578535		2.5e-58
TP53	K132	Breast	P53	PF00870.13	4026	328	196	unknown	probablydamaging	978	395A>C	K132T	179831	1900178	414	NA	17:7578535-7578535		2.5e-58
TP53	K132	Breast	P53	PF00870.13	4026	328	196	high	probablydamaging	978	394A>G	K132E	10813	1900125	414	NA	17:7578536-7578536	Q2XN98.1	2.5e-58
TP53	Y220	Breast	P53	PF00870.13	4026	328	196	unknown	probablydamaging	978	659A>G	Y220C	10758	1280812	373	22722201	17:7578190-7578190	Q2XN98.1	2.5e-58
TP53	Y220	Breast	P53	PF00870.13	4026	328	196	unknown	probablydamaging	978	659A>G	Y220C	10758	1317053	373	22722201	17:7578190-7578190	Q2XN98.1	2.5e-58
TP53	Y220	Breast	P53	PF00870.13	4026	328	196	unknown	probablydamaging	978	659A>G	Y220C	10758	1317053	373	22722201	17:7578190-7578190	Q2XN98.1	2.5e-58
TP53	Y220	Breast	P53	PF00870.13	4026	328	196	unknown	probablydamaging	978	659A>G	Y220C	10758	1660006	384	22495314	17:7578190-7578190	Q2XN98.1	2.5e-58
TP53	Y220	Breast	P53	PF00870.13	4026	328	196	unknown	probablydamaging	978	659A>G	Y220C	10758	1659997	384	22495314	17:7578190-7578190	Q2XN98.1	2.5e-58
TP53	Y220	Breast	P53	PF00870.13	4026	328	196	unknown	probablydamaging	978	659A>G	Y220C	10758	1659956	384	22495314	17:7578190-7578190	Q2XN98.1	2.5e-58
TP53	Y220	Breast	P53	PF00870.13	4026	328	196	unknown	probablydamaging	978	659A>G	Y220C	99720	1317053	373	22722201	17:7578190-7578190		2.5e-58
TP53	Y220	Breast	P53	PF00870.13	4026	328	196	unknown	probablydamaging	978	659A>G	Y220C	99720	1317053	373	22722201	17:7578190-7578190		2.5e-58
TP53	Y220	Breast	P53	PF00870.13	4026	328	196	unknown	probablydamaging	978	659A>G	Y220C	99720	1280812	373	22722201	17:7578190-7578190		2.5e-58
TP53	Y220	Breast	P53	PF00870.13	4026	328	196	unknown	probablydamaging	978	659A>G	Y220C	99720	1659956	384	22495314	17:7578190-7578190		2.5e-58
TP53	Y220	Breast	P53	PF00870.13	4026	328	196	unknown	probablydamaging	978	659A>G	Y220C	99720	1660006	384	22495314	17:7578190-7578190		2.5e-58
TP53	Y220	Breast	P53	PF00870.13	4026	328	196	unknown	probablydamaging	978	659A>G	Y220C	99720	1659997	384	22495314	17:7578190-7578190		2.5e-58
TP53	Y220	Breast	P53	PF00870.13	4026	328	196	unknown	probablydamaging	978	659A>G	Y220C	99720	1779531	414	NA	17:7578190-7578190		2.5e-58
TP53	Y220	Breast	P53	PF00870.13	4026	328	196	unknown	probablydamaging	978	659A>G	Y220C	99720	1779260	414	NA	17:7578190-7578190		2.5e-58
TP53	Y220	Breast	P53	PF00870.13	4026	328	196	unknown	probablydamaging	978	659A>G	Y220C	99718	1317053	373	22722201	17:7578190-7578190		2.5e-58
TP53	Y220	Breast	P53	PF00870.13	4026	328	196	unknown	probablydamaging	978	659A>G	Y220C	99718	1280812	373	22722201	17:7578190-7578190		2.5e-58
TP53	Y220	Breast	P53	PF00870.13	4026	328	196	unknown	probablydamaging	978	659A>G	Y220C	99718	1317053	373	22722201	17:7578190-7578190		2.5e-58
TP53	Y220	Breast	P53	PF00870.13	4026	328	196	unknown	probablydamaging	978	659A>G	Y220C	99718	1659997	384	22495314	17:7578190-7578190		2.5e-58
TP53	Y220	Breast	P53	PF00870.13	4026	328	196	unknown	probablydamaging	978	659A>G	Y220C	99718	1659956	384	22495314	17:7578190-7578190		2.5e-58
TP53	Y220	Breast	P53	PF00870.13	4026	328	196	unknown	probablydamaging	978	659A>G	Y220C	99718	1660006	384	22495314	17:7578190-7578190		2.5e-58
TP53	Y220	Breast	P53	PF00870.13	4026	328	196	unknown	probablydamaging	978	659A>G	Y220C	99718	1779531	414	NA	17:7578190-7578190		2.5e-58
TP53	Y220	Breast	P53	PF00870.13	4026	328	196	unknown	probablydamaging	978	659A>G	Y220C	99718	1779260	414	NA	17:7578190-7578190		2.5e-58
TP53	Y163	Breast	P53	PF00870.13	4026	328	196	unknown	probablydamaging	978	488A>G	Y163C	10808	1331065	373	22722201	17:7578442-7578442	Q2XN98.1	2.5e-58
TP53	Y163	Breast	P53	PF00870.13	4026	328	196	unknown	probablydamaging	978	488A>G	Y163C	10808	1312949	373	22722201	17:7578442-7578442	Q2XN98.1	2.5e-58
TP53	Y163	Breast	P53	PF00870.13	4026	328	196	unknown	probablydamaging	978	488A>G	Y163C	10808	1717243	399	21493686	17:7578442-7578442	Q2XN98.1	2.5e-58
TP53	Y163	Breast	P53	PF00870.13	4026	328	196	unknown	probablydamaging	978	488A>G	Y163C	10808	1900253	414	NA	17:7578442-7578442	Q2XN98.1	2.5e-58
TP53	Y163	Breast	P53	PF00870.13	4026	328	196	unknown	probablydamaging	978	488A>G	Y163C	10808	1899702	414	NA	17:7578442-7578442	Q2XN98.1	2.5e-58
TP53	Y163	Breast	P53	PF00870.13	4026	328	196	unknown	probablydamaging	978	488A>G	Y163C	129852	1312949	373	22722201	17:7578442-7578442		2.5e-58
TP53	Y163	Breast	P53	PF00870.13	4026	328	196	unknown	probablydamaging	978	488A>G	Y163C	129852	1331065	373	22722201	17:7578442-7578442		2.5e-58
TP53	Y163	Breast	P53	PF00870.13	4026	328	196	unknown	probablydamaging	978	488A>G	Y163C	129852	1717243	399	21493686	17:7578442-7578442		2.5e-58
TP53	Y163	Breast	P53	PF00870.13	4026	328	196	unknown	probablydamaging	978	488A>G	Y163C	129852	1900253	414	NA	17:7578442-7578442		2.5e-58
TP53	Y163	Breast	P53	PF00870.13	4026	328	196	unknown	probablydamaging	978	488A>G	Y163C	129852	1899702	414	NA	17:7578442-7578442		2.5e-58
TP53	Y163	Breast	P53	PF00870.13	4026	328	196	unknown	probablydamaging	978	488A>G	Y163C	129853	1331065	373	22722201	17:7578442-7578442		2.5e-58
TP53	Y163	Breast	P53	PF00870.13	4026	328	196	unknown	probablydamaging	978	488A>G	Y163C	129853	1312949	373	22722201	17:7578442-7578442		2.5e-58
TP53	Y163	Breast	P53	PF00870.13	4026	328	196	unknown	probablydamaging	978	488A>G	Y163C	129853	1717243	399	21493686	17:7578442-7578442		2.5e-58
TP53	Y163	Breast	P53	PF00870.13	4026	328	196	unknown	probablydamaging	978	488A>G	Y163C	129853	1900253	414	NA	17:7578442-7578442		2.5e-58
TP53	Y163	Breast	P53	PF00870.13	4026	328	196	unknown	probablydamaging	978	488A>G	Y163C	129853	1899702	414	NA	17:7578442-7578442		2.5e-58
TP53	H193	Breast	P53	PF00870.13	4026	328	196	unknown	probablydamaging	978	578A>G	H193R	10742	1899759	414	NA	17:7578271-7578271	Q2XN98.1	2.5e-58
TP53	H193	Breast	P53	PF00870.13	4026	328	196	unknown	probablydamaging	978	578A>G	H193R	10742	1900185	414	NA	17:7578271-7578271	Q2XN98.1	2.5e-58
TP53	H193	Breast	P53	PF00870.13	4026	328	196	unknown	probablydamaging	978	578A>G	H193R	10742	1900137	414	NA	17:7578271-7578271	Q2XN98.1	2.5e-58
TP53	H193	Breast	P53	PF00870.13	4026	328	196	unknown	probablydamaging	978	578A>G	H193R	10742	1899804	414	NA	17:7578271-7578271	Q2XN98.1	2.5e-58
TP53	H193	Breast	P53	PF00870.13	4026	328	196	unknown	probablydamaging	978	578A>G	H193R	10742	1900037	414	NA	17:7578271-7578271	Q2XN98.1	2.5e-58
TP53	H193	Breast	P53	PF00870.13	4026	328	196	unknown	probablydamaging	978	578A>G	H193R	10742	1899726	414	NA	17:7578271-7578271	Q2XN98.1	2.5e-58
TP53	H193	Breast	P53	PF00870.13	4026	328	196	unknown	probablydamaging	978	578A>G	H193R	10742	1900136	414	NA	17:7578271-7578271	Q2XN98.1	2.5e-58
TP53	H193	Breast	P53	PF00870.13	4026	328	196	unknown	probablydamaging	978	578A>G	H193R	308307	1900037	414	NA	17:7578271-7578271		2.5e-58
TP53	H193	Breast	P53	PF00870.13	4026	328	196	unknown	probablydamaging	978	578A>G	H193R	308307	1899726	414	NA	17:7578271-7578271		2.5e-58
TP53	H193	Breast	P53	PF00870.13	4026	328	196	unknown	probablydamaging	978	578A>G	H193R	308307	1900185	414	NA	17:7578271-7578271		2.5e-58
TP53	H193	Breast	P53	PF00870.13	4026	328	196	unknown	probablydamaging	978	578A>G	H193R	308307	1899804	414	NA	17:7578271-7578271		2.5e-58
TP53	H193	Breast	P53	PF00870.13	4026	328	196	unknown	probablydamaging	978	578A>G	H193R	308307	1900137	414	NA	17:7578271-7578271		2.5e-58
TP53	H193	Breast	P53	PF00870.13	4026	328	196	unknown	probablydamaging	978	578A>G	H193R	308307	1900136	414	NA	17:7578271-7578271		2.5e-58
TP53	H193	Breast	P53	PF00870.13	4026	328	196	unknown	probablydamaging	978	578A>G	H193R	308307	1899759	414	NA	17:7578271-7578271		2.5e-58
TP53	H193	Breast	P53	PF00870.13	4026	328	196	unknown	probablydamaging	978	578A>G	H193R	308306	1899804	414	NA	17:7578271-7578271		2.5e-58
TP53	H193	Breast	P53	PF00870.13	4026	328	196	unknown	probablydamaging	978	578A>G	H193R	308306	1899759	414	NA	17:7578271-7578271		2.5e-58
TP53	H193	Breast	P53	PF00870.13	4026	328	196	unknown	probablydamaging	978	578A>G	H193R	308306	1900037	414	NA	17:7578271-7578271		2.5e-58
TP53	H193	Breast	P53	PF00870.13	4026	328	196	unknown	probablydamaging	978	578A>G	H193R	308306	1900137	414	NA	17:7578271-7578271		2.5e-58
TP53	H193	Breast	P53	PF00870.13	4026	328	196	unknown	probablydamaging	978	578A>G	H193R	308306	1900185	414	NA	17:7578271-7578271		2.5e-58
TP53	H193	Breast	P53	PF00870.13	4026	328	196	unknown	probablydamaging	978	578A>G	H193R	308306	1900136	414	NA	17:7578271-7578271		2.5e-58
TP53	H193	Breast	P53	PF00870.13	4026	328	196	unknown	probablydamaging	978	578A>G	H193R	308306	1899726	414	NA	17:7578271-7578271		2.5e-58
TP53	H179	Breast	P53	PF00870.13	4026	328	196	unknown	probablydamaging	978	536A>G	H179R	10889	1659958	384	22495314	17:7578394-7578394	Q2XN98.1	2.5e-58
TP53	H179	Breast	P53	PF00870.13	4026	328	196	unknown	probablydamaging	978	536A>G	H179R	10889	1900247	414	NA	17:7578394-7578394	Q2XN98.1	2.5e-58
TP53	H179	Breast	P53	PF00870.13	4026	328	196	unknown	probablydamaging	978	536A>G	H179R	10889	1899746	414	NA	17:7578394-7578394	Q2XN98.1	2.5e-58
TP53	H179	Breast	P53	PF00870.13	4026	328	196	unknown	probablydamaging	978	536A>G	H179R	10889	1899688	414	NA	17:7578394-7578394	Q2XN98.1	2.5e-58
TP53	H179	Breast	P53	PF00870.13	4026	328	196	unknown	probablydamaging	978	536A>G	H179R	10889	1900052	414	NA	17:7578394-7578394	Q2XN98.1	2.5e-58
TP53	H179	Breast	P53	PF00870.13	4026	328	196	unknown	probablydamaging	978	536A>G	H179R	214223	1659958	384	22495314	17:7578394-7578394		2.5e-58
TP53	H179	Breast	P53	PF00870.13	4026	328	196	unknown	probablydamaging	978	536A>G	H179R	214223	1900052	414	NA	17:7578394-7578394		2.5e-58
TP53	H179	Breast	P53	PF00870.13	4026	328	196	unknown	probablydamaging	978	536A>G	H179R	214223	1900247	414	NA	17:7578394-7578394		2.5e-58
TP53	H179	Breast	P53	PF00870.13	4026	328	196	unknown	probablydamaging	978	536A>G	H179R	214223	1899688	414	NA	17:7578394-7578394		2.5e-58
TP53	H179	Breast	P53	PF00870.13	4026	328	196	unknown	probablydamaging	978	536A>G	H179R	214223	1899746	414	NA	17:7578394-7578394		2.5e-58
TP53	H179	Breast	P53	PF00870.13	4026	328	196	unknown	probablydamaging	978	536A>G	H179R	214222	1659958	384	22495314	17:7578394-7578394		2.5e-58
TP53	H179	Breast	P53	PF00870.13	4026	328	196	unknown	probablydamaging	978	536A>G	H179R	214222	1899746	414	NA	17:7578394-7578394		2.5e-58
TP53	H179	Breast	P53	PF00870.13	4026	328	196	unknown	probablydamaging	978	536A>G	H179R	214222	1900052	414	NA	17:7578394-7578394		2.5e-58
TP53	H179	Breast	P53	PF00870.13	4026	328	196	unknown	probablydamaging	978	536A>G	H179R	214222	1900247	414	NA	17:7578394-7578394		2.5e-58
TP53	H179	Breast	P53	PF00870.13	4026	328	196	unknown	probablydamaging	978	536A>G	H179R	214222	1899688	414	NA	17:7578394-7578394		2.5e-58
TP53	Y205	Breast	P53	PF00870.13	4026	328	196	unknown	probablydamaging	978	614A>G	Y205C	43947	1899812	414	NA	17:7578235-7578235	Q2XN98.1	2.5e-58
TP53	Y205	Breast	P53	PF00870.13	4026	328	196	unknown	probablydamaging	978	614A>G	Y205C	99633	1899812	414	NA	17:7578235-7578235		2.5e-58
TP53	Y205	Breast	P53	PF00870.13	4026	328	196	unknown	probablydamaging	978	614A>G	Y205C	99630	1899812	414	NA	17:7578235-7578235		2.5e-58
TP53	Y141	Breast	P53	PF00870.13	4026	328	196	unknown	probablydamaging	978	422A>G	Y141C	165074	1317010	373	22722201	17:7577580-7577580		2.5e-58
TP53	Y141	Breast	P53	PF00870.13	4026	328	196	unknown	probablydamaging	978	422A>G	Y141C	165074	1899838	414	NA	17:7577580-7577580		2.5e-58
TP53	Y141	Breast	P53	PF00870.13	4026	328	196	unknown	probablydamaging	978	422A>G	Y141C	165074	1899626	414	NA	17:7577580-7577580		2.5e-58
TP53	Y234	Breast	P53	PF00870.13	4026	328	196	unknown	probablydamaging	978	701A>G	Y234C	10725	1317010	373	22722201	17:7577580-7577580	Q2XN98.1	2.5e-58
TP53	Y234	Breast	P53	PF00870.13	4026	328	196	unknown	probablydamaging	978	701A>G	Y234C	10725	1899838	414	NA	17:7577580-7577580	Q2XN98.1	2.5e-58
TP53	Y234	Breast	P53	PF00870.13	4026	328	196	unknown	probablydamaging	978	701A>G	Y234C	10725	1899626	414	NA	17:7577580-7577580	Q2XN98.1	2.5e-58
TP53	Y234	Breast	P53	PF00870.13	4026	328	196	unknown	probablydamaging	978	701A>G	Y234C	165073	1317010	373	22722201	17:7577580-7577580		2.5e-58
TP53	Y234	Breast	P53	PF00870.13	4026	328	196	unknown	probablydamaging	978	701A>G	Y234C	165073	1899838	414	NA	17:7577580-7577580		2.5e-58
TP53	Y234	Breast	P53	PF00870.13	4026	328	196	unknown	probablydamaging	978	701A>G	Y234C	165073	1899626	414	NA	17:7577580-7577580		2.5e-58
TP53	Y234	Breast	P53	PF00870.13	4026	328	196	unknown	probablydamaging	978	701A>G	Y234C	165072	1317010	373	22722201	17:7577580-7577580		2.5e-58
TP53	Y234	Breast	P53	PF00870.13	4026	328	196	unknown	probablydamaging	978	701A>G	Y234C	165072	1899626	414	NA	17:7577580-7577580		2.5e-58
TP53	Y234	Breast	P53	PF00870.13	4026	328	196	unknown	probablydamaging	978	701A>G	Y234C	165072	1899838	414	NA	17:7577580-7577580		2.5e-58
TP53	Y236	Breast	P53	PF00870.13	4026	328	196	unknown	probablydamaging	978	707A>G	Y236C	10731	1331088	373	22722201	17:7577574-7577574	Q2XN98.1	2.5e-58
TP53	Y236	Breast	P53	PF00870.13	4026	328	196	unknown	probablydamaging	978	707A>G	Y236C	116674	1331088	373	22722201	17:7577574-7577574		2.5e-58
TP53	Y236	Breast	P53	PF00870.13	4026	328	196	unknown	probablydamaging	978	707A>G	Y236C	116672	1331088	373	22722201	17:7577574-7577574		2.5e-58
TP53	H193	Breast	P53	PF00870.13	4026	328	196	unknown	probablydamaging	978	578A>T	H193L	11066	1899780	414	NA	17:7578271-7578271	Q2XN98.1	2.5e-58
TP53	H193	Breast	P53	PF00870.13	4026	328	196	unknown	probablydamaging	978	578A>T	H193L	11066	1900058	414	NA	17:7578271-7578271	Q2XN98.1	2.5e-58
TP53	H193	Breast	P53	PF00870.13	4026	328	196	unknown	probablydamaging	978	578A>T	H193L	99919	1900058	414	NA	17:7578271-7578271		2.5e-58
TP53	H193	Breast	P53	PF00870.13	4026	328	196	unknown	probablydamaging	978	578A>T	H193L	99919	1899780	414	NA	17:7578271-7578271		2.5e-58
TP53	H193	Breast	P53	PF00870.13	4026	328	196	unknown	probablydamaging	978	578A>T	H193L	99916	1900058	414	NA	17:7578271-7578271		2.5e-58
TP53	H193	Breast	P53	PF00870.13	4026	328	196	unknown	probablydamaging	978	578A>T	H193L	99916	1899780	414	NA	17:7578271-7578271		2.5e-58
TP53	I255	Breast	P53	PF00870.13	4026	328	196	unknown	probablydamaging	978	763A>T	I255F	43651	1900172	414	NA	17:7577518-7577518	Q2XN98.1	2.5e-58
TP53	I255	Breast	P53	PF00870.13	4026	328	196	unknown	probablydamaging	978	763A>T	I255F	220791	1900172	414	NA	17:7577518-7577518		2.5e-58
TP53	I255	Breast	P53	PF00870.13	4026	328	196	unknown	probablydamaging	978	763A>T	I255F	220790	1900172	414	NA	17:7577518-7577518		2.5e-58
TP53	N247	Breast	P53	PF00870.13	4026	328	196	unknown	probablydamaging	978	740A>T	N247I	43995	1899979	414	NA	17:7577541-7577541	Q2XN98.1	2.5e-58
TP53	N247	Breast	P53	PF00870.13	4026	328	196	unknown	probablydamaging	978	740A>T	N247I	369277	1899979	414	NA	17:7577541-7577541		2.5e-58
TP53	N247	Breast	P53	PF00870.13	4026	328	196	unknown	probablydamaging	978	740A>T	N247I	369278	1899979	414	NA	17:7577541-7577541		2.5e-58
TP53	D281	Breast	P53	PF00870.13	4026	328	196	unknown	probablydamaging	978	842A>T	D281V	45729	1899841	414	NA	17:7577096-7577096	Q2XN98.1	2.5e-58
TP53	N131	Breast	P53	PF00870.13	4026	328	196	unknown	probablydamaging	978	392A>T	N131I	44794	1659954	384	22495314	17:7578538-7578538	Q2XN98.1	2.5e-58
TP53	N131	Breast	P53	PF00870.13	4026	328	196	unknown	probablydamaging	978	392A>T	N131I	213374	1659954	384	22495314	17:7578538-7578538		2.5e-58
TP53	N131	Breast	P53	PF00870.13	4026	328	196	unknown	probablydamaging	978	392A>T	N131I	213373	1659954	384	22495314	17:7578538-7578538		2.5e-58
TP53	P278	Breast	P53	PF00870.13	4026	328	196	unknown	probablydamaging	978	832C>A	P278T	43697	1899890	414	NA	17:7577106-7577106	Q2XN98.1	2.5e-58
TP53	P278	Breast	P53	PF00870.13	4026	328	196	unknown	probablydamaging	978	832C>A	P278T	368635	1899890	414	NA	17:7577106-7577106		2.5e-58
TP53	P250	Breast	P53	PF00870.13	4026	328	196	unknown	probablydamaging	978	749C>A	P250H	44476	1659984	384	22495314	17:7577532-7577532	Q2XN98.1	2.5e-58
TP53	P250	Breast	P53	PF00870.13	4026	328	196	unknown	probablydamaging	978	749C>A	P250H	212255	1659984	384	22495314	17:7577532-7577532		2.5e-58
TP53	P250	Breast	P53	PF00870.13	4026	328	196	unknown	probablydamaging	978	749C>A	P250H	212254	1659984	384	22495314	17:7577532-7577532		2.5e-58
TP53	P278	Breast	P53	PF00870.13	4026	328	196	unknown	probablydamaging	978	832C>G	P278A	10814	1900042	414	NA	17:7577106-7577106	Q2XN98.1	2.5e-58
TP53	P278	Breast	P53	PF00870.13	4026	328	196	unknown	probablydamaging	978	832C>G	P278A	99725	1900042	414	NA	17:7577106-7577106		2.5e-58
TP53	C135	Breast	P53	PF00870.13	4026	328	196	unknown	probablydamaging	978	405C>G	C135W	44219	1899944	414	NA	17:7578525-7578525	Q2XN98.1	2.5e-58
TP53	C135	Breast	P53	PF00870.13	4026	328	196	unknown	probablydamaging	978	405C>G	C135W	437601	1899944	414	NA	17:7578525-7578525		2.5e-58
TP53	C135	Breast	P53	PF00870.13	4026	328	196	unknown	probablydamaging	978	405C>G	C135W	437602	1899944	414	NA	17:7578525-7578525		2.5e-58
TP53	L130	Breast	P53	PF00870.13	4026	328	196	unknown	probablydamaging	978	388C>G	L130V	11462	1900146	414	NA	17:7578542-7578542	Q2XN98.1	2.5e-58
TP53	S241	Breast	P53	PF00870.13	4026	328	196	unknown	probablydamaging	978	722C>G	S241C	10709	1779649	414	NA	17:7577559-7577559	Q2XN98.1	2.5e-58
TP53	R158	Breast	P53	PF00870.13	4026	328	196	unknown	probablydamaging	978	472C>G	R158G	11087	1899902	414	NA	17:7578458-7578458	Q2XN98.1	2.5e-58
TP53	S241	Breast	P53	PF00870.13	4026	328	196	unknown	probablydamaging	978	722C>G	S241C	437501	1779649	414	NA	17:7577559-7577559		2.5e-58
TP53	R158	Breast	P53	PF00870.13	4026	328	196	unknown	probablydamaging	978	472C>G	R158G	318152	1899902	414	NA	17:7578458-7578458		2.5e-58
TP53	R158	Breast	P53	PF00870.13	4026	328	196	unknown	probablydamaging	978	472C>G	R158G	318151	1899902	414	NA	17:7578458-7578458		2.5e-58
TP53	R248	Breast	P53	PF00870.13	4026	328	196	unknown	probablydamaging	978	742C>T	R248W	10656	1184078	373	22722201	17:7577539-7577539	Q2XN98.1	2.5e-58
TP53	R248	Breast	P53	PF00870.13	4026	328	196	unknown	probablydamaging	978	742C>T	R248W	10656	1659937	384	22495314	17:7577539-7577539	Q2XN98.1	2.5e-58
TP53	R248	Breast	P53	PF00870.13	4026	328	196	unknown	probablydamaging	978	742C>T	R248W	120007	1184078	373	22722201	17:7577539-7577539		2.5e-58
TP53	R248	Breast	P53	PF00870.13	4026	328	196	unknown	probablydamaging	978	742C>T	R248W	120007	1659937	384	22495314	17:7577539-7577539		2.5e-58
TP53	R248	Breast	P53	PF00870.13	4026	328	196	unknown	probablydamaging	978	742C>T	R248W	120007	1779556	414	NA	17:7577539-7577539		2.5e-58
TP53	R248	Breast	P53	PF00870.13	4026	328	196	unknown	probablydamaging	978	742C>T	R248W	120007	1779578	414	NA	17:7577539-7577539		2.5e-58
TP53	R248	Breast	P53	PF00870.13	4026	328	196	unknown	probablydamaging	978	742C>T	R248W	120005	1184078	373	22722201	17:7577539-7577539		2.5e-58
TP53	R248	Breast	P53	PF00870.13	4026	328	196	unknown	probablydamaging	978	742C>T	R248W	120005	1659937	384	22495314	17:7577539-7577539		2.5e-58
TP53	R248	Breast	P53	PF00870.13	4026	328	196	unknown	probablydamaging	978	742C>T	R248W	120005	1779578	414	NA	17:7577539-7577539		2.5e-58
TP53	R248	Breast	P53	PF00870.13	4026	328	196	unknown	probablydamaging	978	742C>T	R248W	120005	1779556	414	NA	17:7577539-7577539		2.5e-58
TP53	R273	Breast	P53	PF00870.13	4026	328	196	unknown	probablydamaging	978	817C>T	R273C	10659	1317024	373	22722201	17:7577121-7577121	Q2XN98.1	2.5e-58
TP53	R273	Breast	P53	PF00870.13	4026	328	196	unknown	probablydamaging	978	817C>T	R273C	99933	1317024	373	22722201	17:7577121-7577121		2.5e-58
TP53	R273	Breast	P53	PF00870.13	4026	328	196	unknown	probablydamaging	978	817C>T	R273C	99933	1779306	414	NA	17:7577121-7577121		2.5e-58
TP53	R282	Breast	P53	PF00870.13	4026	328	196	unknown	probablydamaging	978	844C>T	R282W	99925	1779456	414	NA	17:7577094-7577094		2.5e-58
TP53	S241	Breast	P53	PF00870.13	4026	328	196	unknown	probablydamaging	978	722C>T	S241F	10812	1659947	384	22495314	17:7577559-7577559	Q2XN98.1	2.5e-58
TP53	S241	Breast	P53	PF00870.13	4026	328	196	unknown	probablydamaging	978	722C>T	S241F	214171	1659947	384	22495314	17:7577559-7577559		2.5e-58
TP53	S241	Breast	P53	PF00870.13	4026	328	196	unknown	probablydamaging	978	722C>T	S241F	214170	1659947	384	22495314	17:7577559-7577559		2.5e-58
TP53	H179	Breast	P53	PF00870.13	4026	328	196	unknown	probablydamaging	978	535C>T	H179Y	10768	1280842	373	22722201	17:7578395-7578395	Q2XN98.1	2.5e-58
TP53	H179	Breast	P53	PF00870.13	4026	328	196	unknown	probablydamaging	978	535C>T	H179Y	10768	1900019	414	NA	17:7578395-7578395	Q2XN98.1	2.5e-58
TP53	H179	Breast	P53	PF00870.13	4026	328	196	unknown	probablydamaging	978	535C>T	H179Y	129848	1280842	373	22722201	17:7578395-7578395		2.5e-58
TP53	H179	Breast	P53	PF00870.13	4026	328	196	unknown	probablydamaging	978	535C>T	H179Y	129848	1900019	414	NA	17:7578395-7578395		2.5e-58
TP53	H179	Breast	P53	PF00870.13	4026	328	196	unknown	probablydamaging	978	535C>T	H179Y	129849	1280842	373	22722201	17:7578395-7578395		2.5e-58
TP53	H179	Breast	P53	PF00870.13	4026	328	196	unknown	probablydamaging	978	535C>T	H179Y	129849	1900019	414	NA	17:7578395-7578395		2.5e-58
TP53	H193	Breast	P53	PF00870.13	4026	328	196	unknown	probablydamaging	978	577C>T	H193Y	437529	1779502	414	NA	17:7578272-7578272		2.5e-58
TP53	H193	Breast	P53	PF00870.13	4026	328	196	unknown	probablydamaging	978	577C>T	H193Y	437530	1779502	414	NA	17:7578272-7578272		2.5e-58
TP53	P250	Breast	P53	PF00870.13	4026	328	196	unknown	probablydamaging	978	749C>T	P250L	10771	1659973	384	22495314	17:7577532-7577532	Q2XN98.1	2.5e-58
TP53	P250	Breast	P53	PF00870.13	4026	328	196	unknown	probablydamaging	978	749C>T	P250L	212112	1659973	384	22495314	17:7577532-7577532		2.5e-58
TP53	P250	Breast	P53	PF00870.13	4026	328	196	unknown	probablydamaging	978	749C>T	P250L	212111	1659973	384	22495314	17:7577532-7577532		2.5e-58
TP53	P278	Breast	P53	PF00870.13	4026	328	196	unknown	probablydamaging	978	833C>T	P278L	10863	1899635	414	NA	17:7577105-7577105	Q2XN98.1	2.5e-58
TP53	P278	Breast	P53	PF00870.13	4026	328	196	unknown	probablydamaging	978	833C>T	P278L	129831	1899635	414	NA	17:7577105-7577105		2.5e-58
TP53	E285	Breast	P53	PF00870.13	4026	328	196	high	probablydamaging	978	853G>A	E285K	10722	1659963	384	22495314	17:7577085-7577085	Q2XN98.1	2.5e-58
TP53	E285	Breast	P53	PF00870.13	4026	328	196	high	probablydamaging	978	853G>A	E285K	137087	1659963	384	22495314	17:7577085-7577085		2.5e-58
TP53	E286	Breast	P53	PF00870.13	4026	328	196	high	probablydamaging	978	856G>A	E286K	10726	1304525	373	22722201	17:7577082-7577082	Q2XN98.1	2.5e-58
TP53	E286	Breast	P53	PF00870.13	4026	328	196	high	probablydamaging	978	856G>A	E286K	10726	1900182	414	NA	17:7577082-7577082	Q2XN98.1	2.5e-58
TP53	E286	Breast	P53	PF00870.13	4026	328	196	high	probablydamaging	978	856G>A	E286K	10726	1899961	414	NA	17:7577082-7577082	Q2XN98.1	2.5e-58
TP53	E286	Breast	P53	PF00870.13	4026	328	196	high	probablydamaging	978	856G>A	E286K	99924	1304525	373	22722201	17:7577082-7577082		2.5e-58
TP53	E286	Breast	P53	PF00870.13	4026	328	196	high	probablydamaging	978	856G>A	E286K	99924	1900182	414	NA	17:7577082-7577082		2.5e-58
TP53	E286	Breast	P53	PF00870.13	4026	328	196	high	probablydamaging	978	856G>A	E286K	99924	1899961	414	NA	17:7577082-7577082		2.5e-58
TP53	G94	Breast	P53	PF00870.13	4026	328	196	unknown	probablydamaging	978	280G>A	G94S	437539	1899907	414	NA	17:7578371-7578371		2.5e-58
TP53	R248	Breast	P53	PF00870.13	4026	328	196	unknown	probablydamaging	978	743G>A	R248Q	10662	1317012	373	22722201	17:7577538-7577538	Q2XN98.1	2.5e-58
TP53	R248	Breast	P53	PF00870.13	4026	328	196	unknown	probablydamaging	978	743G>A	R248Q	10662	1899879	414	NA	17:7577538-7577538	Q2XN98.1	2.5e-58
TP53	R248	Breast	P53	PF00870.13	4026	328	196	unknown	probablydamaging	978	743G>A	R248Q	10662	1900106	414	NA	17:7577538-7577538	Q2XN98.1	2.5e-58
TP53	R248	Breast	P53	PF00870.13	4026	328	196	unknown	probablydamaging	978	743G>A	R248Q	99602	1317012	373	22722201	17:7577538-7577538		2.5e-58
TP53	R248	Breast	P53	PF00870.13	4026	328	196	unknown	probablydamaging	978	743G>A	R248Q	99602	1899879	414	NA	17:7577538-7577538		2.5e-58
TP53	R248	Breast	P53	PF00870.13	4026	328	196	unknown	probablydamaging	978	743G>A	R248Q	99602	1900106	414	NA	17:7577538-7577538		2.5e-58
TP53	R248	Breast	P53	PF00870.13	4026	328	196	unknown	probablydamaging	978	743G>A	R248Q	99020	1317012	373	22722201	17:7577538-7577538		2.5e-58
TP53	R248	Breast	P53	PF00870.13	4026	328	196	unknown	probablydamaging	978	743G>A	R248Q	99020	1899879	414	NA	17:7577538-7577538		2.5e-58
TP53	R248	Breast	P53	PF00870.13	4026	328	196	unknown	probablydamaging	978	743G>A	R248Q	99020	1900106	414	NA	17:7577538-7577538		2.5e-58
TP53	G245	Breast	P53	PF00870.13	4026	328	196	unknown	probablydamaging	978	733G>A	G245S	6932	1280820	373	22722201	17:7577548-7577548	Q2XN98.1	2.5e-58
TP53	G245	Breast	P53	PF00870.13	4026	328	196	unknown	probablydamaging	978	733G>A	G245S	6932	1899892	414	NA	17:7577548-7577548	Q2XN98.1	2.5e-58
TP53	G245	Breast	P53	PF00870.13	4026	328	196	unknown	probablydamaging	978	733G>A	G245S	121035	1280820	373	22722201	17:7577548-7577548		2.5e-58
TP53	G245	Breast	P53	PF00870.13	4026	328	196	unknown	probablydamaging	978	733G>A	G245S	121035	1899892	414	NA	17:7577548-7577548		2.5e-58
TP53	G245	Breast	P53	PF00870.13	4026	328	196	unknown	probablydamaging	978	733G>A	G245S	121036	1280820	373	22722201	17:7577548-7577548		2.5e-58
TP53	G245	Breast	P53	PF00870.13	4026	328	196	unknown	probablydamaging	978	733G>A	G245S	121036	1899892	414	NA	17:7577548-7577548		2.5e-58
TP53	G245	Breast	P53	PF00870.13	4026	328	196	unknown	probablydamaging	978	734G>A	G245D	43606	1899937	414	NA	17:7577547-7577547	Q2XN98.1	2.5e-58
TP53	G245	Breast	P53	PF00870.13	4026	328	196	unknown	probablydamaging	978	734G>A	G245D	43606	1899945	414	NA	17:7577547-7577547	Q2XN98.1	2.5e-58
TP53	G245	Breast	P53	PF00870.13	4026	328	196	unknown	probablydamaging	978	734G>A	G245D	43606	1899773	414	NA	17:7577547-7577547	Q2XN98.1	2.5e-58
TP53	G245	Breast	P53	PF00870.13	4026	328	196	unknown	probablydamaging	978	734G>A	G245D	179806	1899945	414	NA	17:7577547-7577547		2.5e-58
TP53	G245	Breast	P53	PF00870.13	4026	328	196	unknown	probablydamaging	978	734G>A	G245D	179806	1899937	414	NA	17:7577547-7577547		2.5e-58
TP53	G245	Breast	P53	PF00870.13	4026	328	196	unknown	probablydamaging	978	734G>A	G245D	179806	1899773	414	NA	17:7577547-7577547		2.5e-58
TP53	G245	Breast	P53	PF00870.13	4026	328	196	unknown	probablydamaging	978	734G>A	G245D	179805	1899773	414	NA	17:7577547-7577547		2.5e-58
TP53	G245	Breast	P53	PF00870.13	4026	328	196	unknown	probablydamaging	978	734G>A	G245D	179805	1899945	414	NA	17:7577547-7577547		2.5e-58
TP53	G245	Breast	P53	PF00870.13	4026	328	196	unknown	probablydamaging	978	734G>A	G245D	179805	1899937	414	NA	17:7577547-7577547		2.5e-58
TP53	V272	Breast	P53	PF00870.13	4026	328	196	unknown	probablydamaging	978	814G>A	V272M	10891	1899603	414	NA	17:7577124-7577124	Q2XN98.1	2.5e-58
TP53	V272	Breast	P53	PF00870.13	4026	328	196	unknown	probablydamaging	978	814G>A	V272M	99950	1899603	414	NA	17:7577124-7577124		2.5e-58
TP53	C238	Breast	P53	PF00870.13	4026	328	196	unknown	probablydamaging	978	713G>A	C238Y	179812	1779335	414	NA	17:7577568-7577568		2.5e-58
TP53	V216	Breast	P53	PF00870.13	4026	328	196	unknown	probablydamaging	978	646G>A	V216M	120098	1779493	414	NA	17:7578203-7578203		2.5e-58
TP53	C238	Breast	P53	PF00870.13	4026	328	196	unknown	probablydamaging	978	713G>A	C238Y	179811	1779335	414	NA	17:7577568-7577568		2.5e-58
TP53	V216	Breast	P53	PF00870.13	4026	328	196	unknown	probablydamaging	978	646G>A	V216M	120095	1779493	414	NA	17:7578203-7578203		2.5e-58
TP53	C141	Breast	P53	PF00870.13	4026	328	196	unknown	probablydamaging	978	422G>A	C141Y	43708	1317014	373	22722201	17:7578508-7578508	Q2XN98.1	2.5e-58
TP53	C141	Breast	P53	PF00870.13	4026	328	196	unknown	probablydamaging	978	422G>A	C141Y	43708	1900056	414	NA	17:7578508-7578508	Q2XN98.1	2.5e-58
TP53	C141	Breast	P53	PF00870.13	4026	328	196	unknown	probablydamaging	978	422G>A	C141Y	43708	1900039	414	NA	17:7578508-7578508	Q2XN98.1	2.5e-58
TP53	C141	Breast	P53	PF00870.13	4026	328	196	unknown	probablydamaging	978	422G>A	C141Y	43708	1899690	414	NA	17:7578508-7578508	Q2XN98.1	2.5e-58
TP53	C141	Breast	P53	PF00870.13	4026	328	196	unknown	probablydamaging	978	422G>A	C141Y	131470	1317014	373	22722201	17:7578508-7578508		2.5e-58
TP53	C141	Breast	P53	PF00870.13	4026	328	196	unknown	probablydamaging	978	422G>A	C141Y	131470	1899690	414	NA	17:7578508-7578508		2.5e-58
TP53	C141	Breast	P53	PF00870.13	4026	328	196	unknown	probablydamaging	978	422G>A	C141Y	131470	1900039	414	NA	17:7578508-7578508		2.5e-58
TP53	C141	Breast	P53	PF00870.13	4026	328	196	unknown	probablydamaging	978	422G>A	C141Y	131470	1900056	414	NA	17:7578508-7578508		2.5e-58
TP53	C141	Breast	P53	PF00870.13	4026	328	196	unknown	probablydamaging	978	422G>A	C141Y	131471	1317014	373	22722201	17:7578508-7578508		2.5e-58
TP53	C141	Breast	P53	PF00870.13	4026	328	196	unknown	probablydamaging	978	422G>A	C141Y	131471	1900039	414	NA	17:7578508-7578508		2.5e-58
TP53	C141	Breast	P53	PF00870.13	4026	328	196	unknown	probablydamaging	978	422G>A	C141Y	131471	1899690	414	NA	17:7578508-7578508		2.5e-58
TP53	C141	Breast	P53	PF00870.13	4026	328	196	unknown	probablydamaging	978	422G>A	C141Y	131471	1900056	414	NA	17:7578508-7578508		2.5e-58
TP53	A161	Breast	P53	PF00870.13	4026	328	196	unknown	probablydamaging	978	481G>A	A161T	10739	1899770	414	NA	17:7578449-7578449	Q2XN98.1	2.5e-58
TP53	A161	Breast	P53	PF00870.13	4026	328	196	unknown	probablydamaging	978	481G>A	A161T	249095	1899770	414	NA	17:7578449-7578449		2.5e-58
TP53	A161	Breast	P53	PF00870.13	4026	328	196	unknown	probablydamaging	978	481G>A	A161T	249094	1899770	414	NA	17:7578449-7578449		2.5e-58
TP53	V173	Breast	P53	PF00870.13	4026	328	196	unknown	probablydamaging	978	517G>A	V173M	11084	1899763	414	NA	17:7578413-7578413	Q2XN98.1	2.5e-58
TP53	V173	Breast	P53	PF00870.13	4026	328	196	unknown	probablydamaging	978	517G>A	V173M	11084	1900030	414	NA	17:7578413-7578413	Q2XN98.1	2.5e-58
TP53	V173	Breast	P53	PF00870.13	4026	328	196	unknown	probablydamaging	978	517G>A	V173M	121041	1900030	414	NA	17:7578413-7578413		2.5e-58
TP53	V173	Breast	P53	PF00870.13	4026	328	196	unknown	probablydamaging	978	517G>A	V173M	121041	1899763	414	NA	17:7578413-7578413		2.5e-58
TP53	V173	Breast	P53	PF00870.13	4026	328	196	unknown	probablydamaging	978	517G>A	V173M	98964	1899763	414	NA	17:7578413-7578413		2.5e-58
TP53	V173	Breast	P53	PF00870.13	4026	328	196	unknown	probablydamaging	978	517G>A	V173M	98964	1900030	414	NA	17:7578413-7578413		2.5e-58
TP53	G266	Breast	P53	PF00870.13	4026	328	196	unknown	probablydamaging	978	797G>A	G266E	10867	1899667	414	NA	17:7577141-7577141	Q2XN98.1	2.5e-58
TP53	G266	Breast	P53	PF00870.13	4026	328	196	unknown	probablydamaging	978	797G>A	G266E	10867	1900034	414	NA	17:7577141-7577141	Q2XN98.1	2.5e-58
TP53	G266	Breast	P53	PF00870.13	4026	328	196	unknown	probablydamaging	978	797G>A	G266E	216410	1899667	414	NA	17:7577141-7577141		2.5e-58
TP53	G266	Breast	P53	PF00870.13	4026	328	196	unknown	probablydamaging	978	797G>A	G266E	216410	1900034	414	NA	17:7577141-7577141		2.5e-58
TP53	C135	Breast	P53	PF00870.13	4026	328	196	unknown	probablydamaging	978	404G>A	C135Y	99601	1779524	414	NA	17:7578526-7578526		2.5e-58
TP53	C135	Breast	P53	PF00870.13	4026	328	196	unknown	probablydamaging	978	404G>A	C135Y	99598	1779524	414	NA	17:7578526-7578526		2.5e-58
TP53	R280	Breast	P53	PF00870.13	4026	328	196	unknown	probablydamaging	978	839G>A	R280K	10728	1659989	384	22495314	17:7577099-7577099	Q2XN98.1	2.5e-58
TP53	R280	Breast	P53	PF00870.13	4026	328	196	unknown	probablydamaging	978	839G>A	R280K	129830	1659989	384	22495314	17:7577099-7577099		2.5e-58
TP53	G279	Breast	P53	PF00870.13	4026	328	196	unknown	probablydamaging	978	836G>A	G279E	43714	1899669	414	NA	17:7577102-7577102	Q2XN98.1	2.5e-58
TP53	G279	Breast	P53	PF00870.13	4026	328	196	unknown	probablydamaging	978	836G>A	G279E	99732	1899669	414	NA	17:7577102-7577102		2.5e-58
TP53	R273	Breast	P53	PF00870.13	4026	328	196	unknown	probablydamaging	978	818G>C	R273P	43896	1317061	373	22722201	17:7577120-7577120	Q2XN98.1	2.5e-58
TP53	R273	Breast	P53	PF00870.13	4026	328	196	unknown	probablydamaging	978	818G>C	R273P	165077	1317061	373	22722201	17:7577120-7577120		2.5e-58
TP53	R273	Breast	P53	PF00870.13	4026	328	196	unknown	probablydamaging	978	818G>C	R273P	165077	1779487	414	NA	17:7577120-7577120		2.5e-58
TP53	R280	Breast	P53	PF00870.13	4026	328	196	unknown	probablydamaging	978	839G>C	R280T	10724	1899986	414	NA	17:7577099-7577099	Q2XN98.1	2.5e-58
TP53	R280	Breast	P53	PF00870.13	4026	328	196	unknown	probablydamaging	978	839G>C	R280T	254987	1899986	414	NA	17:7577099-7577099		2.5e-58
TP53	K132	Breast	P53	PF00870.13	4026	328	196	unknown	probablydamaging	978	396G>C	K132N	43963	1899898	414	NA	17:7578534-7578534	Q2XN98.1	2.5e-58
TP53	K132	Breast	P53	PF00870.13	4026	328	196	unknown	probablydamaging	978	396G>C	K132N	43963	1900153	414	NA	17:7578534-7578534	Q2XN98.1	2.5e-58
TP53	K132	Breast	P53	PF00870.13	4026	328	196	unknown	probablydamaging	978	396G>C	K132N	301221	1899898	414	NA	17:7578534-7578534		2.5e-58
TP53	K132	Breast	P53	PF00870.13	4026	328	196	unknown	probablydamaging	978	396G>C	K132N	301221	1900153	414	NA	17:7578534-7578534		2.5e-58
TP53	K132	Breast	P53	PF00870.13	4026	328	196	unknown	probablydamaging	978	396G>C	K132N	301220	1899898	414	NA	17:7578534-7578534		2.5e-58
TP53	K132	Breast	P53	PF00870.13	4026	328	196	unknown	probablydamaging	978	396G>C	K132N	301220	1900153	414	NA	17:7578534-7578534		2.5e-58
TP53	V173	Breast	P53	PF00870.13	4026	328	196	unknown	probablydamaging	978	517G>C	V173L	44057	1899978	414	NA	17:7578413-7578413	Q2XN98.1	2.5e-58
TP53	V173	Breast	P53	PF00870.13	4026	328	196	unknown	probablydamaging	978	517G>C	V173L	121042	1899978	414	NA	17:7578413-7578413		2.5e-58
TP53	V173	Breast	P53	PF00870.13	4026	328	196	unknown	probablydamaging	978	517G>C	V173L	121043	1899978	414	NA	17:7578413-7578413		2.5e-58
TP53	E271	Breast	P53	PF00870.13	4026	328	196	unknown	probablydamaging	978	811G>C	E271Q	43706	1331067	373	22722201	17:7577127-7577127	Q2XN98.1	2.5e-58
TP53	E258	Breast	P53	PF00870.13	4026	328	196	unknown	probablydamaging	978	772G>C	E258Q	10751	1899921	414	NA	17:7577509-7577509	Q2XN98.1	2.5e-58
TP53	E271	Breast	P53	PF00870.13	4026	328	196	unknown	probablydamaging	978	811G>C	E271Q	165082	1331067	373	22722201	17:7577127-7577127		2.5e-58
TP53	V157	Breast	P53	PF00870.13	4026	328	196	unknown	probablydamaging	978	469G>T	V157F	10670	1659972	384	22495314	17:7578461-7578461	Q2XN98.1	2.5e-58
TP53	V157	Breast	P53	PF00870.13	4026	328	196	unknown	probablydamaging	978	469G>T	V157F	10670	1900114	414	NA	17:7578461-7578461	Q2XN98.1	2.5e-58
TP53	V157	Breast	P53	PF00870.13	4026	328	196	unknown	probablydamaging	978	469G>T	V157F	131480	1659972	384	22495314	17:7578461-7578461		2.5e-58
TP53	V157	Breast	P53	PF00870.13	4026	328	196	unknown	probablydamaging	978	469G>T	V157F	131480	1900114	414	NA	17:7578461-7578461		2.5e-58
TP53	V157	Breast	P53	PF00870.13	4026	328	196	unknown	probablydamaging	978	469G>T	V157F	131481	1659972	384	22495314	17:7578461-7578461		2.5e-58
TP53	V157	Breast	P53	PF00870.13	4026	328	196	unknown	probablydamaging	978	469G>T	V157F	131481	1900114	414	NA	17:7578461-7578461		2.5e-58
TP53	C176	Breast	P53	PF00870.13	4026	328	196	unknown	probablydamaging	978	527G>T	C176F	10645	1659951	384	22495314	17:7578403-7578403	Q2XN98.1	2.5e-58
TP53	C176	Breast	P53	PF00870.13	4026	328	196	unknown	probablydamaging	978	527G>T	C176F	117398	1659951	384	22495314	17:7578403-7578403		2.5e-58
TP53	C176	Breast	P53	PF00870.13	4026	328	196	unknown	probablydamaging	978	527G>T	C176F	117398	1779500	414	NA	17:7578403-7578403		2.5e-58
TP53	C176	Breast	P53	PF00870.13	4026	328	196	unknown	probablydamaging	978	527G>T	C176F	117395	1659951	384	22495314	17:7578403-7578403		2.5e-58
TP53	C176	Breast	P53	PF00870.13	4026	328	196	unknown	probablydamaging	978	527G>T	C176F	117395	1779500	414	NA	17:7578403-7578403		2.5e-58
TP53	D281	Breast	P53	PF00870.13	4026	328	196	unknown	probablydamaging	978	841G>T	D281Y	11516	1659952	384	22495314	17:7577097-7577097	Q2XN98.1	2.5e-58
TP53	D281	Breast	P53	PF00870.13	4026	328	196	unknown	probablydamaging	978	841G>T	D281Y	214193	1659952	384	22495314	17:7577097-7577097		2.5e-58
TP53	G199	Breast	P53	PF00870.13	4026	328	196	unknown	probablydamaging	978	596G>T	G199V	255788	1779303	414	NA	17:7578253-7578253		2.5e-58
TP53	G199	Breast	P53	PF00870.13	4026	328	196	unknown	probablydamaging	978	596G>T	G199V	255787	1779303	414	NA	17:7578253-7578253		2.5e-58
TP53	V173	Breast	P53	PF00870.13	4026	328	196	unknown	probablydamaging	978	517G>T	V173L	43559	1900047	414	NA	17:7578413-7578413	Q2XN98.1	2.5e-58
TP53	V173	Breast	P53	PF00870.13	4026	328	196	unknown	probablydamaging	978	517G>T	V173L	99641	1900047	414	NA	17:7578413-7578413		2.5e-58
TP53	V173	Breast	P53	PF00870.13	4026	328	196	unknown	probablydamaging	978	517G>T	V173L	99638	1900047	414	NA	17:7578413-7578413		2.5e-58
TP53	S215	Breast	P53	PF00870.13	4026	328	196	unknown	probablydamaging	978	644G>T	S215I	11450	1899676	414	NA	17:7578205-7578205	Q2XN98.1	2.5e-58
TP53	K132	Breast	P53	PF00870.13	4026	328	196	unknown	probablydamaging	978	396G>T	K132N	10991	1659945	384	22495314	17:7578534-7578534	Q2XN98.1	2.5e-58
TP53	S215	Breast	P53	PF00870.13	4026	328	196	unknown	probablydamaging	978	644G>T	S215I	326720	1899676	414	NA	17:7578205-7578205		2.5e-58
TP53	K132	Breast	P53	PF00870.13	4026	328	196	unknown	probablydamaging	978	396G>T	K132N	213187	1659945	384	22495314	17:7578534-7578534		2.5e-58
TP53	S215	Breast	P53	PF00870.13	4026	328	196	unknown	probablydamaging	978	644G>T	S215I	326719	1899676	414	NA	17:7578205-7578205		2.5e-58
TP53	K132	Breast	P53	PF00870.13	4026	328	196	unknown	probablydamaging	978	396G>T	K132N	213186	1659945	384	22495314	17:7578534-7578534		2.5e-58
TP53	V272	Breast	P53	PF00870.13	4026	328	196	unknown	probablydamaging	978	814G>T	V272L	10859	1659987	384	22495314	17:7577124-7577124	Q2XN98.1	2.5e-58
TP53	V272	Breast	P53	PF00870.13	4026	328	196	unknown	probablydamaging	978	814G>T	V272L	212313	1659987	384	22495314	17:7577124-7577124		2.5e-58
TP53	Y126	Breast	P53	PF00870.13	4026	328	196	unknown	probablydamaging	978	376T>A	Y126N	44380	1900084	414	NA	17:7578554-7578554	Q2XN98.1	2.5e-58
TP53	V274	Breast	P53	PF00870.13	4026	328	196	unknown	probablydamaging	978	821T>A	V274D	44448	1317047	373	22722201	17:7577117-7577117	Q2XN98.1	2.5e-58
TP53	V274	Breast	P53	PF00870.13	4026	328	196	unknown	probablydamaging	978	821T>A	V274D	165076	1317047	373	22722201	17:7577117-7577117		2.5e-58
TP53	Y205	Breast	P53	PF00870.13	4026	328	196	unknown	probablydamaging	978	613T>A	Y205N	45685	1900002	414	NA	17:7578236-7578236	Q2XN98.1	2.5e-58
TP53	Y205	Breast	P53	PF00870.13	4026	328	196	unknown	probablydamaging	978	613T>A	Y205N	220762	1900002	414	NA	17:7578236-7578236		2.5e-58
TP53	Y205	Breast	P53	PF00870.13	4026	328	196	unknown	probablydamaging	978	613T>A	Y205N	220761	1900002	414	NA	17:7578236-7578236		2.5e-58
TP53	I195	Breast	P53	PF00870.13	4026	328	196	unknown	probablydamaging	978	584T>C	I195T	11089	1899996	414	NA	17:7578265-7578265	Q2XN98.1	2.5e-58
TP53	I195	Breast	P53	PF00870.13	4026	328	196	unknown	probablydamaging	978	584T>C	I195T	11089	1900116	414	NA	17:7578265-7578265	Q2XN98.1	2.5e-58
TP53	I195	Breast	P53	PF00870.13	4026	328	196	unknown	probablydamaging	978	584T>C	I195T	11089	1899658	414	NA	17:7578265-7578265	Q2XN98.1	2.5e-58
TP53	I195	Breast	P53	PF00870.13	4026	328	196	unknown	probablydamaging	978	584T>C	I195T	11089	1900130	414	NA	17:7578265-7578265	Q2XN98.1	2.5e-58
TP53	I195	Breast	P53	PF00870.13	4026	328	196	unknown	probablydamaging	978	584T>C	I195T	116924	1900116	414	NA	17:7578265-7578265		2.5e-58
TP53	I195	Breast	P53	PF00870.13	4026	328	196	unknown	probablydamaging	978	584T>C	I195T	116924	1900130	414	NA	17:7578265-7578265		2.5e-58
TP53	I195	Breast	P53	PF00870.13	4026	328	196	unknown	probablydamaging	978	584T>C	I195T	116924	1899996	414	NA	17:7578265-7578265		2.5e-58
TP53	I195	Breast	P53	PF00870.13	4026	328	196	unknown	probablydamaging	978	584T>C	I195T	116924	1899658	414	NA	17:7578265-7578265		2.5e-58
TP53	I195	Breast	P53	PF00870.13	4026	328	196	unknown	probablydamaging	978	584T>C	I195T	116921	1899996	414	NA	17:7578265-7578265		2.5e-58
TP53	I195	Breast	P53	PF00870.13	4026	328	196	unknown	probablydamaging	978	584T>C	I195T	116921	1900116	414	NA	17:7578265-7578265		2.5e-58
TP53	I195	Breast	P53	PF00870.13	4026	328	196	unknown	probablydamaging	978	584T>C	I195T	116921	1899658	414	NA	17:7578265-7578265		2.5e-58
TP53	I195	Breast	P53	PF00870.13	4026	328	196	unknown	probablydamaging	978	584T>C	I195T	116921	1900130	414	NA	17:7578265-7578265		2.5e-58
TP53	F270	Breast	P53	PF00870.13	4026	328	196	unknown	probablydamaging	978	809T>C	F270S	11305	1899880	414	NA	17:7577129-7577129	Q2XN98.1	2.5e-58
TP53	S127	Breast	P53	PF00870.13	4026	328	196	unknown	probablydamaging	978	379T>C	S127P	44687	1899975	414	NA	17:7578551-7578551	Q2XN98.1	2.5e-58
TP53	S127	Breast	P53	PF00870.13	4026	328	196	unknown	probablydamaging	978	379T>C	S127P	259101	1899975	414	NA	17:7578551-7578551		2.5e-58
TP53	S127	Breast	P53	PF00870.13	4026	328	196	unknown	probablydamaging	978	379T>C	S127P	259100	1899975	414	NA	17:7578551-7578551		2.5e-58
TP53	L252	Breast	P53	PF00870.13	4026	328	196	unknown	probablydamaging	978	755T>C	L252P	44769	1899760	414	NA	17:7577526-7577526	Q2XN98.1	2.5e-58
TP53	Y220	Breast	P53	PF00870.13	4026	328	196	unknown	probablydamaging	978	658T>C	Y220H	44637	1899665	414	NA	17:7578191-7578191	Q2XN98.1	2.5e-58
TP53	C141	Breast	P53	PF00870.13	4026	328	196	unknown	probablydamaging	978	421T>C	C141R	43901	1900020	414	NA	17:7578509-7578509	Q2XN98.1	2.5e-58
TP53	Y220	Breast	P53	PF00870.13	4026	328	196	unknown	probablydamaging	978	658T>C	Y220H	1172476	1899665	414	NA	17:7578191-7578191		2.5e-58
TP53	C141	Breast	P53	PF00870.13	4026	328	196	unknown	probablydamaging	978	421T>C	C141R	290855	1900020	414	NA	17:7578509-7578509		2.5e-58
TP53	Y220	Breast	P53	PF00870.13	4026	328	196	unknown	probablydamaging	978	658T>C	Y220H	1172477	1899665	414	NA	17:7578191-7578191		2.5e-58
TP53	C141	Breast	P53	PF00870.13	4026	328	196	unknown	probablydamaging	978	421T>C	C141R	290854	1900020	414	NA	17:7578509-7578509		2.5e-58
TP53	M246	Breast	P53	PF00870.13	4026	328	196	unknown	probablydamaging	978	737T>C	M246T	11355	1659941	384	22495314	17:7577544-7577544	Q2XN98.1	2.5e-58
TP53	M246	Breast	P53	PF00870.13	4026	328	196	unknown	probablydamaging	978	737T>C	M246T	213120	1659941	384	22495314	17:7577544-7577544		2.5e-58
TP53	M246	Breast	P53	PF00870.13	4026	328	196	unknown	probablydamaging	978	737T>C	M246T	213119	1659941	384	22495314	17:7577544-7577544		2.5e-58
TP53	F270	Breast	P53	PF00870.13	4026	328	196	unknown	probablydamaging	978	808T>C	F270L	44262	1331097	373	22722201	17:7577130-7577130	Q2XN98.1	2.5e-58
TP53	L111	Breast	P53	PF00870.13	4026	328	196	unknown	probablydamaging	978	332T>C	L111P	44045	1899803	414	NA	17:7579355-7579355	Q2XN98.1	2.5e-58
TP53	F270	Breast	P53	PF00870.13	4026	328	196	unknown	probablydamaging	978	808T>C	F270L	165083	1331097	373	22722201	17:7577130-7577130		2.5e-58
TP53	L194	Breast	P53	PF00870.13	4026	328	196	unknown	probablydamaging	978	581T>G	L194R	117650	1779498	414	NA	17:7578268-7578268		2.5e-58
TP53	L194	Breast	P53	PF00870.13	4026	328	196	unknown	probablydamaging	978	581T>G	L194R	117647	1779498	414	NA	17:7578268-7578268		2.5e-58
TP53	Y107	Breast	P53	PF00870.13	4026	328	196	unknown	probablydamaging	978	319T>G	Y107D	46103	1899960	414	NA	17:7579368-7579368	Q2XN98.1	2.5e-58
TP53	Y107	Breast	P53	PF00870.13	4026	328	196	unknown	probablydamaging	978	319T>G	Y107D	220766	1899960	414	NA	17:7579368-7579368		2.5e-58
TP53	Y107	Breast	P53	PF00870.13	4026	328	196	unknown	probablydamaging	978	319T>G	Y107D	220765	1899960	414	NA	17:7579368-7579368		2.5e-58
TP53	S215	Breast	P53	PF00870.13	4026	328	196	unknown	probablydamaging	978	645T>G	S215R	44979	1899968	414	NA	17:7578204-7578204	Q2XN98.1	2.5e-58
TP53	S215	Breast	P53	PF00870.13	4026	328	196	unknown	probablydamaging	978	645T>G	S215R	220771	1899968	414	NA	17:7578204-7578204		2.5e-58
TP53	S215	Breast	P53	PF00870.13	4026	328	196	unknown	probablydamaging	978	645T>G	S215R	220770	1899968	414	NA	17:7578204-7578204		2.5e-58
TP53	F113	Breast	P53	PF00870.13	4026	328	196	unknown	probablydamaging	978	338T>G	F113C	10717	1900192	414	NA	17:7579349-7579349	Q2XN98.1	2.5e-58
TP53	F113	Breast	P53	PF00870.13	4026	328	196	unknown	probablydamaging	978	338T>G	F113C	287503	1900192	414	NA	17:7579349-7579349		2.5e-58
TP53	F113	Breast	P53	PF00870.13	4026	328	196	unknown	probablydamaging	978	338T>G	F113C	287502	1900192	414	NA	17:7579349-7579349		2.5e-58
TP53	I195	Breast	P53	PF00870.13	4026	328	196	unknown	probablydamaging	978	584T>G	I195S	44539	1660004	384	22495314	17:7578265-7578265	Q2XN98.1	2.5e-58
TP53	I255	Breast	P53	PF00870.13	4026	328	196	unknown	probablydamaging	978	764T>G	I255S	437488	1779322	414	NA	17:7577517-7577517		2.5e-58
TP53	I195	Breast	P53	PF00870.13	4026	328	196	unknown	probablydamaging	978	584T>G	I195S	212745	1660004	384	22495314	17:7578265-7578265		2.5e-58
TP53	I255	Breast	P53	PF00870.13	4026	328	196	unknown	probablydamaging	978	764T>G	I255S	437489	1779322	414	NA	17:7577517-7577517		2.5e-58
TP53	I195	Breast	P53	PF00870.13	4026	328	196	unknown	probablydamaging	978	584T>G	I195S	212744	1660004	384	22495314	17:7578265-7578265		2.5e-58
TP53	I232	Breast	P53	PF00870.13	4026	328	196	unknown	probablydamaging	978	695T>G	I232S	45045	1900028	414	NA	17:7577586-7577586	Q2XN98.1	2.5e-58
TP53	I232	Breast	P53	PF00870.13	4026	328	196	unknown	probablydamaging	978	695T>G	I232S	1172473	1900028	414	NA	17:7577586-7577586		2.5e-58
TP53	I232	Breast	P53	PF00870.13	4026	328	196	unknown	probablydamaging	978	695T>G	I232S	1172474	1900028	414	NA	17:7577586-7577586		2.5e-58
TP53	F113	Breast	P53	PF00870.13	4026	328	196	unknown	probablydamaging	978	337T>G	F113V	11498	1301769	373	22722201	17:7579350-7579350	Q2XN98.1	2.5e-58
TP53	L265	Breast	P53	PF00870.13	4026	328	196	unknown	probablydamaging	978	794T>G	L265R	437485	1779450	414	NA	17:7577144-7577144		2.5e-58
TP53	F113	Breast	P53	PF00870.13	4026	328	196	unknown	probablydamaging	978	337T>G	F113V	165071	1301769	373	22722201	17:7579350-7579350		2.5e-58
TP53	F113	Breast	P53	PF00870.13	4026	328	196	unknown	probablydamaging	978	337T>G	F113V	165070	1301769	373	22722201	17:7579350-7579350		2.5e-58
BRAF	K601	Skin	Pkinase_Tyr	PF07714.12	1824	59	259	high	possiblydamaging	133	1801A>G	K601E	478	1838442	444	22817889	7:140453134-140453134	P15056.4	7.15e-58
BRAF	S616	Skin	Pkinase_Tyr	PF07714.12	1824	59	259	unknown	probablydamaging	133	1847C>T	S616F	27373	1838405	444	22817889	7:140453088-140453088	P15056.4	7.15e-58
BRAF	H542	Skin	Pkinase_Tyr	PF07714.12	1824	59	259	unknown	probablydamaging	133	1624C>T	H542Y	1167936	1838364	444	22817889	7:140476782-140476782	P15056.4	7.15e-58
BRAF	G469	Skin	Pkinase_Tyr	PF07714.12	1824	59	259	high	probablydamaging	133	1405G>A	G469R	457	1838416	444	22817889	7:140481403-140481403	P15056.4	7.15e-58
BRAF	V600	Skin	Pkinase_Tyr	PF07714.12	1824	59	259	unknown	probablydamaging	133	1799T>A	V600E	476	1838476	444	22817889	7:140453136-140453136	P15056.4	7.15e-58
BRAF	V600	Skin	Pkinase_Tyr	PF07714.12	1824	59	259	unknown	probablydamaging	133	1799T>A	V600E	476	1838383	444	22817889	7:140453136-140453136	P15056.4	7.15e-58
BRAF	V600	Skin	Pkinase_Tyr	PF07714.12	1824	59	259	unknown	probablydamaging	133	1799T>A	V600E	476	1838394	444	22817889	7:140453136-140453136	P15056.4	7.15e-58
BRAF	V600	Skin	Pkinase_Tyr	PF07714.12	1824	59	259	unknown	probablydamaging	133	1799T>A	V600E	476	1838418	444	22817889	7:140453136-140453136	P15056.4	7.15e-58
BRAF	V600	Skin	Pkinase_Tyr	PF07714.12	1824	59	259	unknown	probablydamaging	133	1799T>A	V600E	476	1838373	444	22817889	7:140453136-140453136	P15056.4	7.15e-58
BRAF	V600	Skin	Pkinase_Tyr	PF07714.12	1824	59	259	unknown	probablydamaging	133	1799T>A	V600E	476	1838380	444	22817889	7:140453136-140453136	P15056.4	7.15e-58
BRAF	V600	Skin	Pkinase_Tyr	PF07714.12	1824	59	259	unknown	probablydamaging	133	1799T>A	V600E	476	1838494	444	22817889	7:140453136-140453136	P15056.4	7.15e-58
BRAF	V600	Skin	Pkinase_Tyr	PF07714.12	1824	59	259	unknown	probablydamaging	133	1799T>A	V600E	476	1838458	444	22817889	7:140453136-140453136	P15056.4	7.15e-58
BRAF	V600	Skin	Pkinase_Tyr	PF07714.12	1824	59	259	unknown	probablydamaging	133	1799T>A	V600E	476	1838474	444	22817889	7:140453136-140453136	P15056.4	7.15e-58
BRAF	V600	Skin	Pkinase_Tyr	PF07714.12	1824	59	259	unknown	probablydamaging	133	1799T>A	V600E	476	1838384	444	22817889	7:140453136-140453136	P15056.4	7.15e-58
BRAF	V600	Skin	Pkinase_Tyr	PF07714.12	1824	59	259	unknown	probablydamaging	133	1799T>A	V600E	476	1838447	444	22817889	7:140453136-140453136	P15056.4	7.15e-58
BRAF	V600	Skin	Pkinase_Tyr	PF07714.12	1824	59	259	unknown	probablydamaging	133	1799T>A	V600E	476	1838414	444	22817889	7:140453136-140453136	P15056.4	7.15e-58
BRAF	V600	Skin	Pkinase_Tyr	PF07714.12	1824	59	259	unknown	probablydamaging	133	1799T>A	V600E	476	1838365	444	22817889	7:140453136-140453136	P15056.4	7.15e-58
BRAF	V600	Skin	Pkinase_Tyr	PF07714.12	1824	59	259	unknown	probablydamaging	133	1799T>A	V600E	476	1838395	444	22817889	7:140453136-140453136	P15056.4	7.15e-58
BRAF	V600	Skin	Pkinase_Tyr	PF07714.12	1824	59	259	unknown	probablydamaging	133	1799T>A	V600E	476	1838387	444	22817889	7:140453136-140453136	P15056.4	7.15e-58
BRAF	V600	Skin	Pkinase_Tyr	PF07714.12	1824	59	259	unknown	probablydamaging	133	1799T>A	V600E	476	1838431	444	22817889	7:140453136-140453136	P15056.4	7.15e-58
BRAF	V600	Skin	Pkinase_Tyr	PF07714.12	1824	59	259	unknown	probablydamaging	133	1799T>A	V600E	476	1838446	444	22817889	7:140453136-140453136	P15056.4	7.15e-58
BRAF	V600	Skin	Pkinase_Tyr	PF07714.12	1824	59	259	unknown	probablydamaging	133	1799T>A	V600E	476	1838457	444	22817889	7:140453136-140453136	P15056.4	7.15e-58
BRAF	V600	Skin	Pkinase_Tyr	PF07714.12	1824	59	259	unknown	probablydamaging	133	1799T>A	V600E	476	1838466	444	22817889	7:140453136-140453136	P15056.4	7.15e-58
BRAF	V600	Skin	Pkinase_Tyr	PF07714.12	1824	59	259	unknown	probablydamaging	133	1799T>A	V600E	476	1838386	444	22817889	7:140453136-140453136	P15056.4	7.15e-58
BRAF	V600	Skin	Pkinase_Tyr	PF07714.12	1824	59	259	unknown	probablydamaging	133	1799T>A	V600E	476	1838460	444	22817889	7:140453136-140453136	P15056.4	7.15e-58
BRAF	V600	Skin	Pkinase_Tyr	PF07714.12	1824	59	259	unknown	probablydamaging	133	1799T>A	V600E	476	1838480	444	22817889	7:140453136-140453136	P15056.4	7.15e-58
BRAF	V600	Skin	Pkinase_Tyr	PF07714.12	1824	59	259	unknown	probablydamaging	133	1799T>A	V600E	476	1838370	444	22817889	7:140453136-140453136	P15056.4	7.15e-58
BRAF	V600	Skin	Pkinase_Tyr	PF07714.12	1824	59	259	unknown	probablydamaging	133	1799T>A	V600E	476	1838438	444	22817889	7:140453136-140453136	P15056.4	7.15e-58
BRAF	V600	Skin	Pkinase_Tyr	PF07714.12	1824	59	259	unknown	probablydamaging	133	1799T>A	V600E	476	1838381	444	22817889	7:140453136-140453136	P15056.4	7.15e-58
BRAF	V600	Skin	Pkinase_Tyr	PF07714.12	1824	59	259	unknown	probablydamaging	133	1799T>A	V600E	476	1838368	444	22817889	7:140453136-140453136	P15056.4	7.15e-58
BRAF	V600	Skin	Pkinase_Tyr	PF07714.12	1824	59	259	unknown	probablydamaging	133	1799T>A	V600E	476	1838454	444	22817889	7:140453136-140453136	P15056.4	7.15e-58
BRAF	V600	Skin	Pkinase_Tyr	PF07714.12	1824	59	259	unknown	probablydamaging	133	1799T>A	V600E	476	1838362	444	22817889	7:140453136-140453136	P15056.4	7.15e-58
BRAF	V600	Skin	Pkinase_Tyr	PF07714.12	1824	59	259	unknown	probablydamaging	133	1799T>A	V600E	476	1838405	444	22817889	7:140453136-140453136	P15056.4	7.15e-58
BRAF	V600	Skin	Pkinase_Tyr	PF07714.12	1824	59	259	unknown	probablydamaging	133	1799T>A	V600E	476	1838473	444	22817889	7:140453136-140453136	P15056.4	7.15e-58
BRAF	V600	Skin	Pkinase_Tyr	PF07714.12	1824	59	259	unknown	probablydamaging	133	1799T>A	V600E	476	1838420	444	22817889	7:140453136-140453136	P15056.4	7.15e-58
BRAF	V600	Skin	Pkinase_Tyr	PF07714.12	1824	59	259	unknown	probablydamaging	133	1799T>A	V600E	476	1838478	444	22817889	7:140453136-140453136	P15056.4	7.15e-58
BRAF	V600	Skin	Pkinase_Tyr	PF07714.12	1824	59	259	unknown	probablydamaging	133	1799T>A	V600E	476	1838366	444	22817889	7:140453136-140453136	P15056.4	7.15e-58
BRAF	V600	Skin	Pkinase_Tyr	PF07714.12	1824	59	259	unknown	probablydamaging	133	1799T>A	V600E	476	1838479	444	22817889	7:140453136-140453136	P15056.4	7.15e-58
BRAF	V600	Skin	Pkinase_Tyr	PF07714.12	1824	59	259	unknown	probablydamaging	133	1799T>A	V600E	476	1838419	444	22817889	7:140453136-140453136	P15056.4	7.15e-58
BRAF	V600	Skin	Pkinase_Tyr	PF07714.12	1824	59	259	unknown	probablydamaging	133	1799T>A	V600E	476	1838379	444	22817889	7:140453136-140453136	P15056.4	7.15e-58
BRAF	V600	Skin	Pkinase_Tyr	PF07714.12	1824	59	259	unknown	probablydamaging	133	1799T>A	V600E	476	1838389	444	22817889	7:140453136-140453136	P15056.4	7.15e-58
BRAF	V600	Skin	Pkinase_Tyr	PF07714.12	1824	59	259	unknown	probablydamaging	133	1799T>A	V600E	476	1838388	444	22817889	7:140453136-140453136	P15056.4	7.15e-58
BRAF	V600	Skin	Pkinase_Tyr	PF07714.12	1824	59	259	unknown	probablydamaging	133	1799T>A	V600E	476	1838463	444	22817889	7:140453136-140453136	P15056.4	7.15e-58
BRAF	V600	Skin	Pkinase_Tyr	PF07714.12	1824	59	259	unknown	probablydamaging	133	1799T>A	V600E	476	1838391	444	22817889	7:140453136-140453136	P15056.4	7.15e-58
BRAF	V600	Skin	Pkinase_Tyr	PF07714.12	1824	59	259	unknown	probablydamaging	133	1799T>A	V600E	476	1838409	444	22817889	7:140453136-140453136	P15056.4	7.15e-58
BRAF	V600	Skin	Pkinase_Tyr	PF07714.12	1824	59	259	unknown	probablydamaging	133	1799T>A	V600E	476	1838451	444	22817889	7:140453136-140453136	P15056.4	7.15e-58
BRAF	V600	Skin	Pkinase_Tyr	PF07714.12	1824	59	259	unknown	probablydamaging	133	1799T>A	V600E	476	1838440	444	22817889	7:140453136-140453136	P15056.4	7.15e-58
BRAF	V600	Skin	Pkinase_Tyr	PF07714.12	1824	59	259	unknown	probablydamaging	133	1799T>A	V600E	476	1838445	444	22817889	7:140453136-140453136	P15056.4	7.15e-58
BRAF	V600	Skin	Pkinase_Tyr	PF07714.12	1824	59	259	unknown	probablydamaging	133	1799T>A	V600E	476	1838455	444	22817889	7:140453136-140453136	P15056.4	7.15e-58
BRAF	V600	Skin	Pkinase_Tyr	PF07714.12	1824	59	259	unknown	probablydamaging	133	1799T>A	V600E	476	1838429	444	22817889	7:140453136-140453136	P15056.4	7.15e-58
BRAF	V600	Skin	Pkinase_Tyr	PF07714.12	1824	59	259	unknown	probablydamaging	133	1799T>A	V600E	476	1838367	444	22817889	7:140453136-140453136	P15056.4	7.15e-58
BRAF	V600	Skin	Pkinase_Tyr	PF07714.12	1824	59	259	unknown	probablydamaging	133	1799T>A	V600E	476	1838410	444	22817889	7:140453136-140453136	P15056.4	7.15e-58
BRAF	V600	Skin	Pkinase_Tyr	PF07714.12	1824	59	259	unknown	probablydamaging	133	1799T>A	V600E	476	1838435	444	22817889	7:140453136-140453136	P15056.4	7.15e-58
BRAF	V600	Skin	Pkinase_Tyr	PF07714.12	1824	59	259	unknown	probablydamaging	133	1799T>A	V600E	476	1838385	444	22817889	7:140453136-140453136	P15056.4	7.15e-58
BRAF	V600	Skin	Pkinase_Tyr	PF07714.12	1824	59	259	unknown	probablydamaging	133	1799T>A	V600E	476	1838361	444	22817889	7:140453136-140453136	P15056.4	7.15e-58
BRAF	V600	Skin	Pkinase_Tyr	PF07714.12	1824	59	259	unknown	probablydamaging	133	1799T>A	V600E	476	1838477	444	22817889	7:140453136-140453136	P15056.4	7.15e-58
BRAF	V600	Skin	Pkinase_Tyr	PF07714.12	1824	59	259	unknown	probablydamaging	133	1799T>A	V600E	476	1838378	444	22817889	7:140453136-140453136	P15056.4	7.15e-58
BRAF	V600	Skin	Pkinase_Tyr	PF07714.12	1824	59	259	unknown	probablydamaging	133	1799T>A	V600E	476	1838469	444	22817889	7:140453136-140453136	P15056.4	7.15e-58
BRAF	V600	Skin	Pkinase_Tyr	PF07714.12	1824	59	259	unknown	probablydamaging	133	1799T>A	V600E	476	1838372	444	22817889	7:140453136-140453136	P15056.4	7.15e-58
TP53	R280	Liver	P53	PF00870.13	485	93	196	high	probablydamaging	531	838A>G	R280G	11123	1918832	322	NA	17:7577100-7577100	Q2XN98.1	2.26e-45
TP53	R280	Liver	P53	PF00870.13	485	93	196	high	probablydamaging	531	838A>G	R280G	11123	1919232	323	NA	17:7577100-7577100	Q2XN98.1	2.26e-45
TP53	K7	Liver	P53	PF00870.13	485	93	196	high	noinfor	531	19A>G	K7E	307287	1918835	322	NA	17:7578515-7578515		2.26e-45
TP53	K46	Liver	P53	PF00870.13	485	93	196	high	noinfor	531	136A>G	K46E	307288	1918835	322	NA	17:7578515-7578515		2.26e-45
TP53	K139	Liver	P53	PF00870.13	485	93	196	high	probablydamaging	531	415A>G	K139E	44449	1918835	322	NA	17:7578515-7578515	Q2XN98.1	2.26e-45
TP53	K139	Liver	P53	PF00870.13	485	93	196	high	probablydamaging	531	415A>G	K139E	307286	1918835	322	NA	17:7578515-7578515		2.26e-45
TP53	K139	Liver	P53	PF00870.13	485	93	196	high	probablydamaging	531	415A>G	K139E	307285	1918835	322	NA	17:7578515-7578515		2.26e-45
TP53	Y220	Liver	P53	PF00870.13	485	93	196	unknown	probablydamaging	531	659A>G	Y220C	10758	1764083	430	22922871	17:7578190-7578190	Q2XN98.1	2.26e-45
TP53	Y220	Liver	P53	PF00870.13	485	93	196	unknown	probablydamaging	531	659A>G	Y220C	99720	1764083	430	22922871	17:7578190-7578190		2.26e-45
TP53	Y220	Liver	P53	PF00870.13	485	93	196	unknown	probablydamaging	531	659A>G	Y220C	99718	1764083	430	22922871	17:7578190-7578190		2.26e-45
TP53	Y163	Liver	P53	PF00870.13	485	93	196	unknown	probablydamaging	531	488A>G	Y163C	10808	1919193	323	NA	17:7578442-7578442	Q2XN98.1	2.26e-45
TP53	Y163	Liver	P53	PF00870.13	485	93	196	unknown	probablydamaging	531	488A>G	Y163C	10808	1919164	323	NA	17:7578442-7578442	Q2XN98.1	2.26e-45
TP53	Y163	Liver	P53	PF00870.13	485	93	196	unknown	probablydamaging	531	488A>G	Y163C	10808	1919251	323	NA	17:7578442-7578442	Q2XN98.1	2.26e-45
TP53	Y163	Liver	P53	PF00870.13	485	93	196	unknown	probablydamaging	531	488A>G	Y163C	129852	1919193	323	NA	17:7578442-7578442		2.26e-45
TP53	Y163	Liver	P53	PF00870.13	485	93	196	unknown	probablydamaging	531	488A>G	Y163C	129852	1919251	323	NA	17:7578442-7578442		2.26e-45
TP53	Y163	Liver	P53	PF00870.13	485	93	196	unknown	probablydamaging	531	488A>G	Y163C	129852	1919164	323	NA	17:7578442-7578442		2.26e-45
TP53	Y163	Liver	P53	PF00870.13	485	93	196	unknown	probablydamaging	531	488A>G	Y163C	129853	1919251	323	NA	17:7578442-7578442		2.26e-45
TP53	Y163	Liver	P53	PF00870.13	485	93	196	unknown	probablydamaging	531	488A>G	Y163C	129853	1919193	323	NA	17:7578442-7578442		2.26e-45
TP53	Y163	Liver	P53	PF00870.13	485	93	196	unknown	probablydamaging	531	488A>G	Y163C	129853	1919164	323	NA	17:7578442-7578442		2.26e-45
TP53	H214	Liver	P53	PF00870.13	485	93	196	unknown	probablydamaging	531	641A>G	H214R	43687	1918800	322	NA	17:7578208-7578208	Q2XN98.1	2.26e-45
TP53	H214	Liver	P53	PF00870.13	485	93	196	unknown	probablydamaging	531	641A>G	H214R	307280	1918800	322	NA	17:7578208-7578208		2.26e-45
TP53	H214	Liver	P53	PF00870.13	485	93	196	unknown	probablydamaging	531	641A>G	H214R	307279	1918800	322	NA	17:7578208-7578208		2.26e-45
TP53	M237	Liver	P53	PF00870.13	485	93	196	unknown	probablydamaging	531	709A>G	M237V	44525	1919207	323	NA	17:7577572-7577572	Q2XN98.1	2.26e-45
TP53	P278	Liver	P53	PF00870.13	485	93	196	unknown	probablydamaging	531	832C>A	P278T	43697	1919221	323	NA	17:7577106-7577106	Q2XN98.1	2.26e-45
TP53	P278	Liver	P53	PF00870.13	485	93	196	unknown	probablydamaging	531	832C>A	P278T	368635	1919221	323	NA	17:7577106-7577106		2.26e-45
TP53	T253	Liver	P53	PF00870.13	485	93	196	unknown	probablydamaging	531	758C>A	T253N	44993	1919256	323	NA	17:7577523-7577523	Q2XN98.1	2.26e-45
TP53	T253	Liver	P53	PF00870.13	485	93	196	unknown	probablydamaging	531	758C>A	T253N	307262	1919256	323	NA	17:7577523-7577523		2.26e-45
TP53	T253	Liver	P53	PF00870.13	485	93	196	unknown	probablydamaging	531	758C>A	T253N	307261	1919256	323	NA	17:7577523-7577523		2.26e-45
TP53	P151	Liver	P53	PF00870.13	485	93	196	unknown	probablydamaging	531	451C>G	P151A	44944	1919258	323	NA	17:7578479-7578479	Q2XN98.1	2.26e-45
TP53	P151	Liver	P53	PF00870.13	485	93	196	unknown	probablydamaging	531	451C>G	P151A	44944	1919210	323	NA	17:7578479-7578479	Q2XN98.1	2.26e-45
TP53	P151	Liver	P53	PF00870.13	485	93	196	unknown	probablydamaging	531	451C>G	P151A	99682	1919210	323	NA	17:7578479-7578479		2.26e-45
TP53	P151	Liver	P53	PF00870.13	485	93	196	unknown	probablydamaging	531	451C>G	P151A	99682	1919258	323	NA	17:7578479-7578479		2.26e-45
TP53	P151	Liver	P53	PF00870.13	485	93	196	unknown	probablydamaging	531	451C>G	P151A	99679	1919210	323	NA	17:7578479-7578479		2.26e-45
TP53	P151	Liver	P53	PF00870.13	485	93	196	unknown	probablydamaging	531	451C>G	P151A	99679	1919258	323	NA	17:7578479-7578479		2.26e-45
TP53	T125	Liver	P53	PF00870.13	485	93	196	unknown	probablydamaging	531	374C>T	T125M	44988	1919181	323	NA	17:7579313-7579313	Q2XN98.1	2.26e-45
TP53	T125	Liver	P53	PF00870.13	485	93	196	unknown	probablydamaging	531	374C>T	T125M	168303	1919181	323	NA	17:7579313-7579313		2.26e-45
TP53	T125	Liver	P53	PF00870.13	485	93	196	unknown	probablydamaging	531	374C>T	T125M	168302	1919181	323	NA	17:7579313-7579313		2.26e-45
TP53	P152	Liver	P53	PF00870.13	485	93	196	unknown	probablydamaging	531	455C>T	P152L	10790	1919145	323	NA	17:7578475-7578475	Q2XN98.1	2.26e-45
TP53	P152	Liver	P53	PF00870.13	485	93	196	unknown	probablydamaging	531	455C>T	P152L	129856	1919145	323	NA	17:7578475-7578475		2.26e-45
TP53	P152	Liver	P53	PF00870.13	485	93	196	unknown	probablydamaging	531	455C>T	P152L	129857	1919145	323	NA	17:7578475-7578475		2.26e-45
TP53	R267	Liver	P53	PF00870.13	485	93	196	unknown	probablydamaging	531	799C>T	R267W	11183	1919180	323	NA	17:7577139-7577139	Q2XN98.1	2.26e-45
TP53	R267	Liver	P53	PF00870.13	485	93	196	unknown	probablydamaging	531	799C>T	R267W	11183	1919244	323	NA	17:7577139-7577139	Q2XN98.1	2.26e-45
TP53	R267	Liver	P53	PF00870.13	485	93	196	unknown	probablydamaging	531	799C>T	R267W	179804	1919244	323	NA	17:7577139-7577139		2.26e-45
TP53	R267	Liver	P53	PF00870.13	485	93	196	unknown	probablydamaging	531	799C>T	R267W	179804	1919180	323	NA	17:7577139-7577139		2.26e-45
TP53	E285	Liver	P53	PF00870.13	485	93	196	high	probablydamaging	531	853G>A	E285K	10722	1919234	323	NA	17:7577085-7577085	Q2XN98.1	2.26e-45
TP53	E285	Liver	P53	PF00870.13	485	93	196	high	probablydamaging	531	853G>A	E285K	137087	1919234	323	NA	17:7577085-7577085		2.26e-45
TP53	C176	Liver	P53	PF00870.13	485	93	196	unknown	probablydamaging	531	527G>A	C176Y	10687	1919168	323	NA	17:7578403-7578403	Q2XN98.1	2.26e-45
TP53	C176	Liver	P53	PF00870.13	485	93	196	unknown	probablydamaging	531	527G>A	C176Y	99672	1919168	323	NA	17:7578403-7578403		2.26e-45
TP53	C176	Liver	P53	PF00870.13	485	93	196	unknown	probablydamaging	531	527G>A	C176Y	99669	1919168	323	NA	17:7578403-7578403		2.26e-45
TP53	G245	Liver	P53	PF00870.13	485	93	196	unknown	probablydamaging	531	733G>C	G245R	10957	1919206	323	NA	17:7577548-7577548	Q2XN98.1	2.26e-45
TP53	D281	Liver	P53	PF00870.13	485	93	196	unknown	probablydamaging	531	841G>C	D281H	10943	1919250	323	NA	17:7577097-7577097	Q2XN98.1	2.26e-45
TP53	D281	Liver	P53	PF00870.13	485	93	196	unknown	probablydamaging	531	841G>C	D281H	1158315	1919250	323	NA	17:7577097-7577097		2.26e-45
TP53	C242	Liver	P53	PF00870.13	485	93	196	unknown	probablydamaging	531	725G>C	C242S	11133	1919245	323	NA	17:7577556-7577556	Q2XN98.1	2.26e-45
TP53	V157	Liver	P53	PF00870.13	485	93	196	unknown	probablydamaging	531	469G>T	V157F	10670	1919225	323	NA	17:7578461-7578461	Q2XN98.1	2.26e-45
TP53	V157	Liver	P53	PF00870.13	485	93	196	unknown	probablydamaging	531	469G>T	V157F	131480	1919225	323	NA	17:7578461-7578461		2.26e-45
TP53	V157	Liver	P53	PF00870.13	485	93	196	unknown	probablydamaging	531	469G>T	V157F	131481	1919225	323	NA	17:7578461-7578461		2.26e-45
TP53	C176	Liver	P53	PF00870.13	485	93	196	unknown	probablydamaging	531	527G>T	C176F	10645	1919261	323	NA	17:7578403-7578403	Q2XN98.1	2.26e-45
TP53	C176	Liver	P53	PF00870.13	485	93	196	unknown	probablydamaging	531	527G>T	C176F	117398	1919261	323	NA	17:7578403-7578403		2.26e-45
TP53	C176	Liver	P53	PF00870.13	485	93	196	unknown	probablydamaging	531	527G>T	C176F	117395	1919261	323	NA	17:7578403-7578403		2.26e-45
TP53	G245	Liver	P53	PF00870.13	485	93	196	unknown	probablydamaging	531	734G>T	G245V	11196	1919216	323	NA	17:7577547-7577547	Q2XN98.1	2.26e-45
TP53	G245	Liver	P53	PF00870.13	485	93	196	unknown	probablydamaging	531	734G>T	G245V	131475	1919216	323	NA	17:7577547-7577547		2.26e-45
TP53	G245	Liver	P53	PF00870.13	485	93	196	unknown	probablydamaging	531	734G>T	G245V	131476	1919216	323	NA	17:7577547-7577547		2.26e-45
TP53	R249	Liver	P53	PF00870.13	485	93	196	unknown	probablydamaging	531	747G>T	R249S	10817	1919198	323	NA	17:7577534-7577534	Q2XN98.1	2.26e-45
TP53	R249	Liver	P53	PF00870.13	485	93	196	unknown	probablydamaging	531	747G>T	R249S	10817	1713729	396	22561517	17:7577534-7577534	Q2XN98.1	2.26e-45
TP53	R249	Liver	P53	PF00870.13	485	93	196	unknown	probablydamaging	531	747G>T	R249S	131478	1919198	323	NA	17:7577534-7577534		2.26e-45
TP53	R249	Liver	P53	PF00870.13	485	93	196	unknown	probablydamaging	531	747G>T	R249S	131478	1713729	396	22561517	17:7577534-7577534		2.26e-45
TP53	R249	Liver	P53	PF00870.13	485	93	196	unknown	probablydamaging	531	747G>T	R249S	131479	1919198	323	NA	17:7577534-7577534		2.26e-45
TP53	R249	Liver	P53	PF00870.13	485	93	196	unknown	probablydamaging	531	747G>T	R249S	131479	1713729	396	22561517	17:7577534-7577534		2.26e-45
TP53	R213	Liver	P53	PF00870.13	485	93	196	unknown	probablydamaging	531	638G>T	R213L	43650	1919136	323	NA	17:7578211-7578211	Q2XN98.1	2.26e-45
TP53	R213	Liver	P53	PF00870.13	485	93	196	unknown	probablydamaging	531	638G>T	R213L	241998	1919136	323	NA	17:7578211-7578211		2.26e-45
TP53	R213	Liver	P53	PF00870.13	485	93	196	unknown	probablydamaging	531	638G>T	R213L	241997	1919136	323	NA	17:7578211-7578211		2.26e-45
TP53	S215	Liver	P53	PF00870.13	485	93	196	unknown	probablydamaging	531	645T>A	S215R	45122	1918820	322	NA	17:7578204-7578204	Q2XN98.1	2.26e-45
TP53	Y163	Liver	P53	PF00870.13	485	93	196	unknown	probablydamaging	531	487T>A	Y163N	44623	1919259	323	NA	17:7578443-7578443	Q2XN98.1	2.26e-45
TP53	Y163	Liver	P53	PF00870.13	485	93	196	unknown	probablydamaging	531	487T>A	Y163N	44623	1919247	323	NA	17:7578443-7578443	Q2XN98.1	2.26e-45
TP53	Y163	Liver	P53	PF00870.13	485	93	196	unknown	probablydamaging	531	487T>A	Y163N	307268	1919259	323	NA	17:7578443-7578443		2.26e-45
TP53	Y163	Liver	P53	PF00870.13	485	93	196	unknown	probablydamaging	531	487T>A	Y163N	307268	1919247	323	NA	17:7578443-7578443		2.26e-45
TP53	Y163	Liver	P53	PF00870.13	485	93	196	unknown	probablydamaging	531	487T>A	Y163N	307267	1919259	323	NA	17:7578443-7578443		2.26e-45
TP53	Y163	Liver	P53	PF00870.13	485	93	196	unknown	probablydamaging	531	487T>A	Y163N	307267	1919247	323	NA	17:7578443-7578443		2.26e-45
TP53	H179	Liver	P53	PF00870.13	485	93	196	unknown	probablydamaging	531	537T>A	H179Q	44214	1919257	323	NA	17:7578393-7578393	Q2XN98.1	2.26e-45
TP53	H179	Liver	P53	PF00870.13	485	93	196	unknown	probablydamaging	531	537T>A	H179Q	307264	1919257	323	NA	17:7578393-7578393		2.26e-45
TP53	H179	Liver	P53	PF00870.13	485	93	196	unknown	probablydamaging	531	537T>A	H179Q	307263	1919257	323	NA	17:7578393-7578393		2.26e-45
TP53	V173	Liver	P53	PF00870.13	485	93	196	unknown	probablydamaging	531	518T>A	V173E	45731	1918816	322	NA	17:7578412-7578412	Q2XN98.1	2.26e-45
TP53	V173	Liver	P53	PF00870.13	485	93	196	unknown	probablydamaging	531	518T>A	V173E	1172484	1918816	322	NA	17:7578412-7578412		2.26e-45
TP53	V173	Liver	P53	PF00870.13	485	93	196	unknown	probablydamaging	531	518T>A	V173E	1172485	1918816	322	NA	17:7578412-7578412		2.26e-45
TP53	Y220	Liver	P53	PF00870.13	485	93	196	unknown	probablydamaging	531	658T>A	Y220N	44672	1918834	322	NA	17:7578191-7578191	Q2XN98.1	2.26e-45
TP53	L265	Liver	P53	PF00870.13	485	93	196	unknown	probablydamaging	531	794T>C	L265P	11011	1919185	323	NA	17:7577144-7577144	Q2XN98.1	2.26e-45
TP53	L194	Liver	P53	PF00870.13	485	93	196	unknown	probablydamaging	531	581T>G	L194R	44571	1919152	323	NA	17:7578268-7578268	Q2XN98.1	2.26e-45
TP53	L194	Liver	P53	PF00870.13	485	93	196	unknown	probablydamaging	531	581T>G	L194R	117650	1919152	323	NA	17:7578268-7578268		2.26e-45
TP53	L194	Liver	P53	PF00870.13	485	93	196	unknown	probablydamaging	531	581T>G	L194R	117647	1919152	323	NA	17:7578268-7578268		2.26e-45
TP53	L111	Liver	P53	PF00870.13	485	93	196	unknown	probablydamaging	531	332T>G	L111R	44570	1918827	322	NA	17:7579355-7579355	Q2XN98.1	2.26e-45
TP53	L111	Liver	P53	PF00870.13	485	93	196	unknown	probablydamaging	531	332T>G	L111R	307284	1918827	322	NA	17:7579355-7579355		2.26e-45
TP53	L111	Liver	P53	PF00870.13	485	93	196	unknown	probablydamaging	531	332T>G	L111R	307283	1918827	322	NA	17:7579355-7579355		2.26e-45
TP53	L130	Liver	P53	PF00870.13	485	93	196	unknown	probablydamaging	531	389T>G	L130R	44063	1919174	323	NA	17:7578541-7578541	Q2XN98.1	2.26e-45
VHL	T133	Kidney	VHL	PF01847.11	4774	55	156	low	probablydamaging	594	397A>C	T133P	479174	1779896	416	NA	3:10188254-10188254	P40337.2	2.25e-40
VHL	H110	Kidney	VHL	PF01847.11	4774	55	156	low	probablydamaging	594	329A>C	H110P	30410	1913404	416	NA	3:10183860-10183860	P40337.2	2.25e-40
VHL	N78	Kidney	VHL	PF01847.11	4774	55	156	medium	probablydamaging	594	232A>G	N78D	18275	1779930	416	NA	3:10183763-10183763	P40337.2	2.25e-40
VHL	N78	Kidney	VHL	PF01847.11	4774	55	156	medium	probablydamaging	594	232A>G	N78D	18275	1779906	416	NA	3:10183763-10183763	P40337.2	2.25e-40
VHL	R120	Kidney	VHL	PF01847.11	4774	55	156	medium	probablydamaging	594	358A>G	R120G	479173	1780000	416	NA	3:10188215-10188215	P40337.2	2.25e-40
VHL	N78	Kidney	VHL	PF01847.11	4774	55	156	medium	probablydamaging	594	232A>T	N78Y	34008	1779937	416	NA	3:10183763-10183763	P40337.2	2.25e-40
VHL	N131	Kidney	VHL	PF01847.11	4774	55	156	medium	probablydamaging	594	391A>T	N131Y	17758	1779838	416	NA	3:10188248-10188248	P40337.2	2.25e-40
VHL	I151	Kidney	VHL	PF01847.11	4774	55	156	medium	probablydamaging	594	451A>T	I151F	17978	1780002	416	NA	3:10188308-10188308	P40337.2	2.25e-40
VHL	H115	Kidney	VHL	PF01847.11	4774	55	156	medium	probablydamaging	594	343C>A	H115N	17752	1751595	410	22683710	3:10188200-10188200	P40337.2	2.25e-40
VHL	H115	Kidney	VHL	PF01847.11	4774	55	156	medium	probablydamaging	594	343C>A	H115N	17752	1780038	416	NA	3:10188200-10188200	P40337.2	2.25e-40
VHL	L158	Kidney	VHL	PF01847.11	4774	55	156	medium	probablydamaging	594	472C>G	L158V	17657	1751515	410	22683710	3:10191479-10191479	P40337.2	2.25e-40
VHL	L158	Kidney	VHL	PF01847.11	4774	55	156	medium	probablydamaging	594	472C>G	L158V	17657	1779989	416	NA	3:10191479-10191479	P40337.2	2.25e-40
VHL	L158	Kidney	VHL	PF01847.11	4774	55	156	medium	probablydamaging	594	472C>G	L158V	17657	1779817	416	NA	3:10191479-10191479	P40337.2	2.25e-40
VHL	S65	Kidney	VHL	PF01847.11	4774	55	156	medium	probablydamaging	594	194C>G	S65W	34005	1779822	416	NA	3:10183725-10183725	P40337.2	2.25e-40
VHL	H115	Kidney	VHL	PF01847.11	4774	55	156	medium	probablydamaging	594	343C>T	H115Y	14375	1779940	416	NA	3:10188200-10188200	P40337.2	2.25e-40
VHL	S65	Kidney	VHL	PF01847.11	4774	55	156	medium	possiblydamaging	594	194C>T	S65L	14400	1779983	416	NA	3:10183725-10183725	P40337.2	2.25e-40
VHL	P86	Kidney	VHL	PF01847.11	4774	55	156	low	probablydamaging	594	257C>T	P86L	18028	1779934	416	NA	3:10183788-10183788	P40337.2	2.25e-40
VHL	C162	Kidney	VHL	PF01847.11	4774	55	156	medium	probablydamaging	594	485G>A	C162Y	14408	1780009	416	NA	3:10191492-10191492	P40337.2	2.25e-40
VHL	R82	Kidney	VHL	PF01847.11	4774	55	156	medium	probablydamaging	594	245G>C	R82P	14382	1780015	416	NA	3:10183776-10183776	P40337.2	2.25e-40
VHL	W117	Kidney	VHL	PF01847.11	4774	55	156	medium	probablydamaging	594	351G>C	W117C	479172	1779996	416	NA	3:10188208-10188208	P40337.2	2.25e-40
VHL	V130	Kidney	VHL	PF01847.11	4774	55	156	medium	probablydamaging	594	388G>C	V130L	14407	1779965	416	NA	3:10188245-10188245	P40337.2	2.25e-40
VHL	R161	Kidney	VHL	PF01847.11	4774	55	156	low	probablydamaging	594	482G>C	R161P	17909	1801071	416	NA	3:10191489-10191489	P40337.2	2.25e-40
VHL	D121	Kidney	VHL	PF01847.11	4774	55	156	medium	probablydamaging	594	361G>T	D121Y	34019	1692659	395	22138691	3:10188218-10188218	P40337.2	2.25e-40
VHL	D121	Kidney	VHL	PF01847.11	4774	55	156	medium	probablydamaging	594	361G>T	D121Y	34019	1779890	416	NA	3:10188218-10188218	P40337.2	2.25e-40
VHL	D121	Kidney	VHL	PF01847.11	4774	55	156	medium	probablydamaging	594	361G>T	D121Y	34019	1779968	416	NA	3:10188218-10188218	P40337.2	2.25e-40
VHL	V130	Kidney	VHL	PF01847.11	4774	55	156	medium	probablydamaging	594	388G>T	V130F	97148	1780004	416	NA	3:10188245-10188245	P40337.2	2.25e-40
VHL	C162	Kidney	VHL	PF01847.11	4774	55	156	medium	probablydamaging	594	485G>T	C162F	25676	1780046	416	NA	3:10191492-10191492	P40337.2	2.25e-40
VHL	W88	Kidney	VHL	PF01847.11	4774	55	156	medium	probablydamaging	594	263G>T	W88L	18351	1779837	416	NA	3:10183794-10183794	P40337.2	2.25e-40
VHL	L128	Kidney	VHL	PF01847.11	4774	55	156	medium	probablydamaging	594	383T>A	L128H	17756	1779826	416	NA	3:10188240-10188240	P40337.2	2.25e-40
VHL	L128	Kidney	VHL	PF01847.11	4774	55	156	medium	probablydamaging	594	383T>A	L128H	17756	1780026	416	NA	3:10188240-10188240	P40337.2	2.25e-40
VHL	L128	Kidney	VHL	PF01847.11	4774	55	156	medium	probablydamaging	594	383T>A	L128H	17756	1779949	416	NA	3:10188240-10188240	P40337.2	2.25e-40
VHL	V74	Kidney	VHL	PF01847.11	4774	55	156	medium	probablydamaging	594	221T>A	V74D	17715	1779944	416	NA	3:10183752-10183752	P40337.2	2.25e-40
VHL	V74	Kidney	VHL	PF01847.11	4774	55	156	medium	probablydamaging	594	221T>A	V74D	17715	1779831	416	NA	3:10183752-10183752	P40337.2	2.25e-40
VHL	V74	Kidney	VHL	PF01847.11	4774	55	156	medium	probablydamaging	594	221T>A	V74D	17715	1779914	416	NA	3:10183752-10183752	P40337.2	2.25e-40
VHL	V130	Kidney	VHL	PF01847.11	4774	55	156	medium	probablydamaging	594	389T>A	V130D	14323	1779946	416	NA	3:10188246-10188246	P40337.2	2.25e-40
VHL	I151	Kidney	VHL	PF01847.11	4774	55	156	medium	probablydamaging	594	452T>A	I151N	18274	1780002	416	NA	3:10188309-10188309	P40337.2	2.25e-40
VHL	V165	Kidney	VHL	PF01847.11	4774	55	156	low	probablydamaging	594	494T>A	V165D	17785	1779808	416	NA	3:10191501-10191501	P40337.2	2.25e-40
VHL	I151	Kidney	VHL	PF01847.11	4774	55	156	medium	probablydamaging	594	452T>C	I151T	17934	1779974	416	NA	3:10188309-10188309	P40337.2	2.25e-40
VHL	I151	Kidney	VHL	PF01847.11	4774	55	156	medium	probablydamaging	594	452T>C	I151T	17934	1779961	416	NA	3:10188309-10188309	P40337.2	2.25e-40
VHL	L153	Kidney	VHL	PF01847.11	4774	55	156	medium	probablydamaging	594	458T>C	L153P	14363	1779929	416	NA	3:10188315-10188315	P40337.2	2.25e-40
VHL	L169	Kidney	VHL	PF01847.11	4774	55	156	medium	probablydamaging	594	506T>C	L169P	17837	1751594	410	22683710	3:10191513-10191513	P40337.2	2.25e-40
VHL	L169	Kidney	VHL	PF01847.11	4774	55	156	medium	probablydamaging	594	506T>C	L169P	17837	1779820	416	NA	3:10191513-10191513	P40337.2	2.25e-40
VHL	L169	Kidney	VHL	PF01847.11	4774	55	156	medium	probablydamaging	594	506T>C	L169P	17837	1779824	416	NA	3:10191513-10191513	P40337.2	2.25e-40
VHL	L184	Kidney	VHL	PF01847.11	4774	55	156	medium	probablydamaging	594	551T>C	L184P	17854	1779861	416	NA	3:10191558-10191558	P40337.2	2.25e-40
VHL	L184	Kidney	VHL	PF01847.11	4774	55	156	medium	probablydamaging	594	551T>C	L184P	17854	1779947	416	NA	3:10191558-10191558	P40337.2	2.25e-40
VHL	L158	Kidney	VHL	PF01847.11	4774	55	156	medium	probablydamaging	594	473T>C	L158P	14387	1779902	416	NA	3:10191480-10191480	P40337.2	2.25e-40
VHL	L158	Kidney	VHL	PF01847.11	4774	55	156	medium	probablydamaging	594	473T>C	L158P	14387	1779923	416	NA	3:10191480-10191480	P40337.2	2.25e-40
VHL	L188	Kidney	VHL	PF01847.11	4774	55	156	medium	probablydamaging	594	563T>C	L188P	25678	1780043	416	NA	3:10191570-10191570	P40337.2	2.25e-40
VHL	L188	Kidney	VHL	PF01847.11	4774	55	156	medium	probablydamaging	594	563T>C	L188P	25678	1779862	416	NA	3:10191570-10191570	P40337.2	2.25e-40
VHL	C162	Kidney	VHL	PF01847.11	4774	55	156	medium	probablydamaging	594	484T>C	C162R	18073	1779895	416	NA	3:10191491-10191491	P40337.2	2.25e-40
VHL	L118	Kidney	VHL	PF01847.11	4774	55	156	low	probablydamaging	594	353T>C	L118P	14312	1779828	416	NA	3:10188210-10188210	P40337.2	2.25e-40
VHL	L89	Kidney	VHL	PF01847.11	4774	55	156	low	probablydamaging	594	266T>C	L89P	14346	1779998	416	NA	3:10183797-10183797	P40337.2	2.25e-40
VHL	L188	Kidney	VHL	PF01847.11	4774	55	156	medium	probablydamaging	594	563T>G	L188R	25680	1779810	416	NA	3:10191570-10191570	P40337.2	2.25e-40
VHL	W117	Kidney	VHL	PF01847.11	4774	55	156	medium	benign	594	349T>G	W117G	30297	1751955	411	22461374	3:10188206-10188206	P40337.2	2.25e-40
VHL	F136	Kidney	VHL	PF01847.11	4774	55	156	low	probablydamaging	594	406T>G	F136V	18276	1779907	416	NA	3:10188263-10188263	P40337.2	2.25e-40
BCL2	Y21	Hematopoietic & lymph	BH4	PF02180.12	1443	21	27	high	probablydamaging	415	62A>G	Y21C	220925	1629862	366	21796119	18:60985838-60985838		4.5e-37
BCL2	Y21	Hematopoietic & lymph	BH4	PF02180.12	1443	21	27	high	probablydamaging	415	62A>G	Y21C	220924	1629862	366	21796119	18:60985838-60985838	P10415.2	4.5e-37
BCL2	Y9	Hematopoietic & lymph	BH4	PF02180.12	1443	21	27	unknown	probablydamaging	415	26A>T	Y9F	220909	1629923	366	21796119	18:60985874-60985874		4.5e-37
BCL2	N11	Hematopoietic & lymph	BH4	PF02180.12	1443	21	27	unknown	probablydamaging	415	31A>T	N11Y	220810	1629861	366	21796119	18:60985869-60985869	P10415.2	4.5e-37
BCL2	Y9	Hematopoietic & lymph	BH4	PF02180.12	1443	21	27	unknown	probablydamaging	415	26A>T	Y9F	220908	1629923	366	21796119	18:60985874-60985874	P10415.2	4.5e-37
BCL2	N11	Hematopoietic & lymph	BH4	PF02180.12	1443	21	27	unknown	probablydamaging	415	33C>G	N11K	220833	1629877	366	21796119	18:60985867-60985867		4.5e-37
BCL2	N11	Hematopoietic & lymph	BH4	PF02180.12	1443	21	27	unknown	probablydamaging	415	33C>G	N11K	220832	1629877	366	21796119	18:60985867-60985867	P10415.2	4.5e-37
BCL2	G27	Hematopoietic & lymph	BH4	PF02180.12	1443	21	27	high	probablydamaging	415	80G>A	G27D	220889	1629877	366	21796119	18:60985820-60985820		4.5e-37
BCL2	G27	Hematopoietic & lymph	BH4	PF02180.12	1443	21	27	high	probablydamaging	415	80G>A	G27D	220888	1629877	366	21796119	18:60985820-60985820	P10415.2	4.5e-37
BCL2	D31	Hematopoietic & lymph	BH4	PF02180.12	1443	21	27	high	possiblydamaging	415	91G>A	D31N	220811	1629923	366	21796119	18:60985809-60985809	P10415.2	4.5e-37
BCL2	D31	Hematopoietic & lymph	BH4	PF02180.12	1443	21	27	unknown	probablydamaging	415	91G>C	D31H	1580580	1945189	482	23292937	18:60985809-60985809		4.5e-37
BCL2	D31	Hematopoietic & lymph	BH4	PF02180.12	1443	21	27	unknown	probablydamaging	415	91G>C	D31H	1580581	1945189	482	23292937	18:60985809-60985809		4.5e-37
BCL2	D31	Hematopoietic & lymph	BH4	PF02180.12	1443	21	27	unknown	probablydamaging	415	91G>C	D31H	1580579	1945189	482	23292937	18:60985809-60985809	P10415.2	4.5e-37
BCL2	H20	Hematopoietic & lymph	BH4	PF02180.12	1443	21	27	unknown	probablydamaging	415	60T>A	H20Q	220847	1629922	366	21796119	18:60985840-60985840		4.5e-37
BCL2	H20	Hematopoietic & lymph	BH4	PF02180.12	1443	21	27	unknown	probablydamaging	415	60T>A	H20Q	220846	1629922	366	21796119	18:60985840-60985840	P10415.2	4.5e-37
BCL2	Y21	Hematopoietic & lymph	BH4	PF02180.12	1443	21	27	high	possiblydamaging	415	61T>C	Y21H	220862	1629918	366	21796119	18:60985839-60985839		4.5e-37
BCL2	Y21	Hematopoietic & lymph	BH4	PF02180.12	1443	21	27	high	possiblydamaging	415	61T>C	Y21H	220861	1629918	366	21796119	18:60985839-60985839	P10415.2	4.5e-37
BCL2	M16	Hematopoietic & lymph	BH4	PF02180.12	1443	21	27	low	possiblydamaging	415	47T>G	M16R	220798	1629858	366	21796119	18:60985853-60985853	P10415.2	4.5e-37
BCL2	H20	Hematopoietic & lymph	BH4	PF02180.12	1443	21	27	unknown	probablydamaging	415	60T>G	H20Q	220839	1629858	366	21796119	18:60985840-60985840		4.5e-37
BCL2	H20	Hematopoietic & lymph	BH4	PF02180.12	1443	21	27	unknown	probablydamaging	415	60T>G	H20Q	220806	1629864	366	21796119	18:60985840-60985840	P10415.2	4.5e-37
BCL2	H20	Hematopoietic & lymph	BH4	PF02180.12	1443	21	27	unknown	probablydamaging	415	60T>G	H20Q	220806	1629858	366	21796119	18:60985840-60985840	P10415.2	4.5e-37
MYC	Y27	Hematopoietic & lymph	Myc_N	PF01056.13	1443	23	329	low	noinfor	415	80A>G	Y27C	1161716	1819102	440	NA	8:128750543-128750543		2.75e-34
MYC	Y12	Hematopoietic & lymph	Myc_N	PF01056.13	1443	23	329	low	probablydamaging	415	35A>G	Y12C	1161717	1819102	440	NA	8:128750543-128750543	P01106.1	2.75e-34
MYC	Q50	Hematopoietic & lymph	Myc_N	PF01056.13	1443	23	329	low	noinfor	415	149A>T	Q50L	1161724	1819104	440	NA	8:128750612-128750612		2.75e-34
MYC	Q35	Hematopoietic & lymph	Myc_N	PF01056.13	1443	23	329	low	probablydamaging	415	104A>T	Q35L	1161725	1819104	440	NA	8:128750612-128750612	P01106.1	2.75e-34
MYC	L159	Hematopoietic & lymph	Myc_N	PF01056.13	1443	23	329	low	noinfor	415	475C>G	L159V	1581278	1945186	482	23292937	8:128750938-128750938		2.75e-34
MYC	L144	Hematopoietic & lymph	Myc_N	PF01056.13	1443	23	329	low	probablydamaging	415	430C>G	L144V	1581279	1945186	482	23292937	8:128750938-128750938	P01106.1	2.75e-34
MYC	P74	Hematopoietic & lymph	Myc_N	PF01056.13	1443	23	329	medium	noinfor	415	220C>T	P74S	1161730	1819103	440	NA	8:128750683-128750683		2.75e-34
MYC	P211	Hematopoietic & lymph	Myc_N	PF01056.13	1443	23	329	medium	noinfor	415	631C>T	P211S	1581280	1945114	482	23292937	8:128751094-128751094		2.75e-34
MYC	P59	Hematopoietic & lymph	Myc_N	PF01056.13	1443	23	329	medium	probablydamaging	415	175C>T	P59S	1161731	1819103	440	NA	8:128750683-128750683	P01106.1	2.75e-34
MYC	P196	Hematopoietic & lymph	Myc_N	PF01056.13	1443	23	329	medium	probablydamaging	415	586C>T	P196S	1581281	1945114	482	23292937	8:128751094-128751094	P01106.1	2.75e-34
MYC	S264	Hematopoietic & lymph	Myc_N	PF01056.13	1443	23	329	low	noinfor	415	791G>A	S264N	1161736	1819104	440	NA	8:128751254-128751254		2.75e-34
MYC	S264	Hematopoietic & lymph	Myc_N	PF01056.13	1443	23	329	low	noinfor	415	791G>A	S264N	1161736	1945186	482	23292937	8:128751254-128751254		2.75e-34
MYC	S249	Hematopoietic & lymph	Myc_N	PF01056.13	1443	23	329	low	probablydamaging	415	746G>A	S249N	1161737	1819104	440	NA	8:128751254-128751254	P01106.1	2.75e-34
MYC	S249	Hematopoietic & lymph	Myc_N	PF01056.13	1443	23	329	low	probablydamaging	415	746G>A	S249N	1161737	1945186	482	23292937	8:128751254-128751254	P01106.1	2.75e-34
MYC	A59	Hematopoietic & lymph	Myc_N	PF01056.13	1443	23	329	low	noinfor	415	175G>A	A59T	1581274	1945190	482	23292937	8:128750638-128750638		2.75e-34
MYC	A44	Hematopoietic & lymph	Myc_N	PF01056.13	1443	23	329	low	probablydamaging	415	130G>A	A44T	1581275	1945190	482	23292937	8:128750638-128750638	P01106.1	2.75e-34
MYC	Q49	Hematopoietic & lymph	Myc_N	PF01056.13	1443	23	329	low	noinfor	415	147G>C	Q49H	1161722	1819104	440	NA	8:128750610-128750610		2.75e-34
MYC	S129	Hematopoietic & lymph	Myc_N	PF01056.13	1443	23	329	low	noinfor	415	386G>C	S129T	1581276	1945186	482	23292937	8:128750849-128750849		2.75e-34
MYC	S114	Hematopoietic & lymph	Myc_N	PF01056.13	1443	23	329	low	probablydamaging	415	341G>C	S114T	1581277	1945186	482	23292937	8:128750849-128750849	P01106.1	2.75e-34
MYC	Y31	Hematopoietic & lymph	Myc_N	PF01056.13	1443	23	329	low	noinfor	415	91T>C	Y31H	1161718	1819102	440	NA	8:128750554-128750554		2.75e-34
MYC	Y16	Hematopoietic & lymph	Myc_N	PF01056.13	1443	23	329	low	possiblydamaging	415	46T>C	Y16H	1161719	1819102	440	NA	8:128750554-128750554	P01106.1	2.75e-34
MYC	F153	Hematopoietic & lymph	Myc_N	PF01056.13	1443	23	329	medium	noinfor	415	458T>G	F153C	1161732	1819097	440	NA	8:128750921-128750921		2.75e-34
MYC	F138	Hematopoietic & lymph	Myc_N	PF01056.13	1443	23	329	medium	probablydamaging	415	413T>G	F138C	1161733	1819097	440	NA	8:128750921-128750921	P01106.1	2.75e-34
RAC1	P29	Skin	Ras	PF00071.17	1824	26	162	low	possiblydamaging	133	85C>T	P29S	125734	1838487	444	22817889	7:6426892-6426892	P63000.1	2e-32
RAC1	P29	Skin	Ras	PF00071.17	1824	26	162	low	possiblydamaging	133	85C>T	P29S	125734	1838485	444	22817889	7:6426892-6426892	P63000.1	2e-32
RAC1	P29	Skin	Ras	PF00071.17	1824	26	162	low	possiblydamaging	133	85C>T	P29S	125734	1838484	444	22817889	7:6426892-6426892	P63000.1	2e-32
RAC1	P29	Skin	Ras	PF00071.17	1824	26	162	low	possiblydamaging	133	85C>T	P29S	125734	1838482	444	22817889	7:6426892-6426892	P63000.1	2e-32
RAC1	P29	Skin	Ras	PF00071.17	1824	26	162	low	possiblydamaging	133	85C>T	P29S	125734	1838481	444	22817889	7:6426892-6426892	P63000.1	2e-32
RAC1	P29	Skin	Ras	PF00071.17	1824	26	162	low	possiblydamaging	133	85C>T	P29S	125734	1838486	444	22817889	7:6426892-6426892	P63000.1	2e-32
RAC1	P29	Skin	Ras	PF00071.17	1824	26	162	low	possiblydamaging	133	85C>T	P29S	125734	1838488	444	22817889	7:6426892-6426892	P63000.1	2e-32
RAC1	P29	Skin	Ras	PF00071.17	1824	26	162	low	possiblydamaging	133	85C>T	P29S	125734	1838483	444	22817889	7:6426892-6426892	P63000.1	2e-32
RAC1	P29	Skin	Ras	PF00071.17	1824	26	162	low	possiblydamaging	133	85C>T	P29S	125734	1838478	444	22817889	7:6426892-6426892	P63000.1	2e-32
RAC1	P29	Skin	Ras	PF00071.17	1824	26	162	low	possiblydamaging	133	85C>T	P29S	125734	1838442	444	22817889	7:6426892-6426892	P63000.1	2e-32
RAC1	P29	Skin	Ras	PF00071.17	1824	26	162	low	possiblydamaging	133	85C>T	P29S	125734	1838399	444	22817889	7:6426892-6426892	P63000.1	2e-32
RAC1	P29	Skin	Ras	PF00071.17	1824	26	162	low	possiblydamaging	133	85C>T	P29S	125734	1838364	444	22817889	7:6426892-6426892	P63000.1	2e-32
RAC1	P29	Skin	Ras	PF00071.17	1824	26	162	low	possiblydamaging	133	85C>T	P29S	125734	1838393	444	22817889	7:6426892-6426892	P63000.1	2e-32
RAC1	P29	Skin	Ras	PF00071.17	1824	26	162	low	possiblydamaging	133	85C>T	P29S	1167878	1838486	444	22817889	7:6426892-6426892		2e-32
RAC1	P29	Skin	Ras	PF00071.17	1824	26	162	low	possiblydamaging	133	85C>T	P29S	1167878	1838485	444	22817889	7:6426892-6426892		2e-32
RAC1	P29	Skin	Ras	PF00071.17	1824	26	162	low	possiblydamaging	133	85C>T	P29S	1167878	1838487	444	22817889	7:6426892-6426892		2e-32
RAC1	P29	Skin	Ras	PF00071.17	1824	26	162	low	possiblydamaging	133	85C>T	P29S	1167878	1838481	444	22817889	7:6426892-6426892		2e-32
RAC1	P29	Skin	Ras	PF00071.17	1824	26	162	low	possiblydamaging	133	85C>T	P29S	1167878	1838488	444	22817889	7:6426892-6426892		2e-32
RAC1	P29	Skin	Ras	PF00071.17	1824	26	162	low	possiblydamaging	133	85C>T	P29S	1167878	1838484	444	22817889	7:6426892-6426892		2e-32
RAC1	P29	Skin	Ras	PF00071.17	1824	26	162	low	possiblydamaging	133	85C>T	P29S	1167878	1838482	444	22817889	7:6426892-6426892		2e-32
RAC1	P29	Skin	Ras	PF00071.17	1824	26	162	low	possiblydamaging	133	85C>T	P29S	1167878	1838483	444	22817889	7:6426892-6426892		2e-32
RAC1	P29	Skin	Ras	PF00071.17	1824	26	162	low	possiblydamaging	133	85C>T	P29S	1167878	1838393	444	22817889	7:6426892-6426892		2e-32
RAC1	P29	Skin	Ras	PF00071.17	1824	26	162	low	possiblydamaging	133	85C>T	P29S	1167878	1838364	444	22817889	7:6426892-6426892		2e-32
RAC1	P29	Skin	Ras	PF00071.17	1824	26	162	low	possiblydamaging	133	85C>T	P29S	1167878	1838442	444	22817889	7:6426892-6426892		2e-32
RAC1	P29	Skin	Ras	PF00071.17	1824	26	162	low	possiblydamaging	133	85C>T	P29S	1167878	1838478	444	22817889	7:6426892-6426892		2e-32
RAC1	P29	Skin	Ras	PF00071.17	1824	26	162	low	possiblydamaging	133	85C>T	P29S	1167878	1838399	444	22817889	7:6426892-6426892		2e-32
PIM1	S146	Hematopoietic & lymph	Pkinase	PF00069.20	1443	20	260	low	noinfor	415	438C>G	S146R	220743	1629899	366	21796119	6:37139098-37139098	P11309.3	1.19e-30
PIM1	S146	Hematopoietic & lymph	Pkinase	PF00069.20	1443	20	260	low	noinfor	415	438C>G	S146R	220743	1629876	366	21796119	6:37139098-37139098	P11309.3	1.19e-30
PIM1	L164	Hematopoietic & lymph	Pkinase	PF00069.20	1443	20	260	low	noinfor	415	490C>G	L164V	220625	1629823	366	21796119	6:37139150-37139150	P11309.3	1.19e-30
PIM1	L164	Hematopoietic & lymph	Pkinase	PF00069.20	1443	20	260	low	noinfor	415	490C>G	L164V	220625	1629918	366	21796119	6:37139150-37139150	P11309.3	1.19e-30
PIM1	Q127	Hematopoietic & lymph	Pkinase	PF00069.20	1443	20	260	low	noinfor	415	379C>G	Q127E	1581468	1945194	482	23292937	6:37139039-37139039	P11309.3	1.19e-30
PIM1	L139	Hematopoietic & lymph	Pkinase	PF00069.20	1443	20	260	low	noinfor	415	415C>G	L139V	1581470	1945115	482	23292937	6:37139075-37139075	P11309.3	1.19e-30
PIM1	S101	Hematopoietic & lymph	Pkinase	PF00069.20	1443	20	260	low	noinfor	415	302C>T	S101F	1581466	1945110	482	23292937	6:37138962-37138962	P11309.3	1.19e-30
PIM1	L164	Hematopoietic & lymph	Pkinase	PF00069.20	1443	20	260	low	noinfor	415	490C>T	L164F	220738	1629923	366	21796119	6:37139150-37139150	P11309.3	1.19e-30
PIM1	L193	Hematopoietic & lymph	Pkinase	PF00069.20	1443	20	260	low	noinfor	415	577C>T	L193F	1581472	1945186	482	23292937	6:37139237-37139237	P11309.3	1.19e-30
PIM1	S97	Hematopoietic & lymph	Pkinase	PF00069.20	1443	20	260	low	noinfor	415	290G>A	S97N	220740	1629844	366	21796119	6:37138950-37138950	P11309.3	1.19e-30
PIM1	S97	Hematopoietic & lymph	Pkinase	PF00069.20	1443	20	260	low	noinfor	415	290G>A	S97N	220740	1629872	366	21796119	6:37138950-37138950	P11309.3	1.19e-30
PIM1	S97	Hematopoietic & lymph	Pkinase	PF00069.20	1443	20	260	low	noinfor	415	290G>A	S97N	220740	1945186	482	23292937	6:37138950-37138950	P11309.3	1.19e-30
PIM1	S97	Hematopoietic & lymph	Pkinase	PF00069.20	1443	20	260	low	noinfor	415	290G>A	S97N	220740	1945127	482	23292937	6:37138950-37138950	P11309.3	1.19e-30
PIM1	S97	Hematopoietic & lymph	Pkinase	PF00069.20	1443	20	260	low	noinfor	415	290G>A	S97N	220740	1945178	482	23292937	6:37138950-37138950	P11309.3	1.19e-30
PIM1	G83	Hematopoietic & lymph	Pkinase	PF00069.20	1443	20	260	low	noinfor	415	248G>A	G83D	1581465	1945194	482	23292937	6:37138908-37138908	P11309.3	1.19e-30
PIM1	E135	Hematopoietic & lymph	Pkinase	PF00069.20	1443	20	260	low	noinfor	415	403G>A	E135K	1161628	1819100	440	NA	6:37139063-37139063	P11309.3	1.19e-30
PIM1	E79	Hematopoietic & lymph	Pkinase	PF00069.20	1443	20	260	low	noinfor	415	237G>C	E79D	220741	1629887	366	21796119	6:37138804-37138804	P11309.3	1.19e-30
PIM1	E79	Hematopoietic & lymph	Pkinase	PF00069.20	1443	20	260	low	noinfor	415	237G>C	E79D	220741	1819100	440	NA	6:37138804-37138804	P11309.3	1.19e-30
PIM1	E181	Hematopoietic & lymph	Pkinase	PF00069.20	1443	20	260	low	noinfor	415	543G>C	E181D	220739	1629820	366	21796119	6:37139203-37139203	P11309.3	1.19e-30
PIM1	R136	Hematopoietic & lymph	Pkinase	PF00069.20	1443	20	260	low	noinfor	415	408G>T	R136S	1581469	1945194	482	23292937	6:37139068-37139068	P11309.3	1.19e-30
EGFR	K754	Lung	Pkinase_Tyr	PF07714.12	11654	55	259	low	possiblydamaging	825	2260A>G	K754E	85993	1914019	417	NA	7:55242490-55242490	A8K2T7.1	2.16e-29
EGFR	T790	Lung	Pkinase_Tyr	PF07714.12	11654	55	259	low	probablydamaging	825	2369C>T	T790M	6240	1780138	417	NA	7:55249071-55249071	A8K2T7.1	2.16e-29
EGFR	T790	Lung	Pkinase_Tyr	PF07714.12	11654	55	259	low	probablydamaging	825	2369C>T	T790M	6240	1765136	431	22980975	7:55249071-55249071	A8K2T7.1	2.16e-29
EGFR	S811	Lung	Pkinase_Tyr	PF07714.12	11654	55	259	low	probablydamaging	825	2432C>T	S811F	1187305	1863707	453	22975805	7:55249134-55249134	A8K2T7.1	2.16e-29
EGFR	R831	Lung	Pkinase_Tyr	PF07714.12	11654	55	259	low	possiblydamaging	825	2492G>A	R831H	53105	1765124	431	22980975	7:55259434-55259434	A8K2T7.1	2.16e-29
EGFR	G719	Lung	Pkinase_Tyr	PF07714.12	11654	55	259	medium	probablydamaging	825	2156G>C	G719A	6239	1780173	417	NA	7:55241708-55241708	A8K2T7.1	2.16e-29
EGFR	G719	Lung	Pkinase_Tyr	PF07714.12	11654	55	259	medium	probablydamaging	825	2156G>C	G719A	6239	1765085	431	22980975	7:55241708-55241708	A8K2T7.1	2.16e-29
EGFR	G719	Lung	Pkinase_Tyr	PF07714.12	11654	55	259	medium	probablydamaging	825	2156G>C	G719A	6239	1765174	431	22980975	7:55241708-55241708	A8K2T7.1	2.16e-29
EGFR	G719	Lung	Pkinase_Tyr	PF07714.12	11654	55	259	medium	probablydamaging	825	2156G>C	G719A	6239	1765167	431	22980975	7:55241708-55241708	A8K2T7.1	2.16e-29
EGFR	G719	Lung	Pkinase_Tyr	PF07714.12	11654	55	259	medium	probablydamaging	825	2156G>C	G719A	6239	1863711	453	22975805	7:55241708-55241708	A8K2T7.1	2.16e-29
EGFR	S768	Lung	Pkinase_Tyr	PF07714.12	11654	55	259	low	probablydamaging	825	2303G>T	S768I	6241	1780173	417	NA	7:55249005-55249005	A8K2T7.1	2.16e-29
EGFR	S768	Lung	Pkinase_Tyr	PF07714.12	11654	55	259	low	probablydamaging	825	2303G>T	S768I	6241	1780126	417	NA	7:55249005-55249005	A8K2T7.1	2.16e-29
EGFR	S768	Lung	Pkinase_Tyr	PF07714.12	11654	55	259	low	probablydamaging	825	2303G>T	S768I	6241	1765173	431	22980975	7:55249005-55249005	A8K2T7.1	2.16e-29
EGFR	V834	Lung	Pkinase_Tyr	PF07714.12	11654	55	259	low	probablydamaging	825	2500G>T	V834L	18423	1863703	453	22975805	7:55259442-55259442	A8K2T7.1	2.16e-29
EGFR	V769	Lung	Pkinase_Tyr	PF07714.12	11654	55	259	low	possiblydamaging	825	2305G>T	V769L	6242	1780126	417	NA	7:55249007-55249007	A8K2T7.1	2.16e-29
EGFR	L861	Lung	Pkinase_Tyr	PF07714.12	11654	55	259	low	probablydamaging	825	2582T>A	L861Q	6213	1780079	417	NA	7:55259524-55259524	A8K2T7.1	2.16e-29
EGFR	L861	Lung	Pkinase_Tyr	PF07714.12	11654	55	259	low	probablydamaging	825	2582T>A	L861Q	6213	1914094	417	NA	7:55259524-55259524	A8K2T7.1	2.16e-29
EGFR	L861	Lung	Pkinase_Tyr	PF07714.12	11654	55	259	low	probablydamaging	825	2582T>A	L861Q	6213	1914054	417	NA	7:55259524-55259524	A8K2T7.1	2.16e-29
EGFR	L861	Lung	Pkinase_Tyr	PF07714.12	11654	55	259	low	probablydamaging	825	2582T>A	L861Q	6213	1783058	418	NA	7:55259524-55259524	A8K2T7.1	2.16e-29
EGFR	L861	Lung	Pkinase_Tyr	PF07714.12	11654	55	259	low	probablydamaging	825	2582T>A	L861Q	6213	1782475	418	NA	7:55259524-55259524	A8K2T7.1	2.16e-29
EGFR	L861	Lung	Pkinase_Tyr	PF07714.12	11654	55	259	low	probablydamaging	825	2582T>A	L861Q	6213	1765169	431	22980975	7:55259524-55259524	A8K2T7.1	2.16e-29
EGFR	L861	Lung	Pkinase_Tyr	PF07714.12	11654	55	259	low	probablydamaging	825	2582T>A	L861Q	6213	1765123	431	22980975	7:55259524-55259524	A8K2T7.1	2.16e-29
EGFR	L747	Lung	Pkinase_Tyr	PF07714.12	11654	55	259	medium	probablydamaging	825	2240T>C	L747S	26704	1863682	453	22975805	7:55242470-55242470	A8K2T7.1	2.16e-29
EGFR	L858	Lung	Pkinase_Tyr	PF07714.12	11654	55	259	medium	probablydamaging	825	2573T>G	L858R	6224	1780237	417	NA	7:55259515-55259515	A8K2T7.1	2.16e-29
EGFR	L858	Lung	Pkinase_Tyr	PF07714.12	11654	55	259	medium	probablydamaging	825	2573T>G	L858R	6224	1780210	417	NA	7:55259515-55259515	A8K2T7.1	2.16e-29
EGFR	L858	Lung	Pkinase_Tyr	PF07714.12	11654	55	259	medium	probablydamaging	825	2573T>G	L858R	6224	1780137	417	NA	7:55259515-55259515	A8K2T7.1	2.16e-29
EGFR	L858	Lung	Pkinase_Tyr	PF07714.12	11654	55	259	medium	probablydamaging	825	2573T>G	L858R	6224	1914090	417	NA	7:55259515-55259515	A8K2T7.1	2.16e-29
EGFR	L858	Lung	Pkinase_Tyr	PF07714.12	11654	55	259	medium	probablydamaging	825	2573T>G	L858R	6224	1914034	417	NA	7:55259515-55259515	A8K2T7.1	2.16e-29
EGFR	L858	Lung	Pkinase_Tyr	PF07714.12	11654	55	259	medium	probablydamaging	825	2573T>G	L858R	6224	1780199	417	NA	7:55259515-55259515	A8K2T7.1	2.16e-29
EGFR	L858	Lung	Pkinase_Tyr	PF07714.12	11654	55	259	medium	probablydamaging	825	2573T>G	L858R	6224	1914088	417	NA	7:55259515-55259515	A8K2T7.1	2.16e-29
EGFR	L858	Lung	Pkinase_Tyr	PF07714.12	11654	55	259	medium	probablydamaging	825	2573T>G	L858R	6224	1780167	417	NA	7:55259515-55259515	A8K2T7.1	2.16e-29
EGFR	L858	Lung	Pkinase_Tyr	PF07714.12	11654	55	259	medium	probablydamaging	825	2573T>G	L858R	6224	1780202	417	NA	7:55259515-55259515	A8K2T7.1	2.16e-29
EGFR	L858	Lung	Pkinase_Tyr	PF07714.12	11654	55	259	medium	probablydamaging	825	2573T>G	L858R	6224	1780138	417	NA	7:55259515-55259515	A8K2T7.1	2.16e-29
EGFR	L858	Lung	Pkinase_Tyr	PF07714.12	11654	55	259	medium	probablydamaging	825	2573T>G	L858R	6224	1780091	417	NA	7:55259515-55259515	A8K2T7.1	2.16e-29
EGFR	L858	Lung	Pkinase_Tyr	PF07714.12	11654	55	259	medium	probablydamaging	825	2573T>G	L858R	6224	1765133	431	22980975	7:55259515-55259515	A8K2T7.1	2.16e-29
EGFR	L858	Lung	Pkinase_Tyr	PF07714.12	11654	55	259	medium	probablydamaging	825	2573T>G	L858R	6224	1765148	431	22980975	7:55259515-55259515	A8K2T7.1	2.16e-29
EGFR	L858	Lung	Pkinase_Tyr	PF07714.12	11654	55	259	medium	probablydamaging	825	2573T>G	L858R	6224	1765145	431	22980975	7:55259515-55259515	A8K2T7.1	2.16e-29
EGFR	L858	Lung	Pkinase_Tyr	PF07714.12	11654	55	259	medium	probablydamaging	825	2573T>G	L858R	6224	1765129	431	22980975	7:55259515-55259515	A8K2T7.1	2.16e-29
EGFR	L858	Lung	Pkinase_Tyr	PF07714.12	11654	55	259	medium	probablydamaging	825	2573T>G	L858R	6224	1765150	431	22980975	7:55259515-55259515	A8K2T7.1	2.16e-29
EGFR	L858	Lung	Pkinase_Tyr	PF07714.12	11654	55	259	medium	probablydamaging	825	2573T>G	L858R	6224	1765120	431	22980975	7:55259515-55259515	A8K2T7.1	2.16e-29
EGFR	L858	Lung	Pkinase_Tyr	PF07714.12	11654	55	259	medium	probablydamaging	825	2573T>G	L858R	6224	1765136	431	22980975	7:55259515-55259515	A8K2T7.1	2.16e-29
EGFR	L858	Lung	Pkinase_Tyr	PF07714.12	11654	55	259	medium	probablydamaging	825	2573T>G	L858R	6224	1765146	431	22980975	7:55259515-55259515	A8K2T7.1	2.16e-29
EGFR	L858	Lung	Pkinase_Tyr	PF07714.12	11654	55	259	medium	probablydamaging	825	2573T>G	L858R	6224	1863703	453	22975805	7:55259515-55259515	A8K2T7.1	2.16e-29
EGFR	L858	Lung	Pkinase_Tyr	PF07714.12	11654	55	259	medium	probablydamaging	825	2573T>G	L858R	6224	1863736	453	22975805	7:55259515-55259515	A8K2T7.1	2.16e-29
EGFR	L858	Lung	Pkinase_Tyr	PF07714.12	11654	55	259	medium	probablydamaging	825	2573T>G	L858R	6224	1863766	453	22975805	7:55259515-55259515	A8K2T7.1	2.16e-29
EGFR	L858	Lung	Pkinase_Tyr	PF07714.12	11654	55	259	medium	probablydamaging	825	2573T>G	L858R	6224	1863684	453	22975805	7:55259515-55259515	A8K2T7.1	2.16e-29
EGFR	L858	Lung	Pkinase_Tyr	PF07714.12	11654	55	259	medium	probablydamaging	825	2573T>G	L858R	6224	1863746	453	22975805	7:55259515-55259515	A8K2T7.1	2.16e-29
EGFR	L858	Lung	Pkinase_Tyr	PF07714.12	11654	55	259	medium	probablydamaging	825	2573T>G	L858R	6224	1863705	453	22975805	7:55259515-55259515	A8K2T7.1	2.16e-29
EGFR	L858	Lung	Pkinase_Tyr	PF07714.12	11654	55	259	medium	probablydamaging	825	2573T>G	L858R	6224	1863707	453	22975805	7:55259515-55259515	A8K2T7.1	2.16e-29
EGFR	L858	Lung	Pkinase_Tyr	PF07714.12	11654	55	259	medium	probablydamaging	825	2573T>G	L858R	6224	1863710	453	22975805	7:55259515-55259515	A8K2T7.1	2.16e-29
EGFR	L858	Lung	Pkinase_Tyr	PF07714.12	11654	55	259	medium	probablydamaging	825	2573T>G	L858R	6224	1863697	453	22975805	7:55259515-55259515	A8K2T7.1	2.16e-29
EGFR	L858	Lung	Pkinase_Tyr	PF07714.12	11654	55	259	medium	probablydamaging	825	2573T>G	L858R	6224	1863765	453	22975805	7:55259515-55259515	A8K2T7.1	2.16e-29
EGFR	L858	Lung	Pkinase_Tyr	PF07714.12	11654	55	259	medium	probablydamaging	825	2573T>G	L858R	6224	1863735	453	22975805	7:55259515-55259515	A8K2T7.1	2.16e-29
EGFR	L858	Lung	Pkinase_Tyr	PF07714.12	11654	55	259	medium	probablydamaging	825	2573T>G	L858R	6224	1863693	453	22975805	7:55259515-55259515	A8K2T7.1	2.16e-29
EGFR	L858	Lung	Pkinase_Tyr	PF07714.12	11654	55	259	medium	probablydamaging	825	2573T>G	L858R	6224	1863716	453	22975805	7:55259515-55259515	A8K2T7.1	2.16e-29
DDX3X	D354	Central nervous system	DEAD	PF00270.24	1423	18	169	noinfor	probablydamaging	525	1061A>T	D354V	255235	1732870	401	22722829	23:41204468-41204468	A8K538.1	3.78e-28
DDX3X	R376	Central nervous system	DEAD	PF00270.24	1423	18	169	noinfor	probablydamaging	525	1126C>A	R376S	216199	1652900	379	NA	23:41204533-41204533	A8K538.1	3.78e-28
DDX3X	R376	Central nervous system	DEAD	PF00270.24	1423	18	169	noinfor	probablydamaging	525	1126C>A	R376S	216199	1652900	379	22832583	23:41204533-41204533	A8K538.1	3.78e-28
DDX3X	T275	Central nervous system	DEAD	PF00270.24	1423	18	169	noinfor	probablydamaging	525	824C>T	T275M	255856	1732873	401	22722829	23:41203341-41203341	A8K538.1	3.78e-28
DDX3X	R376	Central nervous system	DEAD	PF00270.24	1423	18	169	noinfor	probablydamaging	525	1126C>T	R376C	302037	1735470	402	22820256	23:41204533-41204533	A8K538.1	3.78e-28
DDX3X	R326	Central nervous system	DEAD	PF00270.24	1423	18	169	noinfor	probablydamaging	525	976C>T	R326C	216196	1652853	379	NA	23:41203603-41203603	A8K538.1	3.78e-28
DDX3X	R326	Central nervous system	DEAD	PF00270.24	1423	18	169	noinfor	probablydamaging	525	976C>T	R326C	216196	1652895	379	NA	23:41203603-41203603	A8K538.1	3.78e-28
DDX3X	R326	Central nervous system	DEAD	PF00270.24	1423	18	169	noinfor	probablydamaging	525	976C>T	R326C	216196	1652895	379	22832583	23:41203603-41203603	A8K538.1	3.78e-28
DDX3X	R326	Central nervous system	DEAD	PF00270.24	1423	18	169	noinfor	probablydamaging	525	976C>T	R326C	216196	1652853	379	22832583	23:41203603-41203603	A8K538.1	3.78e-28
DDX3X	G325	Central nervous system	DEAD	PF00270.24	1423	18	169	noinfor	probablydamaging	525	974G>A	G325E	255975	1732872	401	22722829	23:41203601-41203601	A8K538.1	3.78e-28
DDX3X	R276	Central nervous system	DEAD	PF00270.24	1423	18	169	noinfor	probablydamaging	525	827G>A	R276K	302039	1735419	402	22820256	23:41203344-41203344	A8K538.1	3.78e-28
DDX3X	A222	Central nervous system	DEAD	PF00270.24	1423	18	169	noinfor	probablydamaging	525	664G>C	A222P	255237	1732874	401	22722829	23:41202589-41202589	A8K538.1	3.78e-28
DDX3X	D354	Central nervous system	DEAD	PF00270.24	1423	18	169	noinfor	probablydamaging	525	1060G>C	D354H	302040	1735397	402	22820256	23:41204467-41204467	A8K538.1	3.78e-28
DDX3X	G302	Central nervous system	DEAD	PF00270.24	1423	18	169	noinfor	probablydamaging	525	905G>T	G302V	255794	1732887	401	22722829	23:41203532-41203532	A8K538.1	3.78e-28
DDX3X	L353	Central nervous system	DEAD	PF00270.24	1423	18	169	noinfor	probablydamaging	525	1059G>T	L353F	255287	1732900	401	22722829	23:41204466-41204466	A8K538.1	3.78e-28
DDX3X	M370	Central nervous system	DEAD	PF00270.24	1423	18	169	noinfor	probablydamaging	525	1109T>G	M370R	255836	1732871	401	22722829	23:41204516-41204516	A8K538.1	3.78e-28
DDX3X	I214	Central nervous system	DEAD	PF00270.24	1423	18	169	noinfor	probablydamaging	525	641T>G	I214S	216195	1652923	379	NA	23:41202566-41202566	A8K538.1	3.78e-28
DDX3X	I214	Central nervous system	DEAD	PF00270.24	1423	18	169	noinfor	probablydamaging	525	641T>G	I214S	216195	1652923	379	22832583	23:41202566-41202566	A8K538.1	3.78e-28
TP53	Y234	Upper aero-digestive tract	P53	PF00870.13	582	76	196	unknown	probablydamaging	203	701A>C	Y234S	43865	1542879	343	21798897	17:7577580-7577580	Q2XN98.1	6.08e-26
TP53	Y234	Upper aero-digestive tract	P53	PF00870.13	582	76	196	unknown	probablydamaging	203	701A>C	Y234S	99955	1542879	343	21798897	17:7577580-7577580		6.08e-26
TP53	Y234	Upper aero-digestive tract	P53	PF00870.13	582	76	196	unknown	probablydamaging	203	701A>C	Y234S	99953	1542879	343	21798897	17:7577580-7577580		6.08e-26
TP53	Y220	Upper aero-digestive tract	P53	PF00870.13	582	76	196	unknown	probablydamaging	203	659A>G	Y220C	10758	1542854	343	21798897	17:7578190-7578190	Q2XN98.1	6.08e-26
TP53	Y220	Upper aero-digestive tract	P53	PF00870.13	582	76	196	unknown	probablydamaging	203	659A>G	Y220C	10758	1560581	349	21798893	17:7578190-7578190	Q2XN98.1	6.08e-26
TP53	Y220	Upper aero-digestive tract	P53	PF00870.13	582	76	196	unknown	probablydamaging	203	659A>G	Y220C	99720	1542854	343	21798897	17:7578190-7578190		6.08e-26
TP53	Y220	Upper aero-digestive tract	P53	PF00870.13	582	76	196	unknown	probablydamaging	203	659A>G	Y220C	99720	1560581	349	21798893	17:7578190-7578190		6.08e-26
TP53	Y220	Upper aero-digestive tract	P53	PF00870.13	582	76	196	unknown	probablydamaging	203	659A>G	Y220C	99718	1542854	343	21798897	17:7578190-7578190		6.08e-26
TP53	Y220	Upper aero-digestive tract	P53	PF00870.13	582	76	196	unknown	probablydamaging	203	659A>G	Y220C	99718	1560581	349	21798893	17:7578190-7578190		6.08e-26
TP53	Y163	Upper aero-digestive tract	P53	PF00870.13	582	76	196	unknown	probablydamaging	203	488A>G	Y163C	10808	1560564	349	21798893	17:7578442-7578442	Q2XN98.1	6.08e-26
TP53	Y163	Upper aero-digestive tract	P53	PF00870.13	582	76	196	unknown	probablydamaging	203	488A>G	Y163C	129852	1560564	349	21798893	17:7578442-7578442		6.08e-26
TP53	Y163	Upper aero-digestive tract	P53	PF00870.13	582	76	196	unknown	probablydamaging	203	488A>G	Y163C	129853	1560564	349	21798893	17:7578442-7578442		6.08e-26
TP53	H193	Upper aero-digestive tract	P53	PF00870.13	582	76	196	unknown	probablydamaging	203	578A>T	H193L	11066	1542859	343	21798897	17:7578271-7578271	Q2XN98.1	6.08e-26
TP53	H193	Upper aero-digestive tract	P53	PF00870.13	582	76	196	unknown	probablydamaging	203	578A>T	H193L	11066	1560529	349	21798893	17:7578271-7578271	Q2XN98.1	6.08e-26
TP53	H193	Upper aero-digestive tract	P53	PF00870.13	582	76	196	unknown	probablydamaging	203	578A>T	H193L	99919	1542859	343	21798897	17:7578271-7578271		6.08e-26
TP53	H193	Upper aero-digestive tract	P53	PF00870.13	582	76	196	unknown	probablydamaging	203	578A>T	H193L	99919	1560529	349	21798893	17:7578271-7578271		6.08e-26
TP53	H193	Upper aero-digestive tract	P53	PF00870.13	582	76	196	unknown	probablydamaging	203	578A>T	H193L	99916	1542859	343	21798897	17:7578271-7578271		6.08e-26
TP53	H193	Upper aero-digestive tract	P53	PF00870.13	582	76	196	unknown	probablydamaging	203	578A>T	H193L	99916	1560529	349	21798893	17:7578271-7578271		6.08e-26
TP53	I195	Upper aero-digestive tract	P53	PF00870.13	582	76	196	unknown	probablydamaging	203	583A>T	I195F	44633	1560590	349	21798893	17:7578266-7578266	Q2XN98.1	6.08e-26
TP53	P278	Upper aero-digestive tract	P53	PF00870.13	582	76	196	unknown	probablydamaging	203	832C>G	P278A	10814	1560580	349	21798893	17:7577106-7577106	Q2XN98.1	6.08e-26
TP53	P278	Upper aero-digestive tract	P53	PF00870.13	582	76	196	unknown	probablydamaging	203	832C>G	P278A	99725	1560580	349	21798893	17:7577106-7577106		6.08e-26
TP53	R273	Upper aero-digestive tract	P53	PF00870.13	582	76	196	unknown	probablydamaging	203	817C>T	R273C	10659	1542869	343	21798897	17:7577121-7577121	Q2XN98.1	6.08e-26
TP53	R273	Upper aero-digestive tract	P53	PF00870.13	582	76	196	unknown	probablydamaging	203	817C>T	R273C	10659	1542874	343	21798897	17:7577121-7577121	Q2XN98.1	6.08e-26
TP53	R273	Upper aero-digestive tract	P53	PF00870.13	582	76	196	unknown	probablydamaging	203	817C>T	R273C	99933	1542869	343	21798897	17:7577121-7577121		6.08e-26
TP53	R273	Upper aero-digestive tract	P53	PF00870.13	582	76	196	unknown	probablydamaging	203	817C>T	R273C	99933	1542874	343	21798897	17:7577121-7577121		6.08e-26
TP53	R282	Upper aero-digestive tract	P53	PF00870.13	582	76	196	unknown	probablydamaging	203	844C>T	R282W	10704	1542863	343	21798897	17:7577094-7577094	Q2XN98.1	6.08e-26
TP53	R282	Upper aero-digestive tract	P53	PF00870.13	582	76	196	unknown	probablydamaging	203	844C>T	R282W	10704	1560509	349	21798893	17:7577094-7577094	Q2XN98.1	6.08e-26
TP53	R282	Upper aero-digestive tract	P53	PF00870.13	582	76	196	unknown	probablydamaging	203	844C>T	R282W	99925	1542863	343	21798897	17:7577094-7577094		6.08e-26
TP53	R282	Upper aero-digestive tract	P53	PF00870.13	582	76	196	unknown	probablydamaging	203	844C>T	R282W	99925	1560509	349	21798893	17:7577094-7577094		6.08e-26
TP53	H179	Upper aero-digestive tract	P53	PF00870.13	582	76	196	unknown	probablydamaging	203	535C>T	H179Y	10768	1560512	349	21798893	17:7578395-7578395	Q2XN98.1	6.08e-26
TP53	H179	Upper aero-digestive tract	P53	PF00870.13	582	76	196	unknown	probablydamaging	203	535C>T	H179Y	129848	1560512	349	21798893	17:7578395-7578395		6.08e-26
TP53	H179	Upper aero-digestive tract	P53	PF00870.13	582	76	196	unknown	probablydamaging	203	535C>T	H179Y	129849	1560512	349	21798893	17:7578395-7578395		6.08e-26
TP53	P152	Upper aero-digestive tract	P53	PF00870.13	582	76	196	unknown	probablydamaging	203	455C>T	P152L	10790	1560546	349	21798893	17:7578475-7578475	Q2XN98.1	6.08e-26
TP53	P152	Upper aero-digestive tract	P53	PF00870.13	582	76	196	unknown	probablydamaging	203	455C>T	P152L	129856	1560546	349	21798893	17:7578475-7578475		6.08e-26
TP53	P152	Upper aero-digestive tract	P53	PF00870.13	582	76	196	unknown	probablydamaging	203	455C>T	P152L	129857	1560546	349	21798893	17:7578475-7578475		6.08e-26
TP53	P278	Upper aero-digestive tract	P53	PF00870.13	582	76	196	unknown	probablydamaging	203	833C>T	P278L	10863	1560557	349	21798893	17:7577105-7577105	Q2XN98.1	6.08e-26
TP53	P278	Upper aero-digestive tract	P53	PF00870.13	582	76	196	unknown	probablydamaging	203	833C>T	P278L	129831	1560557	349	21798893	17:7577105-7577105		6.08e-26
TP53	E286	Upper aero-digestive tract	P53	PF00870.13	582	76	196	high	probablydamaging	203	856G>A	E286K	10726	1542862	343	21798897	17:7577082-7577082	Q2XN98.1	6.08e-26
TP53	E286	Upper aero-digestive tract	P53	PF00870.13	582	76	196	high	probablydamaging	203	856G>A	E286K	99924	1542862	343	21798897	17:7577082-7577082		6.08e-26
TP53	R248	Upper aero-digestive tract	P53	PF00870.13	582	76	196	unknown	probablydamaging	203	743G>A	R248Q	10662	1542866	343	21798897	17:7577538-7577538	Q2XN98.1	6.08e-26
TP53	R248	Upper aero-digestive tract	P53	PF00870.13	582	76	196	unknown	probablydamaging	203	743G>A	R248Q	10662	1560571	349	21798893	17:7577538-7577538	Q2XN98.1	6.08e-26
TP53	R248	Upper aero-digestive tract	P53	PF00870.13	582	76	196	unknown	probablydamaging	203	743G>A	R248Q	10662	1560556	349	21798893	17:7577538-7577538	Q2XN98.1	6.08e-26
TP53	R248	Upper aero-digestive tract	P53	PF00870.13	582	76	196	unknown	probablydamaging	203	743G>A	R248Q	99602	1542866	343	21798897	17:7577538-7577538		6.08e-26
TP53	R248	Upper aero-digestive tract	P53	PF00870.13	582	76	196	unknown	probablydamaging	203	743G>A	R248Q	99602	1560571	349	21798893	17:7577538-7577538		6.08e-26
TP53	R248	Upper aero-digestive tract	P53	PF00870.13	582	76	196	unknown	probablydamaging	203	743G>A	R248Q	99602	1560556	349	21798893	17:7577538-7577538		6.08e-26
TP53	R248	Upper aero-digestive tract	P53	PF00870.13	582	76	196	unknown	probablydamaging	203	743G>A	R248Q	99020	1542866	343	21798897	17:7577538-7577538		6.08e-26
TP53	R248	Upper aero-digestive tract	P53	PF00870.13	582	76	196	unknown	probablydamaging	203	743G>A	R248Q	99020	1560556	349	21798893	17:7577538-7577538		6.08e-26
TP53	R248	Upper aero-digestive tract	P53	PF00870.13	582	76	196	unknown	probablydamaging	203	743G>A	R248Q	99020	1560571	349	21798893	17:7577538-7577538		6.08e-26
TP53	G245	Upper aero-digestive tract	P53	PF00870.13	582	76	196	unknown	probablydamaging	203	733G>A	G245S	6932	1560569	349	21798893	17:7577548-7577548	Q2XN98.1	6.08e-26
TP53	G245	Upper aero-digestive tract	P53	PF00870.13	582	76	196	unknown	probablydamaging	203	733G>A	G245S	121035	1560569	349	21798893	17:7577548-7577548		6.08e-26
TP53	G245	Upper aero-digestive tract	P53	PF00870.13	582	76	196	unknown	probablydamaging	203	733G>A	G245S	121036	1560569	349	21798893	17:7577548-7577548		6.08e-26
TP53	V173	Upper aero-digestive tract	P53	PF00870.13	582	76	196	unknown	probablydamaging	203	517G>A	V173M	11084	1560532	349	21798893	17:7578413-7578413	Q2XN98.1	6.08e-26
TP53	V173	Upper aero-digestive tract	P53	PF00870.13	582	76	196	unknown	probablydamaging	203	517G>A	V173M	121041	1560532	349	21798893	17:7578413-7578413		6.08e-26
TP53	V173	Upper aero-digestive tract	P53	PF00870.13	582	76	196	unknown	probablydamaging	203	517G>A	V173M	98964	1560532	349	21798893	17:7578413-7578413		6.08e-26
TP53	R280	Upper aero-digestive tract	P53	PF00870.13	582	76	196	unknown	probablydamaging	203	839G>A	R280K	10728	1560513	349	21798893	17:7577099-7577099	Q2XN98.1	6.08e-26
TP53	R280	Upper aero-digestive tract	P53	PF00870.13	582	76	196	unknown	probablydamaging	203	839G>A	R280K	129830	1560513	349	21798893	17:7577099-7577099		6.08e-26
TP53	M237	Upper aero-digestive tract	P53	PF00870.13	582	76	196	unknown	probablydamaging	203	711G>A	M237I	10834	1560582	349	21798893	17:7577570-7577570	Q2XN98.1	6.08e-26
TP53	M237	Upper aero-digestive tract	P53	PF00870.13	582	76	196	unknown	probablydamaging	203	711G>A	M237I	99648	1560582	349	21798893	17:7577570-7577570		6.08e-26
TP53	M237	Upper aero-digestive tract	P53	PF00870.13	582	76	196	unknown	probablydamaging	203	711G>A	M237I	99646	1560582	349	21798893	17:7577570-7577570		6.08e-26
TP53	R282	Upper aero-digestive tract	P53	PF00870.13	582	76	196	unknown	probablydamaging	203	845G>A	R282Q	44338	1542872	343	21798897	17:7577093-7577093	Q2XN98.1	6.08e-26
TP53	R282	Upper aero-digestive tract	P53	PF00870.13	582	76	196	unknown	probablydamaging	203	845G>A	R282Q	99936	1542872	343	21798897	17:7577093-7577093		6.08e-26
TP53	V173	Upper aero-digestive tract	P53	PF00870.13	582	76	196	unknown	probablydamaging	203	517G>C	V173L	44057	1560591	349	21798893	17:7578413-7578413	Q2XN98.1	6.08e-26
TP53	V173	Upper aero-digestive tract	P53	PF00870.13	582	76	196	unknown	probablydamaging	203	517G>C	V173L	121042	1560591	349	21798893	17:7578413-7578413		6.08e-26
TP53	V173	Upper aero-digestive tract	P53	PF00870.13	582	76	196	unknown	probablydamaging	203	517G>C	V173L	121043	1560591	349	21798893	17:7578413-7578413		6.08e-26
TP53	A138	Upper aero-digestive tract	P53	PF00870.13	582	76	196	unknown	probablydamaging	203	412G>C	A138P	11188	1560542	349	21798893	17:7578518-7578518	Q2XN98.1	6.08e-26
TP53	G266	Upper aero-digestive tract	P53	PF00870.13	582	76	196	unknown	probablydamaging	203	797G>T	G266V	10958	1542878	343	21798897	17:7577141-7577141	Q2XN98.1	6.08e-26
TP53	G266	Upper aero-digestive tract	P53	PF00870.13	582	76	196	unknown	probablydamaging	203	797G>T	G266V	99952	1542878	343	21798897	17:7577141-7577141		6.08e-26
TP53	C242	Upper aero-digestive tract	P53	PF00870.13	582	76	196	unknown	probablydamaging	203	725G>T	C242F	10810	1560515	349	21798893	17:7577556-7577556	Q2XN98.1	6.08e-26
TP53	C242	Upper aero-digestive tract	P53	PF00870.13	582	76	196	unknown	probablydamaging	203	725G>T	C242F	129834	1560515	349	21798893	17:7577556-7577556		6.08e-26
TP53	C242	Upper aero-digestive tract	P53	PF00870.13	582	76	196	unknown	probablydamaging	203	725G>T	C242F	129835	1560515	349	21798893	17:7577556-7577556		6.08e-26
TP53	V173	Upper aero-digestive tract	P53	PF00870.13	582	76	196	unknown	probablydamaging	203	517G>T	V173L	43559	1542861	343	21798897	17:7578413-7578413	Q2XN98.1	6.08e-26
TP53	V173	Upper aero-digestive tract	P53	PF00870.13	582	76	196	unknown	probablydamaging	203	517G>T	V173L	99641	1542861	343	21798897	17:7578413-7578413		6.08e-26
TP53	V173	Upper aero-digestive tract	P53	PF00870.13	582	76	196	unknown	probablydamaging	203	517G>T	V173L	99638	1542861	343	21798897	17:7578413-7578413		6.08e-26
TP53	C275	Upper aero-digestive tract	P53	PF00870.13	582	76	196	unknown	probablydamaging	203	824G>T	C275F	10701	1542868	343	21798897	17:7577114-7577114	Q2XN98.1	6.08e-26
TP53	C275	Upper aero-digestive tract	P53	PF00870.13	582	76	196	unknown	probablydamaging	203	824G>T	C275F	99932	1542868	343	21798897	17:7577114-7577114		6.08e-26
TP53	Y236	Upper aero-digestive tract	P53	PF00870.13	582	76	196	unknown	probablydamaging	203	706T>G	Y236D	43602	1560594	349	21798893	17:7577575-7577575	Q2XN98.1	6.08e-26
MYD88	S219	Hematopoietic & lymph	TIR	PF01582.15	1443	15	141	medium	noinfor	415	656C>G	S219C	85944	1629831	366	21796119	3:38182032-38182032		1.48e-24
MYD88	S219	Hematopoietic & lymph	TIR	PF01582.15	1443	15	141	medium	noinfor	415	656C>G	S219C	85944	1629907	366	21796119	3:38182032-38182032		1.48e-24
MYD88	L265	Hematopoietic & lymph	TIR	PF01582.15	1443	15	141	high	probablydamaging	415	794T>C	L265P	85940	1629841	366	21796119	3:38182641-38182641		1.48e-24
MYD88	L265	Hematopoietic & lymph	TIR	PF01582.15	1443	15	141	high	probablydamaging	415	794T>C	L265P	85940	1629829	366	21796119	3:38182641-38182641		1.48e-24
MYD88	L265	Hematopoietic & lymph	TIR	PF01582.15	1443	15	141	high	probablydamaging	415	794T>C	L265P	85940	1629842	366	21796119	3:38182641-38182641		1.48e-24
MYD88	L265	Hematopoietic & lymph	TIR	PF01582.15	1443	15	141	high	probablydamaging	415	794T>C	L265P	85940	1629822	366	21796119	3:38182641-38182641		1.48e-24
MYD88	L265	Hematopoietic & lymph	TIR	PF01582.15	1443	15	141	high	probablydamaging	415	794T>C	L265P	85940	1629847	366	21796119	3:38182641-38182641		1.48e-24
MYD88	L265	Hematopoietic & lymph	TIR	PF01582.15	1443	15	141	high	probablydamaging	415	794T>C	L265P	85940	1945115	482	23292937	3:38182641-38182641		1.48e-24
MYD88	L265	Hematopoietic & lymph	TIR	PF01582.15	1443	15	141	high	probablydamaging	415	794T>C	L265P	85940	1945127	482	23292937	3:38182641-38182641		1.48e-24
MYD88	L265	Hematopoietic & lymph	TIR	PF01582.15	1443	15	141	high	probablydamaging	415	794T>C	L265P	85940	1945114	482	23292937	3:38182641-38182641		1.48e-24
MYD88	L265	Hematopoietic & lymph	TIR	PF01582.15	1443	15	141	high	probablydamaging	415	794T>C	L265P	85940	1945117	482	23292937	3:38182641-38182641		1.48e-24
MYD88	L265	Hematopoietic & lymph	TIR	PF01582.15	1443	15	141	high	probablydamaging	415	794T>C	L265P	85940	1945198	482	23292937	3:38182641-38182641		1.48e-24
MYD88	L265	Hematopoietic & lymph	TIR	PF01582.15	1443	15	141	high	probablydamaging	415	794T>C	L265P	85940	1945184	482	23292937	3:38182641-38182641		1.48e-24
MYD88	L265	Hematopoietic & lymph	TIR	PF01582.15	1443	15	141	high	probablydamaging	415	794T>C	L265P	85940	1945194	482	23292937	3:38182641-38182641		1.48e-24
MYD88	L265	Hematopoietic & lymph	TIR	PF01582.15	1443	15	141	high	probablydamaging	415	794T>C	L265P	85940	1945126	482	23292937	3:38182641-38182641		1.48e-24
CREBBP	Y1503	Hematopoietic & lymph	KAT11	PF08214.6	1443	20	347	unknown	probablydamaging	415	4508A>C	Y1503S	1161162	1819099	440	NA	16:3786703-3786703	D3DUC9.1	8.48e-24
CREBBP	Y1482	Hematopoietic & lymph	KAT11	PF08214.6	1443	20	347	unknown	probablydamaging	415	4445A>G	Y1482C	1315875	1901064	467	23297126	16:3786766-3786766	D3DUC9.1	8.48e-24
CREBBP	Y1503	Hematopoietic & lymph	KAT11	PF08214.6	1443	20	347	unknown	probablydamaging	415	4508A>T	Y1503F	88745	1945190	482	23292937	16:3786703-3786703	D3DUC9.1	8.48e-24
CREBBP	I1437	Hematopoietic & lymph	KAT11	PF08214.6	1443	20	347	unknown	probablydamaging	415	4309A>T	I1437F	1580738	1945111	482	23292937	16:3788645-3788645	D3DUC9.1	8.48e-24
CREBBP	Q1491	Hematopoietic & lymph	KAT11	PF08214.6	1443	20	347	high	probablydamaging	415	4471C>A	Q1491K	166408	1945187	482	23292937	16:3786740-3786740	D3DUC9.1	8.48e-24
CREBBP	P1488	Hematopoietic & lymph	KAT11	PF08214.6	1443	20	347	unknown	probablydamaging	415	4463C>G	P1488R	220498	1629829	366	21796119	16:3786748-3786748	D3DUC9.1	8.48e-24
CREBBP	R1446	Hematopoietic & lymph	KAT11	PF08214.6	1443	20	347	unknown	probablydamaging	415	4336C>T	R1446C	88749	1629841	366	21796119	16:3788618-3788618	D3DUC9.1	8.48e-24
CREBBP	R1446	Hematopoietic & lymph	KAT11	PF08214.6	1443	20	347	unknown	probablydamaging	415	4336C>T	R1446C	88749	1945120	482	23292937	16:3788618-3788618	D3DUC9.1	8.48e-24
CREBBP	H1487	Hematopoietic & lymph	KAT11	PF08214.6	1443	20	347	unknown	probablydamaging	415	4459C>T	H1487Y	88742	1945197	482	23292937	16:3786752-3786752	D3DUC9.1	8.48e-24
CREBBP	R1446	Hematopoietic & lymph	KAT11	PF08214.6	1443	20	347	unknown	probablydamaging	415	4337G>A	R1446H	88748	1901068	467	23297126	16:3788617-3788617	D3DUC9.1	8.48e-24
CREBBP	R1446	Hematopoietic & lymph	KAT11	PF08214.6	1443	20	347	unknown	probablydamaging	415	4337G>A	R1446H	88748	1901065	467	23297126	16:3788617-3788617	D3DUC9.1	8.48e-24
CREBBP	S1436	Hematopoietic & lymph	KAT11	PF08214.6	1443	20	347	unknown	probablydamaging	415	4307G>A	S1436N	220496	1629926	366	21796119	16:3788647-3788647	D3DUC9.1	8.48e-24
CREBBP	D1435	Hematopoietic & lymph	KAT11	PF08214.6	1443	20	347	unknown	probablydamaging	415	4303G>A	D1435N	1316076	1901066	467	23297126	16:3788651-3788651	D3DUC9.1	8.48e-24
CREBBP	L1499	Hematopoietic & lymph	KAT11	PF08214.6	1443	20	347	unknown	probablydamaging	415	4496T>A	L1499Q	220497	1629860	366	21796119	16:3786715-3786715	D3DUC9.1	8.48e-24
CREBBP	Y1482	Hematopoietic & lymph	KAT11	PF08214.6	1443	20	347	unknown	probablydamaging	415	4444T>A	Y1482N	220499	1629894	366	21796119	16:3786767-3786767	D3DUC9.1	8.48e-24
CREBBP	D1435	Hematopoietic & lymph	KAT11	PF08214.6	1443	20	347	unknown	probablydamaging	415	4305T>A	D1435E	88737	1901067	467	23297126	16:3788649-3788649	D3DUC9.1	8.48e-24
CREBBP	Y1503	Hematopoietic & lymph	KAT11	PF08214.6	1443	20	347	unknown	probablydamaging	415	4507T>C	Y1503H	88744	1629849	366	21796119	16:3786704-3786704	D3DUC9.1	8.48e-24
CREBBP	L1499	Hematopoietic & lymph	KAT11	PF08214.6	1443	20	347	unknown	probablydamaging	415	4496T>C	L1499P	88752	1629867	366	21796119	16:3786715-3786715	D3DUC9.1	8.48e-24
CREBBP	Y1482	Hematopoietic & lymph	KAT11	PF08214.6	1443	20	347	unknown	probablydamaging	415	4444T>C	Y1482H	88741	1629927	366	21796119	16:3786767-3786767	D3DUC9.1	8.48e-24
CREBBP	W1472	Hematopoietic & lymph	KAT11	PF08214.6	1443	20	347	unknown	probablydamaging	415	4414T>G	W1472G	1316916	1901071	467	23297126	16:3786797-3786797	D3DUC9.1	8.48e-24
EGFR	D256	Central nervous system	Furin-like	PF00757.15	1423	16	149	medium	probablydamaging	525	767A>C	D256A	43066	1910219	329	NA	7:55221723-55221723	A8K2T7.1	1.12e-23
EGFR	T263	Central nervous system	Furin-like	PF00757.15	1423	16	149	medium	possiblydamaging	525	787A>C	T263P	21684	1910125	329	NA	7:55221743-55221743	A8K2T7.1	1.12e-23
EGFR	A289	Central nervous system	Furin-like	PF00757.15	1423	16	149	medium	probablydamaging	525	866C>T	A289V	21687	1910129	329	NA	7:55221822-55221822	A8K2T7.1	1.12e-23
EGFR	A289	Central nervous system	Furin-like	PF00757.15	1423	16	149	medium	probablydamaging	525	866C>T	A289V	21687	1910131	329	NA	7:55221822-55221822	A8K2T7.1	1.12e-23
EGFR	A289	Central nervous system	Furin-like	PF00757.15	1423	16	149	medium	probablydamaging	525	866C>T	A289V	21687	1910184	329	NA	7:55221822-55221822	A8K2T7.1	1.12e-23
EGFR	A289	Central nervous system	Furin-like	PF00757.15	1423	16	149	medium	probablydamaging	525	866C>T	A289V	1559811	1910129	329	NA	7:55221822-55221822		1.12e-23
EGFR	A289	Central nervous system	Furin-like	PF00757.15	1423	16	149	medium	probablydamaging	525	866C>T	A289V	1559811	1910184	329	NA	7:55221822-55221822		1.12e-23
EGFR	A289	Central nervous system	Furin-like	PF00757.15	1423	16	149	medium	probablydamaging	525	866C>T	A289V	1559811	1910131	329	NA	7:55221822-55221822		1.12e-23
EGFR	R222	Central nervous system	Furin-like	PF00757.15	1423	16	149	medium	probablydamaging	525	664C>T	R222C	35508	1910182	329	NA	7:55220274-55220274	A8K2T7.1	1.12e-23
EGFR	R222	Central nervous system	Furin-like	PF00757.15	1423	16	149	medium	probablydamaging	525	664C>T	R222C	191968	1910182	329	NA	7:55220274-55220274		1.12e-23
EGFR	R252	Central nervous system	Furin-like	PF00757.15	1423	16	149	medium	probablydamaging	525	754C>T	R252C	35752	1910130	329	NA	7:55221710-55221710	A8K2T7.1	1.12e-23
EGFR	C326	Central nervous system	Furin-like	PF00757.15	1423	16	149	high	probablydamaging	525	977G>A	C326Y	43068	1910225	329	NA	7:55223610-55223610	A8K2T7.1	1.12e-23
EGFR	A289	Central nervous system	Furin-like	PF00757.15	1423	16	149	medium	probablydamaging	525	865G>A	A289T	21686	1910158	329	NA	7:55221821-55221821	A8K2T7.1	1.12e-23
EGFR	C326	Central nervous system	Furin-like	PF00757.15	1423	16	149	high	probablydamaging	525	977G>C	C326S	1600351	1951898	474	23441165	7:55223610-55223610	A8K2T7.1	1.12e-23
EGFR	C326	Central nervous system	Furin-like	PF00757.15	1423	16	149	high	probablydamaging	525	977G>C	C326S	1600352	1951898	474	23441165	7:55223610-55223610		1.12e-23
EGFR	V292	Central nervous system	Furin-like	PF00757.15	1423	16	149	medium	possiblydamaging	525	874G>T	V292L	43067	1910170	329	NA	7:55221830-55221830	A8K2T7.1	1.12e-23
TP53	D281	Central nervous system	P53	PF00870.13	1423	121	196	unknown	probablydamaging	525	842A>C	D281A	11665	1910199	329	NA	17:7577096-7577096	Q2XN98.1	3.39e-23
TP53	K32	Central nervous system	P53	PF00870.13	1423	121	196	high	noinfor	525	94A>G	K32E	707875	1909590	329	NA	17:7578440-7578440		3.39e-23
TP53	K164	Central nervous system	P53	PF00870.13	1423	121	196	high	probablydamaging	525	490A>G	K164E	10762	1909590	329	NA	17:7578440-7578440	Q2XN98.1	3.39e-23
TP53	Y220	Central nervous system	P53	PF00870.13	1423	121	196	unknown	probablydamaging	525	659A>G	Y220C	10758	1910213	329	NA	17:7578190-7578190	Q2XN98.1	3.39e-23
TP53	Y220	Central nervous system	P53	PF00870.13	1423	121	196	unknown	probablydamaging	525	659A>G	Y220C	10758	1910227	329	NA	17:7578190-7578190	Q2XN98.1	3.39e-23
TP53	Y220	Central nervous system	P53	PF00870.13	1423	121	196	unknown	probablydamaging	525	659A>G	Y220C	99720	1910227	329	NA	17:7578190-7578190		3.39e-23
TP53	Y220	Central nervous system	P53	PF00870.13	1423	121	196	unknown	probablydamaging	525	659A>G	Y220C	99720	1910213	329	NA	17:7578190-7578190		3.39e-23
TP53	Y220	Central nervous system	P53	PF00870.13	1423	121	196	unknown	probablydamaging	525	659A>G	Y220C	99718	1910227	329	NA	17:7578190-7578190		3.39e-23
TP53	Y220	Central nervous system	P53	PF00870.13	1423	121	196	unknown	probablydamaging	525	659A>G	Y220C	99718	1910213	329	NA	17:7578190-7578190		3.39e-23
TP53	Y205	Central nervous system	P53	PF00870.13	1423	121	196	unknown	probablydamaging	525	614A>G	Y205C	43947	1927062	472	23592488	17:7578235-7578235	Q2XN98.1	3.39e-23
TP53	Y205	Central nervous system	P53	PF00870.13	1423	121	196	unknown	probablydamaging	525	614A>G	Y205C	99633	1927062	472	23592488	17:7578235-7578235		3.39e-23
TP53	Y205	Central nervous system	P53	PF00870.13	1423	121	196	unknown	probablydamaging	525	614A>G	Y205C	99630	1927062	472	23592488	17:7578235-7578235		3.39e-23
TP53	N235	Central nervous system	P53	PF00870.13	1423	121	196	unknown	probablydamaging	525	703A>G	N235D	11542	1910152	329	NA	17:7577578-7577578	Q2XN98.1	3.39e-23
TP53	H178	Central nervous system	P53	PF00870.13	1423	121	196	unknown	probablydamaging	525	534C>A	H178Q	11998	1910122	329	NA	17:7578396-7578396	Q2XN98.1	3.39e-23
TP53	R175	Central nervous system	P53	PF00870.13	1423	121	196	unknown	probablydamaging	525	523C>G	R175G	10870	1910127	329	NA	17:7578407-7578407	Q2XN98.1	3.39e-23
TP53	R175	Central nervous system	P53	PF00870.13	1423	121	196	unknown	probablydamaging	525	523C>G	R175G	707880	1910127	329	NA	17:7578407-7578407		3.39e-23
TP53	R175	Central nervous system	P53	PF00870.13	1423	121	196	unknown	probablydamaging	525	523C>G	R175G	707881	1910127	329	NA	17:7578407-7578407		3.39e-23
TP53	R273	Central nervous system	P53	PF00870.13	1423	121	196	unknown	probablydamaging	525	817C>T	R273C	10659	1910840	329	NA	17:7577121-7577121	Q2XN98.1	3.39e-23
TP53	R273	Central nervous system	P53	PF00870.13	1423	121	196	unknown	probablydamaging	525	817C>T	R273C	10659	1910154	329	NA	17:7577121-7577121	Q2XN98.1	3.39e-23
TP53	R273	Central nervous system	P53	PF00870.13	1423	121	196	unknown	probablydamaging	525	817C>T	R273C	10659	1910155	329	NA	17:7577121-7577121	Q2XN98.1	3.39e-23
TP53	R273	Central nervous system	P53	PF00870.13	1423	121	196	unknown	probablydamaging	525	817C>T	R273C	10659	1910237	329	NA	17:7577121-7577121	Q2XN98.1	3.39e-23
TP53	R273	Central nervous system	P53	PF00870.13	1423	121	196	unknown	probablydamaging	525	817C>T	R273C	10659	1735435	402	22820256	17:7577121-7577121	Q2XN98.1	3.39e-23
TP53	R273	Central nervous system	P53	PF00870.13	1423	121	196	unknown	probablydamaging	525	817C>T	R273C	10659	1867794	454	23104868	17:7577121-7577121	Q2XN98.1	3.39e-23
TP53	R273	Central nervous system	P53	PF00870.13	1423	121	196	unknown	probablydamaging	525	817C>T	R273C	10659	1867795	454	23104868	17:7577121-7577121	Q2XN98.1	3.39e-23
TP53	R273	Central nervous system	P53	PF00870.13	1423	121	196	unknown	probablydamaging	525	817C>T	R273C	10659	1927076	472	23592488	17:7577121-7577121	Q2XN98.1	3.39e-23
TP53	R273	Central nervous system	P53	PF00870.13	1423	121	196	unknown	probablydamaging	525	817C>T	R273C	10659	1927090	472	23592488	17:7577121-7577121	Q2XN98.1	3.39e-23
TP53	R273	Central nervous system	P53	PF00870.13	1423	121	196	unknown	probablydamaging	525	817C>T	R273C	99933	1910155	329	NA	17:7577121-7577121		3.39e-23
TP53	R273	Central nervous system	P53	PF00870.13	1423	121	196	unknown	probablydamaging	525	817C>T	R273C	99933	1910840	329	NA	17:7577121-7577121		3.39e-23
TP53	R273	Central nervous system	P53	PF00870.13	1423	121	196	unknown	probablydamaging	525	817C>T	R273C	99933	1910237	329	NA	17:7577121-7577121		3.39e-23
TP53	R273	Central nervous system	P53	PF00870.13	1423	121	196	unknown	probablydamaging	525	817C>T	R273C	99933	1910154	329	NA	17:7577121-7577121		3.39e-23
TP53	R273	Central nervous system	P53	PF00870.13	1423	121	196	unknown	probablydamaging	525	817C>T	R273C	99933	1735435	402	22820256	17:7577121-7577121		3.39e-23
TP53	R273	Central nervous system	P53	PF00870.13	1423	121	196	unknown	probablydamaging	525	817C>T	R273C	99933	1867794	454	23104868	17:7577121-7577121		3.39e-23
TP53	R273	Central nervous system	P53	PF00870.13	1423	121	196	unknown	probablydamaging	525	817C>T	R273C	99933	1867795	454	23104868	17:7577121-7577121		3.39e-23
TP53	R273	Central nervous system	P53	PF00870.13	1423	121	196	unknown	probablydamaging	525	817C>T	R273C	99933	1927076	472	23592488	17:7577121-7577121		3.39e-23
TP53	R273	Central nervous system	P53	PF00870.13	1423	121	196	unknown	probablydamaging	525	817C>T	R273C	99933	1927090	472	23592488	17:7577121-7577121		3.39e-23
TP53	R282	Central nervous system	P53	PF00870.13	1423	121	196	unknown	probablydamaging	525	844C>T	R282W	10704	1910122	329	NA	17:7577094-7577094	Q2XN98.1	3.39e-23
TP53	R282	Central nervous system	P53	PF00870.13	1423	121	196	unknown	probablydamaging	525	844C>T	R282W	10704	1910140	329	NA	17:7577094-7577094	Q2XN98.1	3.39e-23
TP53	R282	Central nervous system	P53	PF00870.13	1423	121	196	unknown	probablydamaging	525	844C>T	R282W	10704	1910123	329	NA	17:7577094-7577094	Q2XN98.1	3.39e-23
TP53	R282	Central nervous system	P53	PF00870.13	1423	121	196	unknown	probablydamaging	525	844C>T	R282W	10704	1652853	379	22832583	17:7577094-7577094	Q2XN98.1	3.39e-23
TP53	R282	Central nervous system	P53	PF00870.13	1423	121	196	unknown	probablydamaging	525	844C>T	R282W	99925	1910140	329	NA	17:7577094-7577094		3.39e-23
TP53	R282	Central nervous system	P53	PF00870.13	1423	121	196	unknown	probablydamaging	525	844C>T	R282W	99925	1910122	329	NA	17:7577094-7577094		3.39e-23
TP53	R282	Central nervous system	P53	PF00870.13	1423	121	196	unknown	probablydamaging	525	844C>T	R282W	99925	1910123	329	NA	17:7577094-7577094		3.39e-23
TP53	R282	Central nervous system	P53	PF00870.13	1423	121	196	unknown	probablydamaging	525	844C>T	R282W	99925	1652853	379	22832583	17:7577094-7577094		3.39e-23
TP53	H179	Central nervous system	P53	PF00870.13	1423	121	196	unknown	probablydamaging	525	535C>T	H179Y	10768	1910158	329	NA	17:7578395-7578395	Q2XN98.1	3.39e-23
TP53	H179	Central nervous system	P53	PF00870.13	1423	121	196	unknown	probablydamaging	525	535C>T	H179Y	129848	1910158	329	NA	17:7578395-7578395		3.39e-23
TP53	H179	Central nervous system	P53	PF00870.13	1423	121	196	unknown	probablydamaging	525	535C>T	H179Y	129849	1910158	329	NA	17:7578395-7578395		3.39e-23
TP53	H193	Central nervous system	P53	PF00870.13	1423	121	196	unknown	probablydamaging	525	577C>T	H193Y	10672	1910218	329	NA	17:7578272-7578272	Q2XN98.1	3.39e-23
TP53	H193	Central nervous system	P53	PF00870.13	1423	121	196	unknown	probablydamaging	525	577C>T	H193Y	437529	1910218	329	NA	17:7578272-7578272		3.39e-23
TP53	H193	Central nervous system	P53	PF00870.13	1423	121	196	unknown	probablydamaging	525	577C>T	H193Y	437530	1910218	329	NA	17:7578272-7578272		3.39e-23
TP53	R158	Central nervous system	P53	PF00870.13	1423	121	196	unknown	probablydamaging	525	472C>T	R158C	43848	1951899	474	23441165	17:7578458-7578458	Q2XN98.1	3.39e-23
TP53	R158	Central nervous system	P53	PF00870.13	1423	121	196	unknown	probablydamaging	525	472C>T	R158C	43848	1951903	474	23441165	17:7578458-7578458	Q2XN98.1	3.39e-23
TP53	R158	Central nervous system	P53	PF00870.13	1423	121	196	unknown	probablydamaging	525	472C>T	R158C	984954	1951903	474	23441165	17:7578458-7578458		3.39e-23
TP53	R158	Central nervous system	P53	PF00870.13	1423	121	196	unknown	probablydamaging	525	472C>T	R158C	984954	1951899	474	23441165	17:7578458-7578458		3.39e-23
TP53	R158	Central nervous system	P53	PF00870.13	1423	121	196	unknown	probablydamaging	525	472C>T	R158C	984956	1951903	474	23441165	17:7578458-7578458		3.39e-23
TP53	R158	Central nervous system	P53	PF00870.13	1423	121	196	unknown	probablydamaging	525	472C>T	R158C	984956	1951899	474	23441165	17:7578458-7578458		3.39e-23
TP53	L130	Central nervous system	P53	PF00870.13	1423	121	196	unknown	probablydamaging	525	388C>T	L130F	11449	1910153	329	NA	17:7578542-7578542	Q2XN98.1	3.39e-23
TP53	L130	Central nervous system	P53	PF00870.13	1423	121	196	unknown	probablydamaging	525	388C>T	L130F	247951	1910153	329	NA	17:7578542-7578542		3.39e-23
TP53	L130	Central nervous system	P53	PF00870.13	1423	121	196	unknown	probablydamaging	525	388C>T	L130F	247950	1910153	329	NA	17:7578542-7578542		3.39e-23
TP53	R267	Central nervous system	P53	PF00870.13	1423	121	196	unknown	probablydamaging	525	799C>T	R267W	11183	1652839	379	22832583	17:7577139-7577139	Q2XN98.1	3.39e-23
TP53	R267	Central nervous system	P53	PF00870.13	1423	121	196	unknown	probablydamaging	525	799C>T	R267W	179804	1652839	379	22832583	17:7577139-7577139		3.39e-23
TP53	A276	Central nervous system	P53	PF00870.13	1423	121	196	unknown	probablydamaging	525	827C>T	A276V	10756	1910847	329	NA	17:7577111-7577111	Q2XN98.1	3.39e-23
TP53	P177	Central nervous system	P53	PF00870.13	1423	121	196	unknown	probablydamaging	525	529C>T	P177S	10650	1910140	329	NA	17:7578401-7578401	Q2XN98.1	3.39e-23
TP53	G266	Central nervous system	P53	PF00870.13	1423	121	196	high	probablydamaging	525	796G>A	G266R	10794	1910199	329	NA	17:7577142-7577142	Q2XN98.1	3.39e-23
TP53	G266	Central nervous system	P53	PF00870.13	1423	121	196	high	probablydamaging	525	796G>A	G266R	1559475	1910199	329	NA	17:7577142-7577142		3.39e-23
TP53	R248	Central nervous system	P53	PF00870.13	1423	121	196	unknown	probablydamaging	525	743G>A	R248Q	10662	1732883	401	22722829	17:7577538-7577538	Q2XN98.1	3.39e-23
TP53	R248	Central nervous system	P53	PF00870.13	1423	121	196	unknown	probablydamaging	525	743G>A	R248Q	10662	1735414	402	22820256	17:7577538-7577538	Q2XN98.1	3.39e-23
TP53	R248	Central nervous system	P53	PF00870.13	1423	121	196	unknown	probablydamaging	525	743G>A	R248Q	99602	1732883	401	22722829	17:7577538-7577538		3.39e-23
TP53	R248	Central nervous system	P53	PF00870.13	1423	121	196	unknown	probablydamaging	525	743G>A	R248Q	99602	1735414	402	22820256	17:7577538-7577538		3.39e-23
TP53	R248	Central nervous system	P53	PF00870.13	1423	121	196	unknown	probablydamaging	525	743G>A	R248Q	99020	1732883	401	22722829	17:7577538-7577538		3.39e-23
TP53	R248	Central nervous system	P53	PF00870.13	1423	121	196	unknown	probablydamaging	525	743G>A	R248Q	99020	1735414	402	22820256	17:7577538-7577538		3.39e-23
TP53	G245	Central nervous system	P53	PF00870.13	1423	121	196	unknown	probablydamaging	525	733G>A	G245S	6932	1910142	329	NA	17:7577548-7577548	Q2XN98.1	3.39e-23
TP53	G245	Central nervous system	P53	PF00870.13	1423	121	196	unknown	probablydamaging	525	733G>A	G245S	6932	1910198	329	NA	17:7577548-7577548	Q2XN98.1	3.39e-23
TP53	G245	Central nervous system	P53	PF00870.13	1423	121	196	unknown	probablydamaging	525	733G>A	G245S	121035	1910142	329	NA	17:7577548-7577548		3.39e-23
TP53	G245	Central nervous system	P53	PF00870.13	1423	121	196	unknown	probablydamaging	525	733G>A	G245S	121035	1910198	329	NA	17:7577548-7577548		3.39e-23
TP53	G245	Central nervous system	P53	PF00870.13	1423	121	196	unknown	probablydamaging	525	733G>A	G245S	121036	1910142	329	NA	17:7577548-7577548		3.39e-23
TP53	G245	Central nervous system	P53	PF00870.13	1423	121	196	unknown	probablydamaging	525	733G>A	G245S	121036	1910198	329	NA	17:7577548-7577548		3.39e-23
TP53	C176	Central nervous system	P53	PF00870.13	1423	121	196	unknown	probablydamaging	525	527G>A	C176Y	10687	1910847	329	NA	17:7578403-7578403	Q2XN98.1	3.39e-23
TP53	C176	Central nervous system	P53	PF00870.13	1423	121	196	unknown	probablydamaging	525	527G>A	C176Y	99672	1910847	329	NA	17:7578403-7578403		3.39e-23
TP53	C176	Central nervous system	P53	PF00870.13	1423	121	196	unknown	probablydamaging	525	527G>A	C176Y	99669	1910847	329	NA	17:7578403-7578403		3.39e-23
TP53	V272	Central nervous system	P53	PF00870.13	1423	121	196	unknown	probablydamaging	525	814G>A	V272M	10891	1910147	329	NA	17:7577124-7577124	Q2XN98.1	3.39e-23
TP53	V272	Central nervous system	P53	PF00870.13	1423	121	196	unknown	probablydamaging	525	814G>A	V272M	10891	1652896	379	22832583	17:7577124-7577124	Q2XN98.1	3.39e-23
TP53	V272	Central nervous system	P53	PF00870.13	1423	121	196	unknown	probablydamaging	525	814G>A	V272M	99950	1910147	329	NA	17:7577124-7577124		3.39e-23
TP53	V272	Central nervous system	P53	PF00870.13	1423	121	196	unknown	probablydamaging	525	814G>A	V272M	99950	1652896	379	22832583	17:7577124-7577124		3.39e-23
TP53	C238	Central nervous system	P53	PF00870.13	1423	121	196	unknown	probablydamaging	525	713G>A	C238Y	11059	1910247	329	NA	17:7577568-7577568	Q2XN98.1	3.39e-23
TP53	V216	Central nervous system	P53	PF00870.13	1423	121	196	unknown	probablydamaging	525	646G>A	V216M	10667	1910235	329	NA	17:7578203-7578203	Q2XN98.1	3.39e-23
TP53	V216	Central nervous system	P53	PF00870.13	1423	121	196	unknown	probablydamaging	525	646G>A	V216M	10667	1910145	329	NA	17:7578203-7578203	Q2XN98.1	3.39e-23
TP53	C238	Central nervous system	P53	PF00870.13	1423	121	196	unknown	probablydamaging	525	713G>A	C238Y	179812	1910247	329	NA	17:7577568-7577568		3.39e-23
TP53	V216	Central nervous system	P53	PF00870.13	1423	121	196	unknown	probablydamaging	525	646G>A	V216M	120098	1910145	329	NA	17:7578203-7578203		3.39e-23
TP53	V216	Central nervous system	P53	PF00870.13	1423	121	196	unknown	probablydamaging	525	646G>A	V216M	120098	1910235	329	NA	17:7578203-7578203		3.39e-23
TP53	C238	Central nervous system	P53	PF00870.13	1423	121	196	unknown	probablydamaging	525	713G>A	C238Y	179811	1910247	329	NA	17:7577568-7577568		3.39e-23
TP53	V216	Central nervous system	P53	PF00870.13	1423	121	196	unknown	probablydamaging	525	646G>A	V216M	120095	1910235	329	NA	17:7578203-7578203		3.39e-23
TP53	V216	Central nervous system	P53	PF00870.13	1423	121	196	unknown	probablydamaging	525	646G>A	V216M	120095	1910145	329	NA	17:7578203-7578203		3.39e-23
TP53	G244	Central nervous system	P53	PF00870.13	1423	121	196	unknown	probablydamaging	525	731G>A	G244D	10883	1910133	329	NA	17:7577550-7577550	Q2XN98.1	3.39e-23
TP53	G244	Central nervous system	P53	PF00870.13	1423	121	196	unknown	probablydamaging	525	731G>A	G244D	179809	1910133	329	NA	17:7577550-7577550		3.39e-23
TP53	G244	Central nervous system	P53	PF00870.13	1423	121	196	unknown	probablydamaging	525	731G>A	G244D	179808	1910133	329	NA	17:7577550-7577550		3.39e-23
TP53	R156	Central nervous system	P53	PF00870.13	1423	121	196	unknown	probablydamaging	525	467G>C	R156P	10760	1910155	329	NA	17:7578463-7578463	Q2XN98.1	3.39e-23
TP53	R249	Central nervous system	P53	PF00870.13	1423	121	196	unknown	probablydamaging	525	747G>C	R249S	10785	1732906	401	22722829	17:7577534-7577534	Q2XN98.1	3.39e-23
TP53	R249	Central nervous system	P53	PF00870.13	1423	121	196	unknown	probablydamaging	525	747G>C	R249S	255318	1732906	401	22722829	17:7577534-7577534		3.39e-23
TP53	R249	Central nervous system	P53	PF00870.13	1423	121	196	unknown	probablydamaging	525	747G>C	R249S	255317	1732906	401	22722829	17:7577534-7577534		3.39e-23
TP53	R158	Central nervous system	P53	PF00870.13	1423	121	196	unknown	probablydamaging	525	473G>T	R158L	10714	1927084	472	23592488	17:7578457-7578457	Q2XN98.1	3.39e-23
TP53	R158	Central nervous system	P53	PF00870.13	1423	121	196	unknown	probablydamaging	525	473G>T	R158L	99678	1927084	472	23592488	17:7578457-7578457		3.39e-23
TP53	R158	Central nervous system	P53	PF00870.13	1423	121	196	unknown	probablydamaging	525	473G>T	R158L	99675	1927084	472	23592488	17:7578457-7578457		3.39e-23
TP53	R26	Central nervous system	P53	PF00870.13	1423	121	196	unknown	probablydamaging	525	77G>T	R26L	99676	1927084	472	23592488	17:7578457-7578457		3.39e-23
TP53	R249	Central nervous system	P53	PF00870.13	1423	121	196	unknown	probablydamaging	525	747G>T	R249S	10817	1735433	402	22820256	17:7577534-7577534	Q2XN98.1	3.39e-23
TP53	R249	Central nervous system	P53	PF00870.13	1423	121	196	unknown	probablydamaging	525	747G>T	R249S	131478	1735433	402	22820256	17:7577534-7577534		3.39e-23
TP53	R249	Central nervous system	P53	PF00870.13	1423	121	196	unknown	probablydamaging	525	747G>T	R249S	131479	1735433	402	22820256	17:7577534-7577534		3.39e-23
TP53	G199	Central nervous system	P53	PF00870.13	1423	121	196	unknown	probablydamaging	525	596G>T	G199V	44140	1732884	401	22722829	17:7578253-7578253	Q2XN98.1	3.39e-23
TP53	G199	Central nervous system	P53	PF00870.13	1423	121	196	unknown	probablydamaging	525	596G>T	G199V	255788	1732884	401	22722829	17:7578253-7578253		3.39e-23
TP53	G199	Central nervous system	P53	PF00870.13	1423	121	196	unknown	probablydamaging	525	596G>T	G199V	255787	1732884	401	22722829	17:7578253-7578253		3.39e-23
TP53	S215	Central nervous system	P53	PF00870.13	1423	121	196	unknown	probablydamaging	525	644G>T	S215I	11450	1951899	474	23441165	17:7578205-7578205	Q2XN98.1	3.39e-23
TP53	S215	Central nervous system	P53	PF00870.13	1423	121	196	unknown	probablydamaging	525	644G>T	S215I	326720	1951899	474	23441165	17:7578205-7578205		3.39e-23
TP53	S215	Central nervous system	P53	PF00870.13	1423	121	196	unknown	probablydamaging	525	644G>T	S215I	326719	1951899	474	23441165	17:7578205-7578205		3.39e-23
TP53	C141	Central nervous system	P53	PF00870.13	1423	121	196	unknown	probablydamaging	525	422G>T	C141F	44911	1910235	329	NA	17:7578508-7578508	Q2XN98.1	3.39e-23
TP53	I195	Central nervous system	P53	PF00870.13	1423	121	196	unknown	probablydamaging	525	584T>C	I195T	11089	1910211	329	NA	17:7578265-7578265	Q2XN98.1	3.39e-23
TP53	I195	Central nervous system	P53	PF00870.13	1423	121	196	unknown	probablydamaging	525	584T>C	I195T	116924	1910211	329	NA	17:7578265-7578265		3.39e-23
TP53	I195	Central nervous system	P53	PF00870.13	1423	121	196	unknown	probablydamaging	525	584T>C	I195T	116921	1910211	329	NA	17:7578265-7578265		3.39e-23
TP53	F270	Central nervous system	P53	PF00870.13	1423	121	196	unknown	probablydamaging	525	809T>C	F270S	11305	1910200	329	NA	17:7577129-7577129	Q2XN98.1	3.39e-23
TP53	M246	Central nervous system	P53	PF00870.13	1423	121	196	unknown	probablydamaging	525	737T>G	M246R	11376	1927075	472	23592488	17:7577544-7577544	Q2XN98.1	3.39e-23
TP53	V173	Central nervous system	P53	PF00870.13	1423	121	196	unknown	probablydamaging	525	518T>G	V173G	44383	1910142	329	NA	17:7578412-7578412	Q2XN98.1	3.39e-23
TP53	M246	Central nervous system	P53	PF00870.13	1423	121	196	unknown	probablydamaging	525	737T>G	M246R	1579895	1927075	472	23592488	17:7577544-7577544		3.39e-23
TP53	M246	Central nervous system	P53	PF00870.13	1423	121	196	unknown	probablydamaging	525	737T>G	M246R	1579896	1927075	472	23592488	17:7577544-7577544		3.39e-23
NRAS	E153	Skin	Ras	PF00071.17	1824	25	162	medium	benign	133	458A>C	E153A	138224	1604872	357	21984974	1:115251268-115251268	P01111.1	3.21e-22
NRAS	Q61	Skin	Ras	PF00071.17	1824	25	162	medium	benign	133	182A>G	Q61R	584	1838443	444	22817889	1:115256529-115256529	P01111.1	3.21e-22
NRAS	Q61	Skin	Ras	PF00071.17	1824	25	162	medium	benign	133	182A>G	Q61R	584	1838436	444	22817889	1:115256529-115256529	P01111.1	3.21e-22
NRAS	Q61	Skin	Ras	PF00071.17	1824	25	162	medium	benign	133	182A>G	Q61R	584	1838452	444	22817889	1:115256529-115256529	P01111.1	3.21e-22
NRAS	Q61	Skin	Ras	PF00071.17	1824	25	162	medium	benign	133	182A>G	Q61R	584	1838432	444	22817889	1:115256529-115256529	P01111.1	3.21e-22
NRAS	Q61	Skin	Ras	PF00071.17	1824	25	162	medium	benign	133	182A>G	Q61R	584	1838437	444	22817889	1:115256529-115256529	P01111.1	3.21e-22
NRAS	Q61	Skin	Ras	PF00071.17	1824	25	162	medium	benign	133	182A>G	Q61R	584	1838396	444	22817889	1:115256529-115256529	P01111.1	3.21e-22
NRAS	Q61	Skin	Ras	PF00071.17	1824	25	162	medium	benign	133	182A>G	Q61R	584	1838400	444	22817889	1:115256529-115256529	P01111.1	3.21e-22
NRAS	Q61	Skin	Ras	PF00071.17	1824	25	162	medium	benign	133	182A>G	Q61R	584	1838390	444	22817889	1:115256529-115256529	P01111.1	3.21e-22
NRAS	Q61	Skin	Ras	PF00071.17	1824	25	162	medium	benign	133	182A>G	Q61R	584	1838413	444	22817889	1:115256529-115256529	P01111.1	3.21e-22
NRAS	Q61	Skin	Ras	PF00071.17	1824	25	162	unknown	probablydamaging	133	182A>T	Q61L	583	1838376	444	22817889	1:115256529-115256529	P01111.1	3.21e-22
NRAS	Q61	Skin	Ras	PF00071.17	1824	25	162	unknown	probablydamaging	133	182A>T	Q61L	583	1838415	444	22817889	1:115256529-115256529	P01111.1	3.21e-22
NRAS	Q61	Skin	Ras	PF00071.17	1824	25	162	unknown	probablydamaging	133	182A>T	Q61L	583	1838398	444	22817889	1:115256529-115256529	P01111.1	3.21e-22
NRAS	Q61	Skin	Ras	PF00071.17	1824	25	162	high	possiblydamaging	133	181C>A	Q61K	580	1838456	444	22817889	1:115256530-115256530	P01111.1	3.21e-22
NRAS	Q61	Skin	Ras	PF00071.17	1824	25	162	high	possiblydamaging	133	181C>A	Q61K	580	1838475	444	22817889	1:115256530-115256530	P01111.1	3.21e-22
NRAS	Q61	Skin	Ras	PF00071.17	1824	25	162	high	possiblydamaging	133	181C>A	Q61K	580	1838433	444	22817889	1:115256530-115256530	P01111.1	3.21e-22
NRAS	Q61	Skin	Ras	PF00071.17	1824	25	162	high	possiblydamaging	133	181C>A	Q61K	580	1838430	444	22817889	1:115256530-115256530	P01111.1	3.21e-22
NRAS	Q61	Skin	Ras	PF00071.17	1824	25	162	high	possiblydamaging	133	181C>A	Q61K	580	1838417	444	22817889	1:115256530-115256530	P01111.1	3.21e-22
NRAS	Q61	Skin	Ras	PF00071.17	1824	25	162	high	possiblydamaging	133	181C>A	Q61K	580	1838439	444	22817889	1:115256530-115256530	P01111.1	3.21e-22
NRAS	Q61	Skin	Ras	PF00071.17	1824	25	162	high	possiblydamaging	133	181C>A	Q61K	580	1838427	444	22817889	1:115256530-115256530	P01111.1	3.21e-22
NRAS	Q61	Skin	Ras	PF00071.17	1824	25	162	high	possiblydamaging	133	181C>A	Q61K	580	1838423	444	22817889	1:115256530-115256530	P01111.1	3.21e-22
NRAS	Q22	Skin	Ras	PF00071.17	1824	25	162	high	probablydamaging	133	64C>A	Q22K	1167956	1838399	444	22817889	1:115258718-115258718	P01111.1	3.21e-22
NRAS	T50	Skin	Ras	PF00071.17	1824	25	162	high	benign	133	149C>T	T50I	222543	1838435	444	22817889	1:115256562-115256562	P01111.1	3.21e-22
NRAS	G12	Skin	Ras	PF00071.17	1824	25	162	medium	benign	133	35G>A	G12D	564	1838411	444	22817889	1:115258747-115258747	P01111.1	3.21e-22
NRAS	R68	Skin	Ras	PF00071.17	1824	25	162	unknown	probablydamaging	133	203G>C	R68T	43344	1838417	444	22817889	1:115256508-115256508	P01111.1	3.21e-22
FKBP9	R107	Central nervous system	FKBP_C	PF00254.23	1423	16	94	medium	noinfor	525	320G>A	R107H	42966	1910246	329	NA	7:33014327-33014327	O95302.2	4.12e-21
FKBP9	R107	Central nervous system	FKBP_C	PF00254.23	1423	16	94	medium	noinfor	525	320G>A	R107H	42966	1910199	329	NA	7:33014327-33014327	O95302.2	4.12e-21
FKBP9	R107	Central nervous system	FKBP_C	PF00254.23	1423	16	94	medium	noinfor	525	320G>A	R107H	42966	1910142	329	NA	7:33014327-33014327	O95302.2	4.12e-21
FKBP9	R107	Central nervous system	FKBP_C	PF00254.23	1423	16	94	medium	noinfor	525	320G>A	R107H	42966	1910845	329	NA	7:33014327-33014327	O95302.2	4.12e-21
FKBP9	R107	Central nervous system	FKBP_C	PF00254.23	1423	16	94	medium	noinfor	525	320G>A	R107H	42966	1910211	329	NA	7:33014327-33014327	O95302.2	4.12e-21
FKBP9	R107	Central nervous system	FKBP_C	PF00254.23	1423	16	94	medium	noinfor	525	320G>A	R107H	42966	1910194	329	NA	7:33014327-33014327	O95302.2	4.12e-21
FKBP9	R107	Central nervous system	FKBP_C	PF00254.23	1423	16	94	medium	noinfor	525	320G>A	R107H	42966	1910144	329	NA	7:33014327-33014327	O95302.2	4.12e-21
FKBP9	R107	Central nervous system	FKBP_C	PF00254.23	1423	16	94	medium	noinfor	525	320G>A	R107H	42966	1910204	329	NA	7:33014327-33014327	O95302.2	4.12e-21
FKBP9	R107	Central nervous system	FKBP_C	PF00254.23	1423	16	94	medium	noinfor	525	320G>A	R107H	42966	1910241	329	NA	7:33014327-33014327	O95302.2	4.12e-21
FKBP9	R107	Central nervous system	FKBP_C	PF00254.23	1423	16	94	medium	noinfor	525	320G>A	R107H	42966	1910138	329	NA	7:33014327-33014327	O95302.2	4.12e-21
FKBP9	R107	Central nervous system	FKBP_C	PF00254.23	1423	16	94	medium	noinfor	525	320G>A	R107H	42966	1910200	329	NA	7:33014327-33014327	O95302.2	4.12e-21
FKBP9	R107	Central nervous system	FKBP_C	PF00254.23	1423	16	94	medium	noinfor	525	320G>A	R107H	42966	1910131	329	NA	7:33014327-33014327	O95302.2	4.12e-21
FKBP9	R107	Central nervous system	FKBP_C	PF00254.23	1423	16	94	medium	noinfor	525	320G>A	R107H	42966	1910189	329	NA	7:33014327-33014327	O95302.2	4.12e-21
FKBP9	R107	Central nervous system	FKBP_C	PF00254.23	1423	16	94	medium	noinfor	525	320G>A	R107H	42966	1910187	329	NA	7:33014327-33014327	O95302.2	4.12e-21
FKBP9	R107	Central nervous system	FKBP_C	PF00254.23	1423	16	94	medium	noinfor	525	320G>A	R107H	42966	1910207	329	NA	7:33014327-33014327	O95302.2	4.12e-21
FKBP9	R107	Central nervous system	FKBP_C	PF00254.23	1423	16	94	medium	noinfor	525	320G>A	R107H	42966	1910218	329	NA	7:33014327-33014327	O95302.2	4.12e-21
TP53	Y234	Lung	P53	PF00870.13	11654	525	196	unknown	probablydamaging	825	701A>C	Y234S	43865	1780959	418	NA	17:7577580-7577580	Q2XN98.1	7.02e-20
TP53	Y234	Lung	P53	PF00870.13	11654	525	196	unknown	probablydamaging	825	701A>C	Y234S	99955	1780959	418	NA	17:7577580-7577580		7.02e-20
TP53	Y234	Lung	P53	PF00870.13	11654	525	196	unknown	probablydamaging	825	701A>C	Y234S	99953	1780959	418	NA	17:7577580-7577580		7.02e-20
TP53	K32	Lung	P53	PF00870.13	11654	525	196	high	noinfor	825	94A>G	K32E	707875	1781104	418	NA	17:7578440-7578440		7.02e-20
TP53	K132	Lung	P53	PF00870.13	11654	525	196	high	probablydamaging	825	394A>G	K132E	10813	1780133	417	NA	17:7578536-7578536	Q2XN98.1	7.02e-20
TP53	R280	Lung	P53	PF00870.13	11654	525	196	high	probablydamaging	825	838A>G	R280G	11123	1780193	417	NA	17:7577100-7577100	Q2XN98.1	7.02e-20
TP53	K120	Lung	P53	PF00870.13	11654	525	196	high	probablydamaging	825	358A>G	K120E	44827	1914029	417	NA	17:7579329-7579329	Q2XN98.1	7.02e-20
TP53	K120	Lung	P53	PF00870.13	11654	525	196	high	probablydamaging	825	358A>G	K120E	1522473	1914029	417	NA	17:7579329-7579329		7.02e-20
TP53	K120	Lung	P53	PF00870.13	11654	525	196	high	probablydamaging	825	358A>G	K120E	1522474	1914029	417	NA	17:7579329-7579329		7.02e-20
TP53	Y220	Lung	P53	PF00870.13	11654	525	196	unknown	probablydamaging	825	659A>G	Y220C	10758	1914093	417	NA	17:7578190-7578190	Q2XN98.1	7.02e-20
TP53	Y220	Lung	P53	PF00870.13	11654	525	196	unknown	probablydamaging	825	659A>G	Y220C	10758	1914089	417	NA	17:7578190-7578190	Q2XN98.1	7.02e-20
TP53	Y220	Lung	P53	PF00870.13	11654	525	196	unknown	probablydamaging	825	659A>G	Y220C	10758	1782270	418	NA	17:7578190-7578190	Q2XN98.1	7.02e-20
TP53	Y220	Lung	P53	PF00870.13	11654	525	196	unknown	probablydamaging	825	659A>G	Y220C	10758	1780786	418	NA	17:7578190-7578190	Q2XN98.1	7.02e-20
TP53	Y220	Lung	P53	PF00870.13	11654	525	196	unknown	probablydamaging	825	659A>G	Y220C	10758	1759407	424	22941189	17:7578190-7578190	Q2XN98.1	7.02e-20
TP53	Y220	Lung	P53	PF00870.13	11654	525	196	unknown	probablydamaging	825	659A>G	Y220C	99720	1914089	417	NA	17:7578190-7578190		7.02e-20
TP53	Y220	Lung	P53	PF00870.13	11654	525	196	unknown	probablydamaging	825	659A>G	Y220C	99720	1914093	417	NA	17:7578190-7578190		7.02e-20
TP53	Y220	Lung	P53	PF00870.13	11654	525	196	unknown	probablydamaging	825	659A>G	Y220C	99720	1780786	418	NA	17:7578190-7578190		7.02e-20
TP53	Y220	Lung	P53	PF00870.13	11654	525	196	unknown	probablydamaging	825	659A>G	Y220C	99720	1782270	418	NA	17:7578190-7578190		7.02e-20
TP53	Y220	Lung	P53	PF00870.13	11654	525	196	unknown	probablydamaging	825	659A>G	Y220C	99720	1759407	424	22941189	17:7578190-7578190		7.02e-20
TP53	Y220	Lung	P53	PF00870.13	11654	525	196	unknown	probablydamaging	825	659A>G	Y220C	99718	1914093	417	NA	17:7578190-7578190		7.02e-20
TP53	Y220	Lung	P53	PF00870.13	11654	525	196	unknown	probablydamaging	825	659A>G	Y220C	99718	1914089	417	NA	17:7578190-7578190		7.02e-20
TP53	Y220	Lung	P53	PF00870.13	11654	525	196	unknown	probablydamaging	825	659A>G	Y220C	99718	1780786	418	NA	17:7578190-7578190		7.02e-20
TP53	Y220	Lung	P53	PF00870.13	11654	525	196	unknown	probablydamaging	825	659A>G	Y220C	99718	1782270	418	NA	17:7578190-7578190		7.02e-20
TP53	Y220	Lung	P53	PF00870.13	11654	525	196	unknown	probablydamaging	825	659A>G	Y220C	99718	1759407	424	22941189	17:7578190-7578190		7.02e-20
TP53	Y220	Lung	P53	PF00870.13	11654	525	196	unknown	probablydamaging	825	659A>G	Y220C	1644277	1780786	418	NA	17:7578190-7578190		7.02e-20
TP53	Y220	Lung	P53	PF00870.13	11654	525	196	unknown	probablydamaging	825	659A>G	Y220C	1644277	1782270	418	NA	17:7578190-7578190		7.02e-20
TP53	Y163	Lung	P53	PF00870.13	11654	525	196	unknown	probablydamaging	825	488A>G	Y163C	10808	1914018	417	NA	17:7578442-7578442	Q2XN98.1	7.02e-20
TP53	Y163	Lung	P53	PF00870.13	11654	525	196	unknown	probablydamaging	825	488A>G	Y163C	10808	1780225	417	NA	17:7578442-7578442	Q2XN98.1	7.02e-20
TP53	Y163	Lung	P53	PF00870.13	11654	525	196	unknown	probablydamaging	825	488A>G	Y163C	10808	1759405	424	22941189	17:7578442-7578442	Q2XN98.1	7.02e-20
TP53	Y163	Lung	P53	PF00870.13	11654	525	196	unknown	probablydamaging	825	488A>G	Y163C	10808	1765098	431	22980975	17:7578442-7578442	Q2XN98.1	7.02e-20
TP53	Y163	Lung	P53	PF00870.13	11654	525	196	unknown	probablydamaging	825	488A>G	Y163C	129852	1780225	417	NA	17:7578442-7578442		7.02e-20
TP53	Y163	Lung	P53	PF00870.13	11654	525	196	unknown	probablydamaging	825	488A>G	Y163C	129852	1914018	417	NA	17:7578442-7578442		7.02e-20
TP53	Y163	Lung	P53	PF00870.13	11654	525	196	unknown	probablydamaging	825	488A>G	Y163C	129852	1759405	424	22941189	17:7578442-7578442		7.02e-20
TP53	Y163	Lung	P53	PF00870.13	11654	525	196	unknown	probablydamaging	825	488A>G	Y163C	129852	1765098	431	22980975	17:7578442-7578442		7.02e-20
TP53	Y163	Lung	P53	PF00870.13	11654	525	196	unknown	probablydamaging	825	488A>G	Y163C	129853	1914018	417	NA	17:7578442-7578442		7.02e-20
TP53	Y163	Lung	P53	PF00870.13	11654	525	196	unknown	probablydamaging	825	488A>G	Y163C	129853	1780225	417	NA	17:7578442-7578442		7.02e-20
TP53	Y163	Lung	P53	PF00870.13	11654	525	196	unknown	probablydamaging	825	488A>G	Y163C	129853	1759405	424	22941189	17:7578442-7578442		7.02e-20
TP53	Y163	Lung	P53	PF00870.13	11654	525	196	unknown	probablydamaging	825	488A>G	Y163C	129853	1765098	431	22980975	17:7578442-7578442		7.02e-20
TP53	Y205	Lung	P53	PF00870.13	11654	525	196	unknown	probablydamaging	825	614A>G	Y205C	43947	1914103	417	NA	17:7578235-7578235	Q2XN98.1	7.02e-20
TP53	Y205	Lung	P53	PF00870.13	11654	525	196	unknown	probablydamaging	825	614A>G	Y205C	43947	1780054	417	NA	17:7578235-7578235	Q2XN98.1	7.02e-20
TP53	Y205	Lung	P53	PF00870.13	11654	525	196	unknown	probablydamaging	825	614A>G	Y205C	99633	1780054	417	NA	17:7578235-7578235		7.02e-20
TP53	Y205	Lung	P53	PF00870.13	11654	525	196	unknown	probablydamaging	825	614A>G	Y205C	99633	1914103	417	NA	17:7578235-7578235		7.02e-20
TP53	Y205	Lung	P53	PF00870.13	11654	525	196	unknown	probablydamaging	825	614A>G	Y205C	99630	1914103	417	NA	17:7578235-7578235		7.02e-20
TP53	Y205	Lung	P53	PF00870.13	11654	525	196	unknown	probablydamaging	825	614A>G	Y205C	99630	1780054	417	NA	17:7578235-7578235		7.02e-20
TP53	Y141	Lung	P53	PF00870.13	11654	525	196	unknown	probablydamaging	825	422A>G	Y141C	165074	1780705	418	NA	17:7577580-7577580		7.02e-20
TP53	Y141	Lung	P53	PF00870.13	11654	525	196	unknown	probablydamaging	825	422A>G	Y141C	165074	1782427	418	NA	17:7577580-7577580		7.02e-20
TP53	Y234	Lung	P53	PF00870.13	11654	525	196	unknown	probablydamaging	825	701A>G	Y234C	10725	1780705	418	NA	17:7577580-7577580	Q2XN98.1	7.02e-20
TP53	Y234	Lung	P53	PF00870.13	11654	525	196	unknown	probablydamaging	825	701A>G	Y234C	10725	1782427	418	NA	17:7577580-7577580	Q2XN98.1	7.02e-20
TP53	Y234	Lung	P53	PF00870.13	11654	525	196	unknown	probablydamaging	825	701A>G	Y234C	165073	1782427	418	NA	17:7577580-7577580		7.02e-20
TP53	Y234	Lung	P53	PF00870.13	11654	525	196	unknown	probablydamaging	825	701A>G	Y234C	165073	1780705	418	NA	17:7577580-7577580		7.02e-20
TP53	Y234	Lung	P53	PF00870.13	11654	525	196	unknown	probablydamaging	825	701A>G	Y234C	165072	1780705	418	NA	17:7577580-7577580		7.02e-20
TP53	Y234	Lung	P53	PF00870.13	11654	525	196	unknown	probablydamaging	825	701A>G	Y234C	165072	1782427	418	NA	17:7577580-7577580		7.02e-20
TP53	H214	Lung	P53	PF00870.13	11654	525	196	unknown	probablydamaging	825	641A>G	H214R	43687	1759433	424	22941189	17:7578208-7578208	Q2XN98.1	7.02e-20
TP53	H214	Lung	P53	PF00870.13	11654	525	196	unknown	probablydamaging	825	641A>G	H214R	307280	1759433	424	22941189	17:7578208-7578208		7.02e-20
TP53	H214	Lung	P53	PF00870.13	11654	525	196	unknown	probablydamaging	825	641A>G	H214R	307279	1759433	424	22941189	17:7578208-7578208		7.02e-20
TP53	Y236	Lung	P53	PF00870.13	11654	525	196	unknown	probablydamaging	825	707A>G	Y236C	10731	1780932	418	NA	17:7577574-7577574	Q2XN98.1	7.02e-20
TP53	Y236	Lung	P53	PF00870.13	11654	525	196	unknown	probablydamaging	825	707A>G	Y236C	116674	1780932	418	NA	17:7577574-7577574		7.02e-20
TP53	Y236	Lung	P53	PF00870.13	11654	525	196	unknown	probablydamaging	825	707A>G	Y236C	116672	1780932	418	NA	17:7577574-7577574		7.02e-20
TP53	R249	Lung	P53	PF00870.13	11654	525	196	unknown	probablydamaging	825	745A>G	R249G	10668	1780170	417	NA	17:7577536-7577536	Q2XN98.1	7.02e-20
TP53	R249	Lung	P53	PF00870.13	11654	525	196	unknown	probablydamaging	825	745A>G	R249G	10668	1782609	418	NA	17:7577536-7577536	Q2XN98.1	7.02e-20
TP53	R249	Lung	P53	PF00870.13	11654	525	196	unknown	probablydamaging	825	745A>G	R249G	10668	1765205	431	22980975	17:7577536-7577536	Q2XN98.1	7.02e-20
TP53	R249	Lung	P53	PF00870.13	11654	525	196	unknown	probablydamaging	825	745A>G	R249G	10668	1863689	453	22975805	17:7577536-7577536	Q2XN98.1	7.02e-20
TP53	R249	Lung	P53	PF00870.13	11654	525	196	unknown	probablydamaging	825	745A>G	R249G	363277	1780170	417	NA	17:7577536-7577536		7.02e-20
TP53	R249	Lung	P53	PF00870.13	11654	525	196	unknown	probablydamaging	825	745A>G	R249G	363277	1782609	418	NA	17:7577536-7577536		7.02e-20
TP53	R249	Lung	P53	PF00870.13	11654	525	196	unknown	probablydamaging	825	745A>G	R249G	363277	1765205	431	22980975	17:7577536-7577536		7.02e-20
TP53	R249	Lung	P53	PF00870.13	11654	525	196	unknown	probablydamaging	825	745A>G	R249G	363277	1863689	453	22975805	17:7577536-7577536		7.02e-20
TP53	R249	Lung	P53	PF00870.13	11654	525	196	unknown	probablydamaging	825	745A>G	R249G	363278	1780170	417	NA	17:7577536-7577536		7.02e-20
TP53	R249	Lung	P53	PF00870.13	11654	525	196	unknown	probablydamaging	825	745A>G	R249G	363278	1782609	418	NA	17:7577536-7577536		7.02e-20
TP53	R249	Lung	P53	PF00870.13	11654	525	196	unknown	probablydamaging	825	745A>G	R249G	363278	1765205	431	22980975	17:7577536-7577536		7.02e-20
TP53	R249	Lung	P53	PF00870.13	11654	525	196	unknown	probablydamaging	825	745A>G	R249G	363278	1863689	453	22975805	17:7577536-7577536		7.02e-20
TP53	K132	Lung	P53	PF00870.13	11654	525	196	unknown	probablydamaging	825	395A>G	K132R	11582	1780094	417	NA	17:7578535-7578535	Q2XN98.1	7.02e-20
TP53	K132	Lung	P53	PF00870.13	11654	525	196	unknown	probablydamaging	825	395A>G	K132R	11582	1781276	418	NA	17:7578535-7578535	Q2XN98.1	7.02e-20
TP53	K132	Lung	P53	PF00870.13	11654	525	196	unknown	probablydamaging	825	395A>G	K132R	308311	1780094	417	NA	17:7578535-7578535		7.02e-20
TP53	K132	Lung	P53	PF00870.13	11654	525	196	unknown	probablydamaging	825	395A>G	K132R	308311	1781276	418	NA	17:7578535-7578535		7.02e-20
TP53	K132	Lung	P53	PF00870.13	11654	525	196	unknown	probablydamaging	825	395A>G	K132R	308310	1780094	417	NA	17:7578535-7578535		7.02e-20
TP53	K132	Lung	P53	PF00870.13	11654	525	196	unknown	probablydamaging	825	395A>G	K132R	308310	1781276	418	NA	17:7578535-7578535		7.02e-20
TP53	N239	Lung	P53	PF00870.13	11654	525	196	unknown	probablydamaging	825	716A>G	N239S	44094	1780194	417	NA	17:7577565-7577565	Q2XN98.1	7.02e-20
TP53	N239	Lung	P53	PF00870.13	11654	525	196	unknown	probablydamaging	825	716A>G	N239S	473432	1780194	417	NA	17:7577565-7577565		7.02e-20
TP53	N239	Lung	P53	PF00870.13	11654	525	196	unknown	probablydamaging	825	716A>G	N239S	473433	1780194	417	NA	17:7577565-7577565		7.02e-20
TP53	I255	Lung	P53	PF00870.13	11654	525	196	unknown	probablydamaging	825	763A>T	I255F	43651	1765246	431	22980975	17:7577518-7577518	Q2XN98.1	7.02e-20
TP53	I255	Lung	P53	PF00870.13	11654	525	196	unknown	probablydamaging	825	763A>T	I255F	220791	1765246	431	22980975	17:7577518-7577518		7.02e-20
TP53	I255	Lung	P53	PF00870.13	11654	525	196	unknown	probablydamaging	825	763A>T	I255F	220790	1765246	431	22980975	17:7577518-7577518		7.02e-20
TP53	N247	Lung	P53	PF00870.13	11654	525	196	unknown	probablydamaging	825	740A>T	N247I	43995	1765169	431	22980975	17:7577541-7577541	Q2XN98.1	7.02e-20
TP53	N247	Lung	P53	PF00870.13	11654	525	196	unknown	probablydamaging	825	740A>T	N247I	43995	1863729	453	22975805	17:7577541-7577541	Q2XN98.1	7.02e-20
TP53	N247	Lung	P53	PF00870.13	11654	525	196	unknown	probablydamaging	825	740A>T	N247I	369277	1765169	431	22980975	17:7577541-7577541		7.02e-20
TP53	N247	Lung	P53	PF00870.13	11654	525	196	unknown	probablydamaging	825	740A>T	N247I	369277	1863729	453	22975805	17:7577541-7577541		7.02e-20
TP53	N247	Lung	P53	PF00870.13	11654	525	196	unknown	probablydamaging	825	740A>T	N247I	369278	1765169	431	22980975	17:7577541-7577541		7.02e-20
TP53	N247	Lung	P53	PF00870.13	11654	525	196	unknown	probablydamaging	825	740A>T	N247I	369278	1863729	453	22975805	17:7577541-7577541		7.02e-20
TP53	D281	Lung	P53	PF00870.13	11654	525	196	unknown	probablydamaging	825	842A>T	D281V	45729	1780064	417	NA	17:7577096-7577096	Q2XN98.1	7.02e-20
TP53	I232	Lung	P53	PF00870.13	11654	525	196	unknown	probablydamaging	825	694A>T	I232F	43550	1780132	417	NA	17:7577587-7577587	Q2XN98.1	7.02e-20
TP53	I232	Lung	P53	PF00870.13	11654	525	196	unknown	probablydamaging	825	694A>T	I232F	562648	1780132	417	NA	17:7577587-7577587		7.02e-20
TP53	I232	Lung	P53	PF00870.13	11654	525	196	unknown	probablydamaging	825	694A>T	I232F	562649	1780132	417	NA	17:7577587-7577587		7.02e-20
TP53	T125	Lung	P53	PF00870.13	11654	525	196	unknown	probablydamaging	825	374C>A	T125K	44073	1759403	424	22941189	17:7579313-7579313	Q2XN98.1	7.02e-20
TP53	T125	Lung	P53	PF00870.13	11654	525	196	unknown	probablydamaging	825	374C>A	T125K	326726	1759403	424	22941189	17:7579313-7579313		7.02e-20
TP53	T125	Lung	P53	PF00870.13	11654	525	196	unknown	probablydamaging	825	374C>A	T125K	326725	1759403	424	22941189	17:7579313-7579313		7.02e-20
TP53	P278	Lung	P53	PF00870.13	11654	525	196	unknown	probablydamaging	825	832C>A	P278T	43697	1765241	431	22980975	17:7577106-7577106	Q2XN98.1	7.02e-20
TP53	P278	Lung	P53	PF00870.13	11654	525	196	unknown	probablydamaging	825	832C>A	P278T	368635	1765241	431	22980975	17:7577106-7577106		7.02e-20
TP53	P278	Lung	P53	PF00870.13	11654	525	196	unknown	probablydamaging	825	833C>A	P278H	43755	1780224	417	NA	17:7577105-7577105	Q2XN98.1	7.02e-20
TP53	P278	Lung	P53	PF00870.13	11654	525	196	unknown	probablydamaging	825	833C>A	P278H	43755	1765186	431	22980975	17:7577105-7577105	Q2XN98.1	7.02e-20
TP53	H179	Lung	P53	PF00870.13	11654	525	196	unknown	probablydamaging	825	535C>A	H179N	44151	1759399	424	22941189	17:7578395-7578395	Q2XN98.1	7.02e-20
TP53	H179	Lung	P53	PF00870.13	11654	525	196	unknown	probablydamaging	825	535C>A	H179N	326728	1759399	424	22941189	17:7578395-7578395		7.02e-20
TP53	H179	Lung	P53	PF00870.13	11654	525	196	unknown	probablydamaging	825	535C>A	H179N	326727	1759399	424	22941189	17:7578395-7578395		7.02e-20
TP53	P278	Lung	P53	PF00870.13	11654	525	196	unknown	probablydamaging	825	832C>G	P278A	10814	1780216	417	NA	17:7577106-7577106	Q2XN98.1	7.02e-20
TP53	P278	Lung	P53	PF00870.13	11654	525	196	unknown	probablydamaging	825	832C>G	P278A	10814	1782626	418	NA	17:7577106-7577106	Q2XN98.1	7.02e-20
TP53	P278	Lung	P53	PF00870.13	11654	525	196	unknown	probablydamaging	825	832C>G	P278A	99725	1780216	417	NA	17:7577106-7577106		7.02e-20
TP53	P278	Lung	P53	PF00870.13	11654	525	196	unknown	probablydamaging	825	832C>G	P278A	99725	1782626	418	NA	17:7577106-7577106		7.02e-20
TP53	P278	Lung	P53	PF00870.13	11654	525	196	unknown	probablydamaging	825	832C>G	P278A	1646809	1782626	418	NA	17:7577106-7577106		7.02e-20
TP53	P278	Lung	P53	PF00870.13	11654	525	196	unknown	probablydamaging	825	833C>G	P278R	10887	1783002	418	NA	17:7577105-7577105	Q2XN98.1	7.02e-20
TP53	P278	Lung	P53	PF00870.13	11654	525	196	unknown	probablydamaging	825	833C>G	P278R	300205	1783002	418	NA	17:7577105-7577105		7.02e-20
TP53	P190	Lung	P53	PF00870.13	11654	525	196	unknown	probablydamaging	825	569C>G	P190R	44004	1863728	453	22975805	17:7578280-7578280	Q2XN98.1	7.02e-20
TP53	P190	Lung	P53	PF00870.13	11654	525	196	unknown	probablydamaging	825	569C>G	P190R	1189387	1863728	453	22975805	17:7578280-7578280		7.02e-20
TP53	P190	Lung	P53	PF00870.13	11654	525	196	unknown	probablydamaging	825	569C>G	P190R	1189388	1863728	453	22975805	17:7578280-7578280		7.02e-20
TP53	R248	Lung	P53	PF00870.13	11654	525	196	unknown	probablydamaging	825	742C>T	R248W	10656	1780938	418	NA	17:7577539-7577539	Q2XN98.1	7.02e-20
TP53	R248	Lung	P53	PF00870.13	11654	525	196	unknown	probablydamaging	825	742C>T	R248W	10656	1765236	431	22980975	17:7577539-7577539	Q2XN98.1	7.02e-20
TP53	R248	Lung	P53	PF00870.13	11654	525	196	unknown	probablydamaging	825	742C>T	R248W	10656	1863700	453	22975805	17:7577539-7577539	Q2XN98.1	7.02e-20
TP53	R248	Lung	P53	PF00870.13	11654	525	196	unknown	probablydamaging	825	742C>T	R248W	10656	1870262	456	23033341	17:7577539-7577539	Q2XN98.1	7.02e-20
TP53	R248	Lung	P53	PF00870.13	11654	525	196	unknown	probablydamaging	825	742C>T	R248W	120007	1780938	418	NA	17:7577539-7577539		7.02e-20
TP53	R248	Lung	P53	PF00870.13	11654	525	196	unknown	probablydamaging	825	742C>T	R248W	120007	1765236	431	22980975	17:7577539-7577539		7.02e-20
TP53	R248	Lung	P53	PF00870.13	11654	525	196	unknown	probablydamaging	825	742C>T	R248W	120007	1863700	453	22975805	17:7577539-7577539		7.02e-20
TP53	R248	Lung	P53	PF00870.13	11654	525	196	unknown	probablydamaging	825	742C>T	R248W	120007	1870262	456	23033341	17:7577539-7577539		7.02e-20
TP53	R248	Lung	P53	PF00870.13	11654	525	196	unknown	probablydamaging	825	742C>T	R248W	120005	1780938	418	NA	17:7577539-7577539		7.02e-20
TP53	R248	Lung	P53	PF00870.13	11654	525	196	unknown	probablydamaging	825	742C>T	R248W	120005	1765236	431	22980975	17:7577539-7577539		7.02e-20
TP53	R248	Lung	P53	PF00870.13	11654	525	196	unknown	probablydamaging	825	742C>T	R248W	120005	1863700	453	22975805	17:7577539-7577539		7.02e-20
TP53	R248	Lung	P53	PF00870.13	11654	525	196	unknown	probablydamaging	825	742C>T	R248W	120005	1870262	456	23033341	17:7577539-7577539		7.02e-20
TP53	R248	Lung	P53	PF00870.13	11654	525	196	unknown	probablydamaging	825	742C>T	R248W	1640831	1780938	418	NA	17:7577539-7577539		7.02e-20
TP53	R273	Lung	P53	PF00870.13	11654	525	196	unknown	probablydamaging	825	817C>T	R273C	10659	1914075	417	NA	17:7577121-7577121	Q2XN98.1	7.02e-20
TP53	R273	Lung	P53	PF00870.13	11654	525	196	unknown	probablydamaging	825	817C>T	R273C	10659	1780882	418	NA	17:7577121-7577121	Q2XN98.1	7.02e-20
TP53	R273	Lung	P53	PF00870.13	11654	525	196	unknown	probablydamaging	825	817C>T	R273C	10659	1759397	424	22941189	17:7577121-7577121	Q2XN98.1	7.02e-20
TP53	R273	Lung	P53	PF00870.13	11654	525	196	unknown	probablydamaging	825	817C>T	R273C	99933	1914075	417	NA	17:7577121-7577121		7.02e-20
TP53	R273	Lung	P53	PF00870.13	11654	525	196	unknown	probablydamaging	825	817C>T	R273C	99933	1780882	418	NA	17:7577121-7577121		7.02e-20
TP53	R273	Lung	P53	PF00870.13	11654	525	196	unknown	probablydamaging	825	817C>T	R273C	99933	1759397	424	22941189	17:7577121-7577121		7.02e-20
TP53	R273	Lung	P53	PF00870.13	11654	525	196	unknown	probablydamaging	825	817C>T	R273C	1645518	1780882	418	NA	17:7577121-7577121		7.02e-20
TP53	R282	Lung	P53	PF00870.13	11654	525	196	unknown	probablydamaging	825	844C>T	R282W	10704	1914108	417	NA	17:7577094-7577094	Q2XN98.1	7.02e-20
TP53	R282	Lung	P53	PF00870.13	11654	525	196	unknown	probablydamaging	825	844C>T	R282W	10704	1781318	418	NA	17:7577094-7577094	Q2XN98.1	7.02e-20
TP53	R282	Lung	P53	PF00870.13	11654	525	196	unknown	probablydamaging	825	844C>T	R282W	10704	1765224	431	22980975	17:7577094-7577094	Q2XN98.1	7.02e-20
TP53	R282	Lung	P53	PF00870.13	11654	525	196	unknown	probablydamaging	825	844C>T	R282W	99925	1914108	417	NA	17:7577094-7577094		7.02e-20
TP53	R282	Lung	P53	PF00870.13	11654	525	196	unknown	probablydamaging	825	844C>T	R282W	99925	1781318	418	NA	17:7577094-7577094		7.02e-20
TP53	R282	Lung	P53	PF00870.13	11654	525	196	unknown	probablydamaging	825	844C>T	R282W	99925	1765224	431	22980975	17:7577094-7577094		7.02e-20
TP53	R282	Lung	P53	PF00870.13	11654	525	196	unknown	probablydamaging	825	844C>T	R282W	1636702	1781318	418	NA	17:7577094-7577094		7.02e-20
TP53	S241	Lung	P53	PF00870.13	11654	525	196	unknown	probablydamaging	825	722C>T	S241F	10812	1780088	417	NA	17:7577559-7577559	Q2XN98.1	7.02e-20
TP53	S241	Lung	P53	PF00870.13	11654	525	196	unknown	probablydamaging	825	722C>T	S241F	214171	1780088	417	NA	17:7577559-7577559		7.02e-20
TP53	S241	Lung	P53	PF00870.13	11654	525	196	unknown	probablydamaging	825	722C>T	S241F	214170	1780088	417	NA	17:7577559-7577559		7.02e-20
TP53	S241	Lung	P53	PF00870.13	11654	525	196	unknown	probablydamaging	825	722C>T	S241F	1649402	1780088	417	NA	17:7577559-7577559		7.02e-20
TP53	H193	Lung	P53	PF00870.13	11654	525	196	unknown	probablydamaging	825	577C>T	H193Y	10672	1863735	453	22975805	17:7578272-7578272	Q2XN98.1	7.02e-20
TP53	H193	Lung	P53	PF00870.13	11654	525	196	unknown	probablydamaging	825	577C>T	H193Y	437529	1863735	453	22975805	17:7578272-7578272		7.02e-20
TP53	H193	Lung	P53	PF00870.13	11654	525	196	unknown	probablydamaging	825	577C>T	H193Y	437530	1863735	453	22975805	17:7578272-7578272		7.02e-20
TP53	P250	Lung	P53	PF00870.13	11654	525	196	unknown	probablydamaging	825	749C>T	P250L	10771	1914053	417	NA	17:7577532-7577532	Q2XN98.1	7.02e-20
TP53	P250	Lung	P53	PF00870.13	11654	525	196	unknown	probablydamaging	825	749C>T	P250L	10771	1780846	418	NA	17:7577532-7577532	Q2XN98.1	7.02e-20
TP53	P250	Lung	P53	PF00870.13	11654	525	196	unknown	probablydamaging	825	749C>T	P250L	212112	1914053	417	NA	17:7577532-7577532		7.02e-20
TP53	P250	Lung	P53	PF00870.13	11654	525	196	unknown	probablydamaging	825	749C>T	P250L	212112	1780846	418	NA	17:7577532-7577532		7.02e-20
TP53	P250	Lung	P53	PF00870.13	11654	525	196	unknown	probablydamaging	825	749C>T	P250L	212111	1914053	417	NA	17:7577532-7577532		7.02e-20
TP53	P250	Lung	P53	PF00870.13	11654	525	196	unknown	probablydamaging	825	749C>T	P250L	212111	1780846	418	NA	17:7577532-7577532		7.02e-20
TP53	P278	Lung	P53	PF00870.13	11654	525	196	unknown	probablydamaging	825	833C>T	P278L	10863	1781542	418	NA	17:7577105-7577105	Q2XN98.1	7.02e-20
TP53	L130	Lung	P53	PF00870.13	11654	525	196	unknown	probablydamaging	825	388C>T	L130F	11449	1780222	417	NA	17:7578542-7578542	Q2XN98.1	7.02e-20
TP53	P278	Lung	P53	PF00870.13	11654	525	196	unknown	probablydamaging	825	833C>T	P278L	129831	1781542	418	NA	17:7577105-7577105		7.02e-20
TP53	L130	Lung	P53	PF00870.13	11654	525	196	unknown	probablydamaging	825	388C>T	L130F	247951	1780222	417	NA	17:7578542-7578542		7.02e-20
TP53	L130	Lung	P53	PF00870.13	11654	525	196	unknown	probablydamaging	825	388C>T	L130F	247950	1780222	417	NA	17:7578542-7578542		7.02e-20
TP53	P278	Lung	P53	PF00870.13	11654	525	196	unknown	probablydamaging	825	832C>T	P278S	10939	1781111	418	NA	17:7577106-7577106	Q2XN98.1	7.02e-20
TP53	P278	Lung	P53	PF00870.13	11654	525	196	unknown	probablydamaging	825	832C>T	P278S	139044	1781111	418	NA	17:7577106-7577106		7.02e-20
TP53	L194	Lung	P53	PF00870.13	11654	525	196	unknown	probablydamaging	825	580C>T	L194F	10995	1765134	431	22980975	17:7578269-7578269	Q2XN98.1	7.02e-20
TP53	L194	Lung	P53	PF00870.13	11654	525	196	unknown	probablydamaging	825	580C>T	L194F	376381	1765134	431	22980975	17:7578269-7578269		7.02e-20
TP53	L194	Lung	P53	PF00870.13	11654	525	196	unknown	probablydamaging	825	580C>T	L194F	376382	1765134	431	22980975	17:7578269-7578269		7.02e-20
TP53	E285	Lung	P53	PF00870.13	11654	525	196	high	probablydamaging	825	853G>A	E285K	10722	1780164	417	NA	17:7577085-7577085	Q2XN98.1	7.02e-20
TP53	E285	Lung	P53	PF00870.13	11654	525	196	high	probablydamaging	825	853G>A	E285K	137087	1780164	417	NA	17:7577085-7577085		7.02e-20
TP53	E285	Lung	P53	PF00870.13	11654	525	196	high	probablydamaging	825	853G>A	E285K	1649345	1780164	417	NA	17:7577085-7577085		7.02e-20
TP53	E271	Lung	P53	PF00870.13	11654	525	196	high	probablydamaging	825	811G>A	E271K	10719	1914060	417	NA	17:7577127-7577127	Q2XN98.1	7.02e-20
TP53	E271	Lung	P53	PF00870.13	11654	525	196	high	probablydamaging	825	811G>A	E271K	10719	1781090	418	NA	17:7577127-7577127	Q2XN98.1	7.02e-20
TP53	E271	Lung	P53	PF00870.13	11654	525	196	high	probablydamaging	825	811G>A	E271K	10719	1780758	418	NA	17:7577127-7577127	Q2XN98.1	7.02e-20
TP53	E271	Lung	P53	PF00870.13	11654	525	196	high	probablydamaging	825	811G>A	E271K	254988	1914060	417	NA	17:7577127-7577127		7.02e-20
TP53	E271	Lung	P53	PF00870.13	11654	525	196	high	probablydamaging	825	811G>A	E271K	254988	1781090	418	NA	17:7577127-7577127		7.02e-20
TP53	E271	Lung	P53	PF00870.13	11654	525	196	high	probablydamaging	825	811G>A	E271K	254988	1780758	418	NA	17:7577127-7577127		7.02e-20
TP53	R248	Lung	P53	PF00870.13	11654	525	196	unknown	probablydamaging	825	743G>A	R248Q	10662	1781125	418	NA	17:7577538-7577538	Q2XN98.1	7.02e-20
TP53	R248	Lung	P53	PF00870.13	11654	525	196	unknown	probablydamaging	825	743G>A	R248Q	10662	1765176	431	22980975	17:7577538-7577538	Q2XN98.1	7.02e-20
TP53	R248	Lung	P53	PF00870.13	11654	525	196	unknown	probablydamaging	825	743G>A	R248Q	99602	1781125	418	NA	17:7577538-7577538		7.02e-20
TP53	R248	Lung	P53	PF00870.13	11654	525	196	unknown	probablydamaging	825	743G>A	R248Q	99602	1765176	431	22980975	17:7577538-7577538		7.02e-20
TP53	R248	Lung	P53	PF00870.13	11654	525	196	unknown	probablydamaging	825	743G>A	R248Q	99020	1781125	418	NA	17:7577538-7577538		7.02e-20
TP53	R248	Lung	P53	PF00870.13	11654	525	196	unknown	probablydamaging	825	743G>A	R248Q	99020	1765176	431	22980975	17:7577538-7577538		7.02e-20
TP53	R248	Lung	P53	PF00870.13	11654	525	196	unknown	probablydamaging	825	743G>A	R248Q	1640830	1781125	418	NA	17:7577538-7577538		7.02e-20
TP53	G245	Lung	P53	PF00870.13	11654	525	196	unknown	probablydamaging	825	733G>A	G245S	6932	1781291	418	NA	17:7577548-7577548	Q2XN98.1	7.02e-20
TP53	G245	Lung	P53	PF00870.13	11654	525	196	unknown	probablydamaging	825	733G>A	G245S	6932	1863709	453	22975805	17:7577548-7577548	Q2XN98.1	7.02e-20
TP53	G245	Lung	P53	PF00870.13	11654	525	196	unknown	probablydamaging	825	733G>A	G245S	121035	1781291	418	NA	17:7577548-7577548		7.02e-20
TP53	G245	Lung	P53	PF00870.13	11654	525	196	unknown	probablydamaging	825	733G>A	G245S	121035	1863709	453	22975805	17:7577548-7577548		7.02e-20
TP53	G245	Lung	P53	PF00870.13	11654	525	196	unknown	probablydamaging	825	733G>A	G245S	121036	1781291	418	NA	17:7577548-7577548		7.02e-20
TP53	G245	Lung	P53	PF00870.13	11654	525	196	unknown	probablydamaging	825	733G>A	G245S	121036	1863709	453	22975805	17:7577548-7577548		7.02e-20
TP53	G245	Lung	P53	PF00870.13	11654	525	196	unknown	probablydamaging	825	733G>A	G245S	1640833	1781291	418	NA	17:7577548-7577548		7.02e-20
TP53	G245	Lung	P53	PF00870.13	11654	525	196	unknown	probablydamaging	825	734G>A	G245D	43606	1765197	431	22980975	17:7577547-7577547	Q2XN98.1	7.02e-20
TP53	G245	Lung	P53	PF00870.13	11654	525	196	unknown	probablydamaging	825	734G>A	G245D	179806	1765197	431	22980975	17:7577547-7577547		7.02e-20
TP53	G245	Lung	P53	PF00870.13	11654	525	196	unknown	probablydamaging	825	734G>A	G245D	179805	1765197	431	22980975	17:7577547-7577547		7.02e-20
TP53	C176	Lung	P53	PF00870.13	11654	525	196	unknown	probablydamaging	825	527G>A	C176Y	10687	1780057	417	NA	17:7578403-7578403	Q2XN98.1	7.02e-20
TP53	C176	Lung	P53	PF00870.13	11654	525	196	unknown	probablydamaging	825	527G>A	C176Y	10687	1863691	453	22975805	17:7578403-7578403	Q2XN98.1	7.02e-20
TP53	C176	Lung	P53	PF00870.13	11654	525	196	unknown	probablydamaging	825	527G>A	C176Y	99672	1780057	417	NA	17:7578403-7578403		7.02e-20
TP53	C176	Lung	P53	PF00870.13	11654	525	196	unknown	probablydamaging	825	527G>A	C176Y	99672	1863691	453	22975805	17:7578403-7578403		7.02e-20
TP53	C176	Lung	P53	PF00870.13	11654	525	196	unknown	probablydamaging	825	527G>A	C176Y	99669	1780057	417	NA	17:7578403-7578403		7.02e-20
TP53	C176	Lung	P53	PF00870.13	11654	525	196	unknown	probablydamaging	825	527G>A	C176Y	99669	1863691	453	22975805	17:7578403-7578403		7.02e-20
TP53	V272	Lung	P53	PF00870.13	11654	525	196	unknown	probablydamaging	825	814G>A	V272M	10891	1780172	417	NA	17:7577124-7577124	Q2XN98.1	7.02e-20
TP53	V272	Lung	P53	PF00870.13	11654	525	196	unknown	probablydamaging	825	814G>A	V272M	99950	1780172	417	NA	17:7577124-7577124		7.02e-20
TP53	V272	Lung	P53	PF00870.13	11654	525	196	unknown	probablydamaging	825	814G>A	V272M	1645249	1780172	417	NA	17:7577124-7577124		7.02e-20
TP53	C238	Lung	P53	PF00870.13	11654	525	196	unknown	probablydamaging	825	713G>A	C238Y	11059	1780081	417	NA	17:7577568-7577568	Q2XN98.1	7.02e-20
TP53	V216	Lung	P53	PF00870.13	11654	525	196	unknown	probablydamaging	825	646G>A	V216M	10667	1780157	417	NA	17:7578203-7578203	Q2XN98.1	7.02e-20
TP53	C238	Lung	P53	PF00870.13	11654	525	196	unknown	probablydamaging	825	713G>A	C238Y	179812	1780081	417	NA	17:7577568-7577568		7.02e-20
TP53	V216	Lung	P53	PF00870.13	11654	525	196	unknown	probablydamaging	825	646G>A	V216M	120098	1780157	417	NA	17:7578203-7578203		7.02e-20
TP53	C238	Lung	P53	PF00870.13	11654	525	196	unknown	probablydamaging	825	713G>A	C238Y	179811	1780081	417	NA	17:7577568-7577568		7.02e-20
TP53	V216	Lung	P53	PF00870.13	11654	525	196	unknown	probablydamaging	825	646G>A	V216M	120095	1780157	417	NA	17:7578203-7578203		7.02e-20
TP53	V216	Lung	P53	PF00870.13	11654	525	196	unknown	probablydamaging	825	646G>A	V216M	1644280	1780157	417	NA	17:7578203-7578203		7.02e-20
TP53	G244	Lung	P53	PF00870.13	11654	525	196	unknown	probablydamaging	825	731G>A	G244D	10883	1782142	418	NA	17:7577550-7577550	Q2XN98.1	7.02e-20
TP53	G244	Lung	P53	PF00870.13	11654	525	196	unknown	probablydamaging	825	731G>A	G244D	179809	1782142	418	NA	17:7577550-7577550		7.02e-20
TP53	G244	Lung	P53	PF00870.13	11654	525	196	unknown	probablydamaging	825	731G>A	G244D	179808	1782142	418	NA	17:7577550-7577550		7.02e-20
TP53	M237	Lung	P53	PF00870.13	11654	525	196	unknown	probablydamaging	825	711G>A	M237I	10834	1913997	417	NA	17:7577570-7577570	Q2XN98.1	7.02e-20
TP53	M237	Lung	P53	PF00870.13	11654	525	196	unknown	probablydamaging	825	711G>A	M237I	99648	1913997	417	NA	17:7577570-7577570		7.02e-20
TP53	M237	Lung	P53	PF00870.13	11654	525	196	unknown	probablydamaging	825	711G>A	M237I	99646	1913997	417	NA	17:7577570-7577570		7.02e-20
TP53	R282	Lung	P53	PF00870.13	11654	525	196	unknown	probablydamaging	825	845G>A	R282Q	44338	1780371	418	NA	17:7577093-7577093	Q2XN98.1	7.02e-20
TP53	R282	Lung	P53	PF00870.13	11654	525	196	unknown	probablydamaging	825	845G>A	R282Q	99936	1780371	418	NA	17:7577093-7577093		7.02e-20
TP53	C242	Lung	P53	PF00870.13	11654	525	196	unknown	probablydamaging	825	725G>A	C242Y	10646	1759427	424	22941189	17:7577556-7577556	Q2XN98.1	7.02e-20
TP53	C242	Lung	P53	PF00870.13	11654	525	196	unknown	probablydamaging	825	725G>A	C242Y	251397	1759427	424	22941189	17:7577556-7577556		7.02e-20
TP53	C242	Lung	P53	PF00870.13	11654	525	196	unknown	probablydamaging	825	725G>A	C242Y	251396	1759427	424	22941189	17:7577556-7577556		7.02e-20
TP53	D281	Lung	P53	PF00870.13	11654	525	196	unknown	probablydamaging	825	841G>A	D281N	43596	1780073	417	NA	17:7577097-7577097	Q2XN98.1	7.02e-20
TP53	D281	Lung	P53	PF00870.13	11654	525	196	unknown	probablydamaging	825	841G>A	D281N	146336	1780073	417	NA	17:7577097-7577097		7.02e-20
TP53	R273	Lung	P53	PF00870.13	11654	525	196	unknown	probablydamaging	825	818G>C	R273P	43896	1782544	418	NA	17:7577120-7577120	Q2XN98.1	7.02e-20
TP53	R273	Lung	P53	PF00870.13	11654	525	196	unknown	probablydamaging	825	818G>C	R273P	43896	1765262	431	22980975	17:7577120-7577120	Q2XN98.1	7.02e-20
TP53	R248	Lung	P53	PF00870.13	11654	525	196	unknown	probablydamaging	825	743G>C	R248P	11491	1780215	417	NA	17:7577538-7577538	Q2XN98.1	7.02e-20
TP53	R248	Lung	P53	PF00870.13	11654	525	196	unknown	probablydamaging	825	743G>C	R248P	11491	1781809	418	NA	17:7577538-7577538	Q2XN98.1	7.02e-20
TP53	R248	Lung	P53	PF00870.13	11654	525	196	unknown	probablydamaging	825	743G>C	R248P	11491	1765203	431	22980975	17:7577538-7577538	Q2XN98.1	7.02e-20
TP53	R248	Lung	P53	PF00870.13	11654	525	196	unknown	probablydamaging	825	743G>C	R248P	11491	1765188	431	22980975	17:7577538-7577538	Q2XN98.1	7.02e-20
TP53	R273	Lung	P53	PF00870.13	11654	525	196	unknown	probablydamaging	825	818G>C	R273P	165077	1782544	418	NA	17:7577120-7577120		7.02e-20
TP53	R273	Lung	P53	PF00870.13	11654	525	196	unknown	probablydamaging	825	818G>C	R273P	165077	1765262	431	22980975	17:7577120-7577120		7.02e-20
TP53	R280	Lung	P53	PF00870.13	11654	525	196	unknown	probablydamaging	825	839G>C	R280T	10724	1780107	417	NA	17:7577099-7577099	Q2XN98.1	7.02e-20
TP53	R280	Lung	P53	PF00870.13	11654	525	196	unknown	probablydamaging	825	839G>C	R280T	10724	1759411	424	22941189	17:7577099-7577099	Q2XN98.1	7.02e-20
TP53	R280	Lung	P53	PF00870.13	11654	525	196	unknown	probablydamaging	825	839G>C	R280T	10724	1863750	453	22975805	17:7577099-7577099	Q2XN98.1	7.02e-20
TP53	R280	Lung	P53	PF00870.13	11654	525	196	unknown	probablydamaging	825	839G>C	R280T	254987	1780107	417	NA	17:7577099-7577099		7.02e-20
TP53	R280	Lung	P53	PF00870.13	11654	525	196	unknown	probablydamaging	825	839G>C	R280T	254987	1759411	424	22941189	17:7577099-7577099		7.02e-20
TP53	R280	Lung	P53	PF00870.13	11654	525	196	unknown	probablydamaging	825	839G>C	R280T	254987	1863750	453	22975805	17:7577099-7577099		7.02e-20
TP53	R156	Lung	P53	PF00870.13	11654	525	196	unknown	probablydamaging	825	467G>C	R156P	10760	1914095	417	NA	17:7578463-7578463	Q2XN98.1	7.02e-20
TP53	R283	Lung	P53	PF00870.13	11654	525	196	unknown	probablydamaging	825	848G>C	R283P	10743	1780097	417	NA	17:7577090-7577090	Q2XN98.1	7.02e-20
TP53	R283	Lung	P53	PF00870.13	11654	525	196	unknown	probablydamaging	825	848G>C	R283P	10743	1783181	418	NA	17:7577090-7577090	Q2XN98.1	7.02e-20
TP53	R283	Lung	P53	PF00870.13	11654	525	196	unknown	probablydamaging	825	848G>C	R283P	10743	1765248	431	22980975	17:7577090-7577090	Q2XN98.1	7.02e-20
TP53	R283	Lung	P53	PF00870.13	11654	525	196	unknown	probablydamaging	825	848G>C	R283P	99941	1780097	417	NA	17:7577090-7577090		7.02e-20
TP53	R283	Lung	P53	PF00870.13	11654	525	196	unknown	probablydamaging	825	848G>C	R283P	99941	1783181	418	NA	17:7577090-7577090		7.02e-20
TP53	R283	Lung	P53	PF00870.13	11654	525	196	unknown	probablydamaging	825	848G>C	R283P	99941	1765248	431	22980975	17:7577090-7577090		7.02e-20
TP53	R267	Lung	P53	PF00870.13	11654	525	196	unknown	probablydamaging	825	800G>C	R267P	11392	1782722	418	NA	17:7577138-7577138	Q2XN98.1	7.02e-20
TP53	R267	Lung	P53	PF00870.13	11654	525	196	unknown	probablydamaging	825	800G>C	R267P	11392	1782969	418	NA	17:7577138-7577138	Q2XN98.1	7.02e-20
TP53	M237	Lung	P53	PF00870.13	11654	525	196	unknown	probablydamaging	825	711G>C	M237I	44415	1863742	453	22975805	17:7577570-7577570	Q2XN98.1	7.02e-20
TP53	M237	Lung	P53	PF00870.13	11654	525	196	unknown	probablydamaging	825	711G>C	M237I	1189384	1863742	453	22975805	17:7577570-7577570		7.02e-20
TP53	M237	Lung	P53	PF00870.13	11654	525	196	unknown	probablydamaging	825	711G>C	M237I	1189385	1863742	453	22975805	17:7577570-7577570		7.02e-20
TP53	G266	Lung	P53	PF00870.13	11654	525	196	unknown	probablydamaging	825	796G>C	G266R	11205	1765190	431	22980975	17:7577142-7577142	Q2XN98.1	7.02e-20
TP53	G266	Lung	P53	PF00870.13	11654	525	196	unknown	probablydamaging	825	796G>C	G266R	318165	1765190	431	22980975	17:7577142-7577142		7.02e-20
TP53	M246	Lung	P53	PF00870.13	11654	525	196	unknown	probablydamaging	825	738G>C	M246I	10757	1870271	456	23033341	17:7577543-7577543	Q2XN98.1	7.02e-20
TP53	M246	Lung	P53	PF00870.13	11654	525	196	unknown	probablydamaging	825	738G>C	M246I	1196422	1870271	456	23033341	17:7577543-7577543		7.02e-20
TP53	M246	Lung	P53	PF00870.13	11654	525	196	unknown	probablydamaging	825	738G>C	M246I	1196423	1870271	456	23033341	17:7577543-7577543		7.02e-20
TP53	G262	Lung	P53	PF00870.13	11654	525	196	unknown	probablydamaging	825	785G>T	G262V	11198	1913992	417	NA	17:7577153-7577153	Q2XN98.1	7.02e-20
TP53	G262	Lung	P53	PF00870.13	11654	525	196	unknown	probablydamaging	825	785G>T	G262V	11198	1781311	418	NA	17:7577153-7577153	Q2XN98.1	7.02e-20
TP53	G262	Lung	P53	PF00870.13	11654	525	196	unknown	probablydamaging	825	785G>T	G262V	216411	1913992	417	NA	17:7577153-7577153		7.02e-20
TP53	G262	Lung	P53	PF00870.13	11654	525	196	unknown	probablydamaging	825	785G>T	G262V	216411	1781311	418	NA	17:7577153-7577153		7.02e-20
TP53	V157	Lung	P53	PF00870.13	11654	525	196	unknown	probablydamaging	825	469G>T	V157F	10670	1914015	417	NA	17:7578461-7578461	Q2XN98.1	7.02e-20
TP53	V157	Lung	P53	PF00870.13	11654	525	196	unknown	probablydamaging	825	469G>T	V157F	10670	1914047	417	NA	17:7578461-7578461	Q2XN98.1	7.02e-20
TP53	V157	Lung	P53	PF00870.13	11654	525	196	unknown	probablydamaging	825	469G>T	V157F	10670	1765224	431	22980975	17:7578461-7578461	Q2XN98.1	7.02e-20
TP53	V157	Lung	P53	PF00870.13	11654	525	196	unknown	probablydamaging	825	469G>T	V157F	10670	1765180	431	22980975	17:7578461-7578461	Q2XN98.1	7.02e-20
TP53	V157	Lung	P53	PF00870.13	11654	525	196	unknown	probablydamaging	825	469G>T	V157F	10670	1765249	431	22980975	17:7578461-7578461	Q2XN98.1	7.02e-20
TP53	V157	Lung	P53	PF00870.13	11654	525	196	unknown	probablydamaging	825	469G>T	V157F	10670	1765257	431	22980975	17:7578461-7578461	Q2XN98.1	7.02e-20
TP53	V157	Lung	P53	PF00870.13	11654	525	196	unknown	probablydamaging	825	469G>T	V157F	131480	1914015	417	NA	17:7578461-7578461		7.02e-20
TP53	V157	Lung	P53	PF00870.13	11654	525	196	unknown	probablydamaging	825	469G>T	V157F	131480	1914047	417	NA	17:7578461-7578461		7.02e-20
TP53	V157	Lung	P53	PF00870.13	11654	525	196	unknown	probablydamaging	825	469G>T	V157F	131480	1765224	431	22980975	17:7578461-7578461		7.02e-20
TP53	V157	Lung	P53	PF00870.13	11654	525	196	unknown	probablydamaging	825	469G>T	V157F	131480	1765257	431	22980975	17:7578461-7578461		7.02e-20
TP53	V157	Lung	P53	PF00870.13	11654	525	196	unknown	probablydamaging	825	469G>T	V157F	131480	1765249	431	22980975	17:7578461-7578461		7.02e-20
TP53	V157	Lung	P53	PF00870.13	11654	525	196	unknown	probablydamaging	825	469G>T	V157F	131480	1765180	431	22980975	17:7578461-7578461		7.02e-20
TP53	V157	Lung	P53	PF00870.13	11654	525	196	unknown	probablydamaging	825	469G>T	V157F	131481	1914047	417	NA	17:7578461-7578461		7.02e-20
TP53	V157	Lung	P53	PF00870.13	11654	525	196	unknown	probablydamaging	825	469G>T	V157F	131481	1914015	417	NA	17:7578461-7578461		7.02e-20
TP53	V157	Lung	P53	PF00870.13	11654	525	196	unknown	probablydamaging	825	469G>T	V157F	131481	1765249	431	22980975	17:7578461-7578461		7.02e-20
TP53	V157	Lung	P53	PF00870.13	11654	525	196	unknown	probablydamaging	825	469G>T	V157F	131481	1765257	431	22980975	17:7578461-7578461		7.02e-20
TP53	V157	Lung	P53	PF00870.13	11654	525	196	unknown	probablydamaging	825	469G>T	V157F	131481	1765224	431	22980975	17:7578461-7578461		7.02e-20
TP53	V157	Lung	P53	PF00870.13	11654	525	196	unknown	probablydamaging	825	469G>T	V157F	131481	1765180	431	22980975	17:7578461-7578461		7.02e-20
TP53	C176	Lung	P53	PF00870.13	11654	525	196	unknown	probablydamaging	825	527G>T	C176F	10645	1914082	417	NA	17:7578403-7578403	Q2XN98.1	7.02e-20
TP53	C176	Lung	P53	PF00870.13	11654	525	196	unknown	probablydamaging	825	527G>T	C176F	10645	1780219	417	NA	17:7578403-7578403	Q2XN98.1	7.02e-20
TP53	C176	Lung	P53	PF00870.13	11654	525	196	unknown	probablydamaging	825	527G>T	C176F	10645	1765092	431	22980975	17:7578403-7578403	Q2XN98.1	7.02e-20
TP53	C176	Lung	P53	PF00870.13	11654	525	196	unknown	probablydamaging	825	527G>T	C176F	10645	1870269	456	23033341	17:7578403-7578403	Q2XN98.1	7.02e-20
TP53	C176	Lung	P53	PF00870.13	11654	525	196	unknown	probablydamaging	825	527G>T	C176F	117398	1780219	417	NA	17:7578403-7578403		7.02e-20
TP53	C176	Lung	P53	PF00870.13	11654	525	196	unknown	probablydamaging	825	527G>T	C176F	117398	1914082	417	NA	17:7578403-7578403		7.02e-20
TP53	C176	Lung	P53	PF00870.13	11654	525	196	unknown	probablydamaging	825	527G>T	C176F	117398	1765092	431	22980975	17:7578403-7578403		7.02e-20
TP53	C176	Lung	P53	PF00870.13	11654	525	196	unknown	probablydamaging	825	527G>T	C176F	117398	1870269	456	23033341	17:7578403-7578403		7.02e-20
TP53	C176	Lung	P53	PF00870.13	11654	525	196	unknown	probablydamaging	825	527G>T	C176F	117395	1780219	417	NA	17:7578403-7578403		7.02e-20
TP53	C176	Lung	P53	PF00870.13	11654	525	196	unknown	probablydamaging	825	527G>T	C176F	117395	1914082	417	NA	17:7578403-7578403		7.02e-20
TP53	C176	Lung	P53	PF00870.13	11654	525	196	unknown	probablydamaging	825	527G>T	C176F	117395	1765092	431	22980975	17:7578403-7578403		7.02e-20
TP53	C176	Lung	P53	PF00870.13	11654	525	196	unknown	probablydamaging	825	527G>T	C176F	117395	1870269	456	23033341	17:7578403-7578403		7.02e-20
TP53	C176	Lung	P53	PF00870.13	11654	525	196	unknown	probablydamaging	825	527G>T	C176F	1640850	1914082	417	NA	17:7578403-7578403		7.02e-20
TP53	C176	Lung	P53	PF00870.13	11654	525	196	unknown	probablydamaging	825	527G>T	C176F	1640850	1780219	417	NA	17:7578403-7578403		7.02e-20
TP53	R158	Lung	P53	PF00870.13	11654	525	196	unknown	probablydamaging	825	473G>T	R158L	10714	1914101	417	NA	17:7578457-7578457	Q2XN98.1	7.02e-20
TP53	R158	Lung	P53	PF00870.13	11654	525	196	unknown	probablydamaging	825	473G>T	R158L	10714	1780161	417	NA	17:7578457-7578457	Q2XN98.1	7.02e-20
TP53	R158	Lung	P53	PF00870.13	11654	525	196	unknown	probablydamaging	825	473G>T	R158L	10714	1914057	417	NA	17:7578457-7578457	Q2XN98.1	7.02e-20
TP53	R158	Lung	P53	PF00870.13	11654	525	196	unknown	probablydamaging	825	473G>T	R158L	10714	1759402	424	22941189	17:7578457-7578457	Q2XN98.1	7.02e-20
TP53	R158	Lung	P53	PF00870.13	11654	525	196	unknown	probablydamaging	825	473G>T	R158L	10714	1765244	431	22980975	17:7578457-7578457	Q2XN98.1	7.02e-20
TP53	R158	Lung	P53	PF00870.13	11654	525	196	unknown	probablydamaging	825	473G>T	R158L	10714	1765238	431	22980975	17:7578457-7578457	Q2XN98.1	7.02e-20
TP53	R158	Lung	P53	PF00870.13	11654	525	196	unknown	probablydamaging	825	473G>T	R158L	10714	1765218	431	22980975	17:7578457-7578457	Q2XN98.1	7.02e-20
TP53	R158	Lung	P53	PF00870.13	11654	525	196	unknown	probablydamaging	825	473G>T	R158L	10714	1765250	431	22980975	17:7578457-7578457	Q2XN98.1	7.02e-20
TP53	R158	Lung	P53	PF00870.13	11654	525	196	unknown	probablydamaging	825	473G>T	R158L	10714	1765247	431	22980975	17:7578457-7578457	Q2XN98.1	7.02e-20
TP53	R158	Lung	P53	PF00870.13	11654	525	196	unknown	probablydamaging	825	473G>T	R158L	10714	1870274	456	23033341	17:7578457-7578457	Q2XN98.1	7.02e-20
TP53	R158	Lung	P53	PF00870.13	11654	525	196	unknown	probablydamaging	825	473G>T	R158L	99678	1780161	417	NA	17:7578457-7578457		7.02e-20
TP53	R158	Lung	P53	PF00870.13	11654	525	196	unknown	probablydamaging	825	473G>T	R158L	99678	1914057	417	NA	17:7578457-7578457		7.02e-20
TP53	R158	Lung	P53	PF00870.13	11654	525	196	unknown	probablydamaging	825	473G>T	R158L	99678	1914101	417	NA	17:7578457-7578457		7.02e-20
TP53	R158	Lung	P53	PF00870.13	11654	525	196	unknown	probablydamaging	825	473G>T	R158L	99678	1759402	424	22941189	17:7578457-7578457		7.02e-20
TP53	R158	Lung	P53	PF00870.13	11654	525	196	unknown	probablydamaging	825	473G>T	R158L	99678	1765238	431	22980975	17:7578457-7578457		7.02e-20
TP53	R158	Lung	P53	PF00870.13	11654	525	196	unknown	probablydamaging	825	473G>T	R158L	99678	1765247	431	22980975	17:7578457-7578457		7.02e-20
TP53	R158	Lung	P53	PF00870.13	11654	525	196	unknown	probablydamaging	825	473G>T	R158L	99678	1765244	431	22980975	17:7578457-7578457		7.02e-20
TP53	R158	Lung	P53	PF00870.13	11654	525	196	unknown	probablydamaging	825	473G>T	R158L	99678	1765250	431	22980975	17:7578457-7578457		7.02e-20
TP53	R158	Lung	P53	PF00870.13	11654	525	196	unknown	probablydamaging	825	473G>T	R158L	99678	1765218	431	22980975	17:7578457-7578457		7.02e-20
TP53	R158	Lung	P53	PF00870.13	11654	525	196	unknown	probablydamaging	825	473G>T	R158L	99678	1870274	456	23033341	17:7578457-7578457		7.02e-20
TP53	R158	Lung	P53	PF00870.13	11654	525	196	unknown	probablydamaging	825	473G>T	R158L	99675	1780161	417	NA	17:7578457-7578457		7.02e-20
TP53	R158	Lung	P53	PF00870.13	11654	525	196	unknown	probablydamaging	825	473G>T	R158L	99675	1914057	417	NA	17:7578457-7578457		7.02e-20
TP53	R158	Lung	P53	PF00870.13	11654	525	196	unknown	probablydamaging	825	473G>T	R158L	99675	1914101	417	NA	17:7578457-7578457		7.02e-20
TP53	R158	Lung	P53	PF00870.13	11654	525	196	unknown	probablydamaging	825	473G>T	R158L	99675	1759402	424	22941189	17:7578457-7578457		7.02e-20
TP53	R158	Lung	P53	PF00870.13	11654	525	196	unknown	probablydamaging	825	473G>T	R158L	99675	1765218	431	22980975	17:7578457-7578457		7.02e-20
TP53	R158	Lung	P53	PF00870.13	11654	525	196	unknown	probablydamaging	825	473G>T	R158L	99675	1765244	431	22980975	17:7578457-7578457		7.02e-20
TP53	R158	Lung	P53	PF00870.13	11654	525	196	unknown	probablydamaging	825	473G>T	R158L	99675	1765250	431	22980975	17:7578457-7578457		7.02e-20
TP53	R158	Lung	P53	PF00870.13	11654	525	196	unknown	probablydamaging	825	473G>T	R158L	99675	1765238	431	22980975	17:7578457-7578457		7.02e-20
TP53	R158	Lung	P53	PF00870.13	11654	525	196	unknown	probablydamaging	825	473G>T	R158L	99675	1765247	431	22980975	17:7578457-7578457		7.02e-20
TP53	R158	Lung	P53	PF00870.13	11654	525	196	unknown	probablydamaging	825	473G>T	R158L	99675	1870274	456	23033341	17:7578457-7578457		7.02e-20
TP53	R26	Lung	P53	PF00870.13	11654	525	196	unknown	probablydamaging	825	77G>T	R26L	99676	1914057	417	NA	17:7578457-7578457		7.02e-20
TP53	R26	Lung	P53	PF00870.13	11654	525	196	unknown	probablydamaging	825	77G>T	R26L	99676	1780161	417	NA	17:7578457-7578457		7.02e-20
TP53	R26	Lung	P53	PF00870.13	11654	525	196	unknown	probablydamaging	825	77G>T	R26L	99676	1914101	417	NA	17:7578457-7578457		7.02e-20
TP53	R26	Lung	P53	PF00870.13	11654	525	196	unknown	probablydamaging	825	77G>T	R26L	99676	1783015	418	NA	17:7578457-7578457		7.02e-20
TP53	R26	Lung	P53	PF00870.13	11654	525	196	unknown	probablydamaging	825	77G>T	R26L	99676	1782392	418	NA	17:7578457-7578457		7.02e-20
TP53	R26	Lung	P53	PF00870.13	11654	525	196	unknown	probablydamaging	825	77G>T	R26L	99676	1782386	418	NA	17:7578457-7578457		7.02e-20
TP53	R26	Lung	P53	PF00870.13	11654	525	196	unknown	probablydamaging	825	77G>T	R26L	99676	1781228	418	NA	17:7578457-7578457		7.02e-20
TP53	R26	Lung	P53	PF00870.13	11654	525	196	unknown	probablydamaging	825	77G>T	R26L	99676	1781118	418	NA	17:7578457-7578457		7.02e-20
TP53	R26	Lung	P53	PF00870.13	11654	525	196	unknown	probablydamaging	825	77G>T	R26L	99676	1759402	424	22941189	17:7578457-7578457		7.02e-20
TP53	R26	Lung	P53	PF00870.13	11654	525	196	unknown	probablydamaging	825	77G>T	R26L	99676	1765247	431	22980975	17:7578457-7578457		7.02e-20
TP53	R26	Lung	P53	PF00870.13	11654	525	196	unknown	probablydamaging	825	77G>T	R26L	99676	1765238	431	22980975	17:7578457-7578457		7.02e-20
TP53	R26	Lung	P53	PF00870.13	11654	525	196	unknown	probablydamaging	825	77G>T	R26L	99676	1765244	431	22980975	17:7578457-7578457		7.02e-20
TP53	R26	Lung	P53	PF00870.13	11654	525	196	unknown	probablydamaging	825	77G>T	R26L	99676	1765250	431	22980975	17:7578457-7578457		7.02e-20
TP53	R26	Lung	P53	PF00870.13	11654	525	196	unknown	probablydamaging	825	77G>T	R26L	99676	1765218	431	22980975	17:7578457-7578457		7.02e-20
TP53	R26	Lung	P53	PF00870.13	11654	525	196	unknown	probablydamaging	825	77G>T	R26L	99676	1870274	456	23033341	17:7578457-7578457		7.02e-20
TP53	R273	Lung	P53	PF00870.13	11654	525	196	unknown	probablydamaging	825	818G>T	R273L	10779	1780089	417	NA	17:7577120-7577120	Q2XN98.1	7.02e-20
TP53	R273	Lung	P53	PF00870.13	11654	525	196	unknown	probablydamaging	825	818G>T	R273L	10779	1914100	417	NA	17:7577120-7577120	Q2XN98.1	7.02e-20
TP53	R273	Lung	P53	PF00870.13	11654	525	196	unknown	probablydamaging	825	818G>T	R273L	10779	1914000	417	NA	17:7577120-7577120	Q2XN98.1	7.02e-20
TP53	R273	Lung	P53	PF00870.13	11654	525	196	unknown	probablydamaging	825	818G>T	R273L	10779	1780355	418	NA	17:7577120-7577120	Q2XN98.1	7.02e-20
TP53	R273	Lung	P53	PF00870.13	11654	525	196	unknown	probablydamaging	825	818G>T	R273L	10779	1781695	418	NA	17:7577120-7577120	Q2XN98.1	7.02e-20
TP53	R273	Lung	P53	PF00870.13	11654	525	196	unknown	probablydamaging	825	818G>T	R273L	10779	1781896	418	NA	17:7577120-7577120	Q2XN98.1	7.02e-20
TP53	R273	Lung	P53	PF00870.13	11654	525	196	unknown	probablydamaging	825	818G>T	R273L	10779	1765201	431	22980975	17:7577120-7577120	Q2XN98.1	7.02e-20
TP53	R273	Lung	P53	PF00870.13	11654	525	196	unknown	probablydamaging	825	818G>T	R273L	10779	1765260	431	22980975	17:7577120-7577120	Q2XN98.1	7.02e-20
TP53	R273	Lung	P53	PF00870.13	11654	525	196	unknown	probablydamaging	825	818G>T	R273L	10779	1765263	431	22980975	17:7577120-7577120	Q2XN98.1	7.02e-20
TP53	R273	Lung	P53	PF00870.13	11654	525	196	unknown	probablydamaging	825	818G>T	R273L	10779	1765179	431	22980975	17:7577120-7577120	Q2XN98.1	7.02e-20
TP53	R273	Lung	P53	PF00870.13	11654	525	196	unknown	probablydamaging	825	818G>T	R273L	10779	1870267	456	23033341	17:7577120-7577120	Q2XN98.1	7.02e-20
TP53	R273	Lung	P53	PF00870.13	11654	525	196	unknown	probablydamaging	825	818G>T	R273L	318169	1914000	417	NA	17:7577120-7577120		7.02e-20
TP53	R273	Lung	P53	PF00870.13	11654	525	196	unknown	probablydamaging	825	818G>T	R273L	318169	1914100	417	NA	17:7577120-7577120		7.02e-20
TP53	R273	Lung	P53	PF00870.13	11654	525	196	unknown	probablydamaging	825	818G>T	R273L	318169	1780089	417	NA	17:7577120-7577120		7.02e-20
TP53	R273	Lung	P53	PF00870.13	11654	525	196	unknown	probablydamaging	825	818G>T	R273L	318169	1780355	418	NA	17:7577120-7577120		7.02e-20
TP53	R273	Lung	P53	PF00870.13	11654	525	196	unknown	probablydamaging	825	818G>T	R273L	318169	1781695	418	NA	17:7577120-7577120		7.02e-20
TP53	R273	Lung	P53	PF00870.13	11654	525	196	unknown	probablydamaging	825	818G>T	R273L	318169	1781896	418	NA	17:7577120-7577120		7.02e-20
TP53	R273	Lung	P53	PF00870.13	11654	525	196	unknown	probablydamaging	825	818G>T	R273L	318169	1765201	431	22980975	17:7577120-7577120		7.02e-20
TP53	R273	Lung	P53	PF00870.13	11654	525	196	unknown	probablydamaging	825	818G>T	R273L	318169	1765179	431	22980975	17:7577120-7577120		7.02e-20
TP53	R273	Lung	P53	PF00870.13	11654	525	196	unknown	probablydamaging	825	818G>T	R273L	318169	1765260	431	22980975	17:7577120-7577120		7.02e-20
TP53	R273	Lung	P53	PF00870.13	11654	525	196	unknown	probablydamaging	825	818G>T	R273L	318169	1765263	431	22980975	17:7577120-7577120		7.02e-20
TP53	R273	Lung	P53	PF00870.13	11654	525	196	unknown	probablydamaging	825	818G>T	R273L	318169	1870267	456	23033341	17:7577120-7577120		7.02e-20
TP53	R273	Lung	P53	PF00870.13	11654	525	196	unknown	probablydamaging	825	818G>T	R273L	1640828	1914100	417	NA	17:7577120-7577120		7.02e-20
TP53	R273	Lung	P53	PF00870.13	11654	525	196	unknown	probablydamaging	825	818G>T	R273L	1640828	1780089	417	NA	17:7577120-7577120		7.02e-20
TP53	R273	Lung	P53	PF00870.13	11654	525	196	unknown	probablydamaging	825	818G>T	R273L	1640828	1914000	417	NA	17:7577120-7577120		7.02e-20
TP53	R273	Lung	P53	PF00870.13	11654	525	196	unknown	probablydamaging	825	818G>T	R273L	1640828	1781896	418	NA	17:7577120-7577120		7.02e-20
TP53	R273	Lung	P53	PF00870.13	11654	525	196	unknown	probablydamaging	825	818G>T	R273L	1640828	1780355	418	NA	17:7577120-7577120		7.02e-20
TP53	R273	Lung	P53	PF00870.13	11654	525	196	unknown	probablydamaging	825	818G>T	R273L	1640828	1781695	418	NA	17:7577120-7577120		7.02e-20
TP53	G266	Lung	P53	PF00870.13	11654	525	196	unknown	probablydamaging	825	797G>T	G266V	10958	1781179	418	NA	17:7577141-7577141	Q2XN98.1	7.02e-20
TP53	G266	Lung	P53	PF00870.13	11654	525	196	unknown	probablydamaging	825	797G>T	G266V	10958	1759434	424	22941189	17:7577141-7577141	Q2XN98.1	7.02e-20
TP53	G266	Lung	P53	PF00870.13	11654	525	196	unknown	probablydamaging	825	797G>T	G266V	10958	1765255	431	22980975	17:7577141-7577141	Q2XN98.1	7.02e-20
TP53	G266	Lung	P53	PF00870.13	11654	525	196	unknown	probablydamaging	825	797G>T	G266V	10958	1863687	453	22975805	17:7577141-7577141	Q2XN98.1	7.02e-20
TP53	G266	Lung	P53	PF00870.13	11654	525	196	unknown	probablydamaging	825	797G>T	G266V	99952	1781179	418	NA	17:7577141-7577141		7.02e-20
TP53	G266	Lung	P53	PF00870.13	11654	525	196	unknown	probablydamaging	825	797G>T	G266V	99952	1759434	424	22941189	17:7577141-7577141		7.02e-20
TP53	G266	Lung	P53	PF00870.13	11654	525	196	unknown	probablydamaging	825	797G>T	G266V	99952	1765255	431	22980975	17:7577141-7577141		7.02e-20
TP53	G266	Lung	P53	PF00870.13	11654	525	196	unknown	probablydamaging	825	797G>T	G266V	99952	1863687	453	22975805	17:7577141-7577141		7.02e-20
TP53	G245	Lung	P53	PF00870.13	11654	525	196	unknown	probablydamaging	825	734G>T	G245V	11196	1780131	417	NA	17:7577547-7577547	Q2XN98.1	7.02e-20
TP53	G245	Lung	P53	PF00870.13	11654	525	196	unknown	probablydamaging	825	734G>T	G245V	11196	1914033	417	NA	17:7577547-7577547	Q2XN98.1	7.02e-20
TP53	G245	Lung	P53	PF00870.13	11654	525	196	unknown	probablydamaging	825	734G>T	G245V	11196	1783033	418	NA	17:7577547-7577547	Q2XN98.1	7.02e-20
TP53	G245	Lung	P53	PF00870.13	11654	525	196	unknown	probablydamaging	825	734G>T	G245V	11196	1782952	418	NA	17:7577547-7577547	Q2XN98.1	7.02e-20
TP53	G245	Lung	P53	PF00870.13	11654	525	196	unknown	probablydamaging	825	734G>T	G245V	11196	1765093	431	22980975	17:7577547-7577547	Q2XN98.1	7.02e-20
TP53	G245	Lung	P53	PF00870.13	11654	525	196	unknown	probablydamaging	825	734G>T	G245V	11196	1765256	431	22980975	17:7577547-7577547	Q2XN98.1	7.02e-20
TP53	G245	Lung	P53	PF00870.13	11654	525	196	unknown	probablydamaging	825	734G>T	G245V	131475	1914033	417	NA	17:7577547-7577547		7.02e-20
TP53	G245	Lung	P53	PF00870.13	11654	525	196	unknown	probablydamaging	825	734G>T	G245V	131475	1780131	417	NA	17:7577547-7577547		7.02e-20
TP53	G245	Lung	P53	PF00870.13	11654	525	196	unknown	probablydamaging	825	734G>T	G245V	131475	1783033	418	NA	17:7577547-7577547		7.02e-20
TP53	G245	Lung	P53	PF00870.13	11654	525	196	unknown	probablydamaging	825	734G>T	G245V	131475	1782952	418	NA	17:7577547-7577547		7.02e-20
TP53	G245	Lung	P53	PF00870.13	11654	525	196	unknown	probablydamaging	825	734G>T	G245V	131475	1765256	431	22980975	17:7577547-7577547		7.02e-20
TP53	G245	Lung	P53	PF00870.13	11654	525	196	unknown	probablydamaging	825	734G>T	G245V	131475	1765093	431	22980975	17:7577547-7577547		7.02e-20
TP53	G245	Lung	P53	PF00870.13	11654	525	196	unknown	probablydamaging	825	734G>T	G245V	131476	1780131	417	NA	17:7577547-7577547		7.02e-20
TP53	G245	Lung	P53	PF00870.13	11654	525	196	unknown	probablydamaging	825	734G>T	G245V	131476	1914033	417	NA	17:7577547-7577547		7.02e-20
TP53	G245	Lung	P53	PF00870.13	11654	525	196	unknown	probablydamaging	825	734G>T	G245V	131476	1782952	418	NA	17:7577547-7577547		7.02e-20
TP53	G245	Lung	P53	PF00870.13	11654	525	196	unknown	probablydamaging	825	734G>T	G245V	131476	1783033	418	NA	17:7577547-7577547		7.02e-20
TP53	G245	Lung	P53	PF00870.13	11654	525	196	unknown	probablydamaging	825	734G>T	G245V	131476	1765256	431	22980975	17:7577547-7577547		7.02e-20
TP53	G245	Lung	P53	PF00870.13	11654	525	196	unknown	probablydamaging	825	734G>T	G245V	131476	1765093	431	22980975	17:7577547-7577547		7.02e-20
TP53	G245	Lung	P53	PF00870.13	11654	525	196	unknown	probablydamaging	825	734G>T	G245V	1646856	1780131	417	NA	17:7577547-7577547		7.02e-20
TP53	G245	Lung	P53	PF00870.13	11654	525	196	unknown	probablydamaging	825	734G>T	G245V	1646856	1914033	417	NA	17:7577547-7577547		7.02e-20
TP53	G245	Lung	P53	PF00870.13	11654	525	196	unknown	probablydamaging	825	734G>T	G245V	1646856	1782952	418	NA	17:7577547-7577547		7.02e-20
TP53	G245	Lung	P53	PF00870.13	11654	525	196	unknown	probablydamaging	825	734G>T	G245V	1646856	1783033	418	NA	17:7577547-7577547		7.02e-20
TP53	R249	Lung	P53	PF00870.13	11654	525	196	unknown	probablydamaging	825	747G>T	R249S	10817	1914032	417	NA	17:7577534-7577534	Q2XN98.1	7.02e-20
TP53	R249	Lung	P53	PF00870.13	11654	525	196	unknown	probablydamaging	825	747G>T	R249S	10817	1782443	418	NA	17:7577534-7577534	Q2XN98.1	7.02e-20
TP53	R249	Lung	P53	PF00870.13	11654	525	196	unknown	probablydamaging	825	747G>T	R249S	10817	1759395	424	22941189	17:7577534-7577534	Q2XN98.1	7.02e-20
TP53	R249	Lung	P53	PF00870.13	11654	525	196	unknown	probablydamaging	825	747G>T	R249S	10817	1759424	424	22941189	17:7577534-7577534	Q2XN98.1	7.02e-20
TP53	R249	Lung	P53	PF00870.13	11654	525	196	unknown	probablydamaging	825	747G>T	R249S	10817	1765095	431	22980975	17:7577534-7577534	Q2XN98.1	7.02e-20
TP53	R249	Lung	P53	PF00870.13	11654	525	196	unknown	probablydamaging	825	747G>T	R249S	131478	1914032	417	NA	17:7577534-7577534		7.02e-20
TP53	R249	Lung	P53	PF00870.13	11654	525	196	unknown	probablydamaging	825	747G>T	R249S	131478	1782443	418	NA	17:7577534-7577534		7.02e-20
TP53	R249	Lung	P53	PF00870.13	11654	525	196	unknown	probablydamaging	825	747G>T	R249S	131478	1759424	424	22941189	17:7577534-7577534		7.02e-20
TP53	R249	Lung	P53	PF00870.13	11654	525	196	unknown	probablydamaging	825	747G>T	R249S	131478	1759395	424	22941189	17:7577534-7577534		7.02e-20
TP53	R249	Lung	P53	PF00870.13	11654	525	196	unknown	probablydamaging	825	747G>T	R249S	131478	1765095	431	22980975	17:7577534-7577534		7.02e-20
TP53	R249	Lung	P53	PF00870.13	11654	525	196	unknown	probablydamaging	825	747G>T	R249S	131479	1914032	417	NA	17:7577534-7577534		7.02e-20
TP53	R249	Lung	P53	PF00870.13	11654	525	196	unknown	probablydamaging	825	747G>T	R249S	131479	1782443	418	NA	17:7577534-7577534		7.02e-20
TP53	R249	Lung	P53	PF00870.13	11654	525	196	unknown	probablydamaging	825	747G>T	R249S	131479	1759395	424	22941189	17:7577534-7577534		7.02e-20
TP53	R249	Lung	P53	PF00870.13	11654	525	196	unknown	probablydamaging	825	747G>T	R249S	131479	1759424	424	22941189	17:7577534-7577534		7.02e-20
TP53	R249	Lung	P53	PF00870.13	11654	525	196	unknown	probablydamaging	825	747G>T	R249S	131479	1765095	431	22980975	17:7577534-7577534		7.02e-20
TP53	R248	Lung	P53	PF00870.13	11654	525	196	unknown	probablydamaging	825	743G>T	R248L	6549	1914086	417	NA	17:7577538-7577538	Q2XN98.1	7.02e-20
TP53	R248	Lung	P53	PF00870.13	11654	525	196	unknown	probablydamaging	825	743G>T	R248L	6549	1914056	417	NA	17:7577538-7577538	Q2XN98.1	7.02e-20
TP53	R248	Lung	P53	PF00870.13	11654	525	196	unknown	probablydamaging	825	743G>T	R248L	6549	1782765	418	NA	17:7577538-7577538	Q2XN98.1	7.02e-20
TP53	R248	Lung	P53	PF00870.13	11654	525	196	unknown	probablydamaging	825	743G>T	R248L	6549	1765221	431	22980975	17:7577538-7577538	Q2XN98.1	7.02e-20
TP53	R248	Lung	P53	PF00870.13	11654	525	196	unknown	probablydamaging	825	743G>T	R248L	6549	1863690	453	22975805	17:7577538-7577538	Q2XN98.1	7.02e-20
TP53	R248	Lung	P53	PF00870.13	11654	525	196	unknown	probablydamaging	825	743G>T	R248L	6549	1870261	456	23033341	17:7577538-7577538	Q2XN98.1	7.02e-20
TP53	C242	Lung	P53	PF00870.13	11654	525	196	unknown	probablydamaging	825	725G>T	C242F	10810	1914115	417	NA	17:7577556-7577556	Q2XN98.1	7.02e-20
TP53	C242	Lung	P53	PF00870.13	11654	525	196	unknown	probablydamaging	825	725G>T	C242F	10810	1781472	418	NA	17:7577556-7577556	Q2XN98.1	7.02e-20
TP53	C242	Lung	P53	PF00870.13	11654	525	196	unknown	probablydamaging	825	725G>T	C242F	10810	1780274	418	NA	17:7577556-7577556	Q2XN98.1	7.02e-20
TP53	C242	Lung	P53	PF00870.13	11654	525	196	unknown	probablydamaging	825	725G>T	C242F	10810	1781485	418	NA	17:7577556-7577556	Q2XN98.1	7.02e-20
TP53	C242	Lung	P53	PF00870.13	11654	525	196	unknown	probablydamaging	825	725G>T	C242F	10810	1863764	453	22975805	17:7577556-7577556	Q2XN98.1	7.02e-20
TP53	R248	Lung	P53	PF00870.13	11654	525	196	unknown	probablydamaging	825	743G>T	R248L	241995	1914056	417	NA	17:7577538-7577538		7.02e-20
TP53	R248	Lung	P53	PF00870.13	11654	525	196	unknown	probablydamaging	825	743G>T	R248L	241995	1914086	417	NA	17:7577538-7577538		7.02e-20
TP53	R248	Lung	P53	PF00870.13	11654	525	196	unknown	probablydamaging	825	743G>T	R248L	241995	1782765	418	NA	17:7577538-7577538		7.02e-20
TP53	R248	Lung	P53	PF00870.13	11654	525	196	unknown	probablydamaging	825	743G>T	R248L	241995	1765221	431	22980975	17:7577538-7577538		7.02e-20
TP53	R248	Lung	P53	PF00870.13	11654	525	196	unknown	probablydamaging	825	743G>T	R248L	241995	1863690	453	22975805	17:7577538-7577538		7.02e-20
TP53	R248	Lung	P53	PF00870.13	11654	525	196	unknown	probablydamaging	825	743G>T	R248L	241995	1870261	456	23033341	17:7577538-7577538		7.02e-20
TP53	C242	Lung	P53	PF00870.13	11654	525	196	unknown	probablydamaging	825	725G>T	C242F	129834	1914115	417	NA	17:7577556-7577556		7.02e-20
TP53	C242	Lung	P53	PF00870.13	11654	525	196	unknown	probablydamaging	825	725G>T	C242F	129834	1780274	418	NA	17:7577556-7577556		7.02e-20
TP53	C242	Lung	P53	PF00870.13	11654	525	196	unknown	probablydamaging	825	725G>T	C242F	129834	1781472	418	NA	17:7577556-7577556		7.02e-20
TP53	C242	Lung	P53	PF00870.13	11654	525	196	unknown	probablydamaging	825	725G>T	C242F	129834	1781485	418	NA	17:7577556-7577556		7.02e-20
TP53	C242	Lung	P53	PF00870.13	11654	525	196	unknown	probablydamaging	825	725G>T	C242F	129834	1863764	453	22975805	17:7577556-7577556		7.02e-20
TP53	R248	Lung	P53	PF00870.13	11654	525	196	unknown	probablydamaging	825	743G>T	R248L	241994	1914056	417	NA	17:7577538-7577538		7.02e-20
TP53	R248	Lung	P53	PF00870.13	11654	525	196	unknown	probablydamaging	825	743G>T	R248L	241994	1914086	417	NA	17:7577538-7577538		7.02e-20
TP53	R248	Lung	P53	PF00870.13	11654	525	196	unknown	probablydamaging	825	743G>T	R248L	241994	1782765	418	NA	17:7577538-7577538		7.02e-20
TP53	R248	Lung	P53	PF00870.13	11654	525	196	unknown	probablydamaging	825	743G>T	R248L	241994	1765221	431	22980975	17:7577538-7577538		7.02e-20
TP53	R248	Lung	P53	PF00870.13	11654	525	196	unknown	probablydamaging	825	743G>T	R248L	241994	1863690	453	22975805	17:7577538-7577538		7.02e-20
TP53	R248	Lung	P53	PF00870.13	11654	525	196	unknown	probablydamaging	825	743G>T	R248L	241994	1870261	456	23033341	17:7577538-7577538		7.02e-20
TP53	C242	Lung	P53	PF00870.13	11654	525	196	unknown	probablydamaging	825	725G>T	C242F	129835	1914115	417	NA	17:7577556-7577556		7.02e-20
TP53	C242	Lung	P53	PF00870.13	11654	525	196	unknown	probablydamaging	825	725G>T	C242F	129835	1780274	418	NA	17:7577556-7577556		7.02e-20
TP53	C242	Lung	P53	PF00870.13	11654	525	196	unknown	probablydamaging	825	725G>T	C242F	129835	1781472	418	NA	17:7577556-7577556		7.02e-20
TP53	C242	Lung	P53	PF00870.13	11654	525	196	unknown	probablydamaging	825	725G>T	C242F	129835	1781485	418	NA	17:7577556-7577556		7.02e-20
TP53	C242	Lung	P53	PF00870.13	11654	525	196	unknown	probablydamaging	825	725G>T	C242F	129835	1863764	453	22975805	17:7577556-7577556		7.02e-20
TP53	R248	Lung	P53	PF00870.13	11654	525	196	unknown	probablydamaging	825	743G>T	R248L	1646857	1914086	417	NA	17:7577538-7577538		7.02e-20
TP53	R248	Lung	P53	PF00870.13	11654	525	196	unknown	probablydamaging	825	743G>T	R248L	1646857	1914056	417	NA	17:7577538-7577538		7.02e-20
TP53	R248	Lung	P53	PF00870.13	11654	525	196	unknown	probablydamaging	825	743G>T	R248L	1646857	1782765	418	NA	17:7577538-7577538		7.02e-20
TP53	G244	Lung	P53	PF00870.13	11654	525	196	unknown	probablydamaging	825	730G>T	G244C	11524	1914070	417	NA	17:7577551-7577551	Q2XN98.1	7.02e-20
TP53	G244	Lung	P53	PF00870.13	11654	525	196	unknown	probablydamaging	825	730G>T	G244C	11524	1780176	417	NA	17:7577551-7577551	Q2XN98.1	7.02e-20
TP53	G244	Lung	P53	PF00870.13	11654	525	196	unknown	probablydamaging	825	730G>T	G244C	11524	1782337	418	NA	17:7577551-7577551	Q2XN98.1	7.02e-20
TP53	G244	Lung	P53	PF00870.13	11654	525	196	unknown	probablydamaging	825	730G>T	G244C	99685	1914070	417	NA	17:7577551-7577551		7.02e-20
TP53	G244	Lung	P53	PF00870.13	11654	525	196	unknown	probablydamaging	825	730G>T	G244C	99685	1780176	417	NA	17:7577551-7577551		7.02e-20
TP53	G244	Lung	P53	PF00870.13	11654	525	196	unknown	probablydamaging	825	730G>T	G244C	99685	1782337	418	NA	17:7577551-7577551		7.02e-20
TP53	G244	Lung	P53	PF00870.13	11654	525	196	unknown	probablydamaging	825	730G>T	G244C	99683	1914070	417	NA	17:7577551-7577551		7.02e-20
TP53	G244	Lung	P53	PF00870.13	11654	525	196	unknown	probablydamaging	825	730G>T	G244C	99683	1780176	417	NA	17:7577551-7577551		7.02e-20
TP53	G244	Lung	P53	PF00870.13	11654	525	196	unknown	probablydamaging	825	730G>T	G244C	99683	1782337	418	NA	17:7577551-7577551		7.02e-20
TP53	D281	Lung	P53	PF00870.13	11654	525	196	unknown	probablydamaging	825	841G>T	D281Y	11516	1780181	417	NA	17:7577097-7577097	Q2XN98.1	7.02e-20
TP53	D281	Lung	P53	PF00870.13	11654	525	196	unknown	probablydamaging	825	841G>T	D281Y	11516	1781262	418	NA	17:7577097-7577097	Q2XN98.1	7.02e-20
TP53	G245	Lung	P53	PF00870.13	11654	525	196	unknown	probablydamaging	825	733G>T	G245C	11081	1780128	417	NA	17:7577548-7577548	Q2XN98.1	7.02e-20
TP53	G245	Lung	P53	PF00870.13	11654	525	196	unknown	probablydamaging	825	733G>T	G245C	11081	1780875	418	NA	17:7577548-7577548	Q2XN98.1	7.02e-20
TP53	G245	Lung	P53	PF00870.13	11654	525	196	unknown	probablydamaging	825	733G>T	G245C	11081	1863702	453	22975805	17:7577548-7577548	Q2XN98.1	7.02e-20
TP53	C135	Lung	P53	PF00870.13	11654	525	196	unknown	probablydamaging	825	404G>T	C135F	10647	1914019	417	NA	17:7578526-7578526	Q2XN98.1	7.02e-20
TP53	C135	Lung	P53	PF00870.13	11654	525	196	unknown	probablydamaging	825	404G>T	C135F	10647	1765194	431	22980975	17:7578526-7578526	Q2XN98.1	7.02e-20
TP53	D281	Lung	P53	PF00870.13	11654	525	196	unknown	probablydamaging	825	841G>T	D281Y	214193	1780181	417	NA	17:7577097-7577097		7.02e-20
TP53	D281	Lung	P53	PF00870.13	11654	525	196	unknown	probablydamaging	825	841G>T	D281Y	214193	1781262	418	NA	17:7577097-7577097		7.02e-20
TP53	G245	Lung	P53	PF00870.13	11654	525	196	unknown	probablydamaging	825	733G>T	G245C	562651	1780128	417	NA	17:7577548-7577548		7.02e-20
TP53	G245	Lung	P53	PF00870.13	11654	525	196	unknown	probablydamaging	825	733G>T	G245C	562651	1780875	418	NA	17:7577548-7577548		7.02e-20
TP53	G245	Lung	P53	PF00870.13	11654	525	196	unknown	probablydamaging	825	733G>T	G245C	562651	1863702	453	22975805	17:7577548-7577548		7.02e-20
TP53	C135	Lung	P53	PF00870.13	11654	525	196	unknown	probablydamaging	825	404G>T	C135F	303850	1914019	417	NA	17:7578526-7578526		7.02e-20
TP53	C135	Lung	P53	PF00870.13	11654	525	196	unknown	probablydamaging	825	404G>T	C135F	303850	1765194	431	22980975	17:7578526-7578526		7.02e-20
TP53	G245	Lung	P53	PF00870.13	11654	525	196	unknown	probablydamaging	825	733G>T	G245C	562652	1780128	417	NA	17:7577548-7577548		7.02e-20
TP53	G245	Lung	P53	PF00870.13	11654	525	196	unknown	probablydamaging	825	733G>T	G245C	562652	1780875	418	NA	17:7577548-7577548		7.02e-20
TP53	G245	Lung	P53	PF00870.13	11654	525	196	unknown	probablydamaging	825	733G>T	G245C	562652	1863702	453	22975805	17:7577548-7577548		7.02e-20
TP53	C135	Lung	P53	PF00870.13	11654	525	196	unknown	probablydamaging	825	404G>T	C135F	303849	1914019	417	NA	17:7578526-7578526		7.02e-20
TP53	C135	Lung	P53	PF00870.13	11654	525	196	unknown	probablydamaging	825	404G>T	C135F	303849	1765194	431	22980975	17:7578526-7578526		7.02e-20
TP53	V173	Lung	P53	PF00870.13	11654	525	196	unknown	probablydamaging	825	517G>T	V173L	43559	1914114	417	NA	17:7578413-7578413	Q2XN98.1	7.02e-20
TP53	V173	Lung	P53	PF00870.13	11654	525	196	unknown	probablydamaging	825	517G>T	V173L	43559	1765229	431	22980975	17:7578413-7578413	Q2XN98.1	7.02e-20
TP53	V173	Lung	P53	PF00870.13	11654	525	196	unknown	probablydamaging	825	517G>T	V173L	99641	1914114	417	NA	17:7578413-7578413		7.02e-20
TP53	V173	Lung	P53	PF00870.13	11654	525	196	unknown	probablydamaging	825	517G>T	V173L	99641	1765229	431	22980975	17:7578413-7578413		7.02e-20
TP53	V173	Lung	P53	PF00870.13	11654	525	196	unknown	probablydamaging	825	517G>T	V173L	99638	1914114	417	NA	17:7578413-7578413		7.02e-20
TP53	V173	Lung	P53	PF00870.13	11654	525	196	unknown	probablydamaging	825	517G>T	V173L	99638	1765229	431	22980975	17:7578413-7578413		7.02e-20
TP53	R280	Lung	P53	PF00870.13	11654	525	196	unknown	probablydamaging	825	839G>T	R280I	11287	1780068	417	NA	17:7577099-7577099	Q2XN98.1	7.02e-20
TP53	R280	Lung	P53	PF00870.13	11654	525	196	unknown	probablydamaging	825	839G>T	R280I	11287	1780973	418	NA	17:7577099-7577099	Q2XN98.1	7.02e-20
TP53	C275	Lung	P53	PF00870.13	11654	525	196	unknown	probablydamaging	825	824G>T	C275F	10701	1765243	431	22980975	17:7577114-7577114	Q2XN98.1	7.02e-20
TP53	S215	Lung	P53	PF00870.13	11654	525	196	unknown	probablydamaging	825	644G>T	S215I	11450	1759401	424	22941189	17:7578205-7578205	Q2XN98.1	7.02e-20
TP53	S215	Lung	P53	PF00870.13	11654	525	196	unknown	probablydamaging	825	644G>T	S215I	11450	1765252	431	22980975	17:7578205-7578205	Q2XN98.1	7.02e-20
TP53	R280	Lung	P53	PF00870.13	11654	525	196	unknown	probablydamaging	825	839G>T	R280I	562340	1780068	417	NA	17:7577099-7577099		7.02e-20
TP53	R280	Lung	P53	PF00870.13	11654	525	196	unknown	probablydamaging	825	839G>T	R280I	562340	1780973	418	NA	17:7577099-7577099		7.02e-20
TP53	C275	Lung	P53	PF00870.13	11654	525	196	unknown	probablydamaging	825	824G>T	C275F	99932	1765243	431	22980975	17:7577114-7577114		7.02e-20
TP53	S215	Lung	P53	PF00870.13	11654	525	196	unknown	probablydamaging	825	644G>T	S215I	326720	1759401	424	22941189	17:7578205-7578205		7.02e-20
TP53	S215	Lung	P53	PF00870.13	11654	525	196	unknown	probablydamaging	825	644G>T	S215I	326720	1765252	431	22980975	17:7578205-7578205		7.02e-20
TP53	S215	Lung	P53	PF00870.13	11654	525	196	unknown	probablydamaging	825	644G>T	S215I	326719	1759401	424	22941189	17:7578205-7578205		7.02e-20
TP53	S215	Lung	P53	PF00870.13	11654	525	196	unknown	probablydamaging	825	644G>T	S215I	326719	1765252	431	22980975	17:7578205-7578205		7.02e-20
TP53	G154	Lung	P53	PF00870.13	11654	525	196	unknown	probablydamaging	825	461G>T	G154V	6815	1780199	417	NA	17:7578469-7578469	Q2XN98.1	7.02e-20
TP53	G154	Lung	P53	PF00870.13	11654	525	196	unknown	probablydamaging	825	461G>T	G154V	6815	1765240	431	22980975	17:7578469-7578469	Q2XN98.1	7.02e-20
TP53	G154	Lung	P53	PF00870.13	11654	525	196	unknown	probablydamaging	825	461G>T	G154V	6815	1765207	431	22980975	17:7578469-7578469	Q2XN98.1	7.02e-20
TP53	C277	Lung	P53	PF00870.13	11654	525	196	unknown	probablydamaging	825	830G>T	C277F	10749	1780063	417	NA	17:7577108-7577108	Q2XN98.1	7.02e-20
TP53	C277	Lung	P53	PF00870.13	11654	525	196	unknown	probablydamaging	825	830G>T	C277F	10749	1863716	453	22975805	17:7577108-7577108	Q2XN98.1	7.02e-20
TP53	M237	Lung	P53	PF00870.13	11654	525	196	unknown	probablydamaging	825	711G>T	M237I	11063	1781045	418	NA	17:7577570-7577570	Q2XN98.1	7.02e-20
TP53	G105	Lung	P53	PF00870.13	11654	525	196	unknown	probablydamaging	825	313G>T	G105C	44481	1765147	431	22980975	17:7579374-7579374	Q2XN98.1	7.02e-20
TP53	G105	Lung	P53	PF00870.13	11654	525	196	unknown	probablydamaging	825	313G>T	G105C	44481	1765228	431	22980975	17:7579374-7579374	Q2XN98.1	7.02e-20
TP53	C277	Lung	P53	PF00870.13	11654	525	196	unknown	probablydamaging	825	830G>T	C277F	562338	1780063	417	NA	17:7577108-7577108		7.02e-20
TP53	C277	Lung	P53	PF00870.13	11654	525	196	unknown	probablydamaging	825	830G>T	C277F	562338	1863716	453	22975805	17:7577108-7577108		7.02e-20
TP53	M237	Lung	P53	PF00870.13	11654	525	196	unknown	probablydamaging	825	711G>T	M237I	301403	1781045	418	NA	17:7577570-7577570		7.02e-20
TP53	M237	Lung	P53	PF00870.13	11654	525	196	unknown	probablydamaging	825	711G>T	M237I	301402	1781045	418	NA	17:7577570-7577570		7.02e-20
TP53	M237	Lung	P53	PF00870.13	11654	525	196	unknown	probablydamaging	825	711G>T	M237I	1640834	1781045	418	NA	17:7577570-7577570		7.02e-20
TP53	H179	Lung	P53	PF00870.13	11654	525	196	unknown	probablydamaging	825	537T>A	H179Q	44214	1780156	417	NA	17:7578393-7578393	Q2XN98.1	7.02e-20
TP53	H179	Lung	P53	PF00870.13	11654	525	196	unknown	probablydamaging	825	537T>A	H179Q	44214	1914124	417	NA	17:7578393-7578393	Q2XN98.1	7.02e-20
TP53	H179	Lung	P53	PF00870.13	11654	525	196	unknown	probablydamaging	825	537T>A	H179Q	307264	1914124	417	NA	17:7578393-7578393		7.02e-20
TP53	H179	Lung	P53	PF00870.13	11654	525	196	unknown	probablydamaging	825	537T>A	H179Q	307264	1780156	417	NA	17:7578393-7578393		7.02e-20
TP53	H179	Lung	P53	PF00870.13	11654	525	196	unknown	probablydamaging	825	537T>A	H179Q	307263	1780156	417	NA	17:7578393-7578393		7.02e-20
TP53	H179	Lung	P53	PF00870.13	11654	525	196	unknown	probablydamaging	825	537T>A	H179Q	307263	1914124	417	NA	17:7578393-7578393		7.02e-20
TP53	L111	Lung	P53	PF00870.13	11654	525	196	unknown	probablydamaging	825	332T>A	L111Q	44630	1781144	418	NA	17:7579355-7579355	Q2XN98.1	7.02e-20
TP53	L111	Lung	P53	PF00870.13	11654	525	196	unknown	probablydamaging	825	332T>A	L111Q	707860	1781144	418	NA	17:7579355-7579355		7.02e-20
TP53	L111	Lung	P53	PF00870.13	11654	525	196	unknown	probablydamaging	825	332T>A	L111Q	707861	1781144	418	NA	17:7579355-7579355		7.02e-20
TP53	Y163	Lung	P53	PF00870.13	11654	525	196	unknown	probablydamaging	825	487T>C	Y163H	43846	1914088	417	NA	17:7578443-7578443	Q2XN98.1	7.02e-20
TP53	L194	Lung	P53	PF00870.13	11654	525	196	unknown	probablydamaging	825	581T>G	L194R	44571	1780070	417	NA	17:7578268-7578268	Q2XN98.1	7.02e-20
TP53	L194	Lung	P53	PF00870.13	11654	525	196	unknown	probablydamaging	825	581T>G	L194R	44571	1759436	424	22941189	17:7578268-7578268	Q2XN98.1	7.02e-20
TP53	L194	Lung	P53	PF00870.13	11654	525	196	unknown	probablydamaging	825	581T>G	L194R	117650	1780070	417	NA	17:7578268-7578268		7.02e-20
TP53	L194	Lung	P53	PF00870.13	11654	525	196	unknown	probablydamaging	825	581T>G	L194R	117650	1759436	424	22941189	17:7578268-7578268		7.02e-20
TP53	L194	Lung	P53	PF00870.13	11654	525	196	unknown	probablydamaging	825	581T>G	L194R	117647	1780070	417	NA	17:7578268-7578268		7.02e-20
TP53	L194	Lung	P53	PF00870.13	11654	525	196	unknown	probablydamaging	825	581T>G	L194R	117647	1759436	424	22941189	17:7578268-7578268		7.02e-20
TP53	F109	Lung	P53	PF00870.13	11654	525	196	unknown	probablydamaging	825	326T>G	F109C	78686	1913980	417	NA	17:7579361-7579361	Q2XN98.1	7.02e-20
TP53	F109	Lung	P53	PF00870.13	11654	525	196	unknown	probablydamaging	825	326T>G	F109C	265872	1913980	417	NA	17:7579361-7579361		7.02e-20
TP53	F109	Lung	P53	PF00870.13	11654	525	196	unknown	probablydamaging	825	326T>G	F109C	265871	1913980	417	NA	17:7579361-7579361		7.02e-20
TP53	F113	Lung	P53	PF00870.13	11654	525	196	unknown	probablydamaging	825	338T>G	F113C	10717	1863757	453	22975805	17:7579349-7579349	Q2XN98.1	7.02e-20
TP53	F113	Lung	P53	PF00870.13	11654	525	196	unknown	probablydamaging	825	338T>G	F113C	287503	1863757	453	22975805	17:7579349-7579349		7.02e-20
TP53	F113	Lung	P53	PF00870.13	11654	525	196	unknown	probablydamaging	825	338T>G	F113C	287502	1863757	453	22975805	17:7579349-7579349		7.02e-20
TP53	Y163	Lung	P53	PF00870.13	11654	525	196	unknown	probablydamaging	825	487T>G	Y163D	44216	1914102	417	NA	17:7578443-7578443	Q2XN98.1	7.02e-20
TP53	L111	Lung	P53	PF00870.13	11654	525	196	unknown	probablydamaging	825	332T>G	L111R	44570	1782577	418	NA	17:7579355-7579355	Q2XN98.1	7.02e-20
TP53	Y163	Lung	P53	PF00870.13	11654	525	196	unknown	probablydamaging	825	487T>G	Y163D	226791	1914102	417	NA	17:7578443-7578443		7.02e-20
TP53	L111	Lung	P53	PF00870.13	11654	525	196	unknown	probablydamaging	825	332T>G	L111R	307284	1782577	418	NA	17:7579355-7579355		7.02e-20
TP53	Y163	Lung	P53	PF00870.13	11654	525	196	unknown	probablydamaging	825	487T>G	Y163D	226790	1914102	417	NA	17:7578443-7578443		7.02e-20
TP53	L111	Lung	P53	PF00870.13	11654	525	196	unknown	probablydamaging	825	332T>G	L111R	307283	1782577	418	NA	17:7579355-7579355		7.02e-20
TP53	Y220	Hematopoietic & lymph	P53	PF00870.13	1443	114	196	unknown	probablydamaging	415	659A>G	Y220C	10758	1629941	366	21796119	17:7578190-7578190	Q2XN98.1	1.84e-19
TP53	Y220	Hematopoietic & lymph	P53	PF00870.13	1443	114	196	unknown	probablydamaging	415	659A>G	Y220C	99720	1629941	366	21796119	17:7578190-7578190		1.84e-19
TP53	Y220	Hematopoietic & lymph	P53	PF00870.13	1443	114	196	unknown	probablydamaging	415	659A>G	Y220C	99718	1629941	366	21796119	17:7578190-7578190		1.84e-19
TP53	H193	Hematopoietic & lymph	P53	PF00870.13	1443	114	196	unknown	probablydamaging	415	578A>G	H193R	10742	1945179	482	23292937	17:7578271-7578271	Q2XN98.1	1.84e-19
TP53	H193	Hematopoietic & lymph	P53	PF00870.13	1443	114	196	unknown	probablydamaging	415	578A>G	H193R	308307	1945179	482	23292937	17:7578271-7578271		1.84e-19
TP53	H193	Hematopoietic & lymph	P53	PF00870.13	1443	114	196	unknown	probablydamaging	415	578A>G	H193R	308306	1945179	482	23292937	17:7578271-7578271		1.84e-19
TP53	Y141	Hematopoietic & lymph	P53	PF00870.13	1443	114	196	unknown	probablydamaging	415	422A>G	Y141C	165074	1629917	366	21796119	17:7577580-7577580		1.84e-19
TP53	Y141	Hematopoietic & lymph	P53	PF00870.13	1443	114	196	unknown	probablydamaging	415	422A>G	Y141C	165074	1629935	366	21796119	17:7577580-7577580		1.84e-19
TP53	Y234	Hematopoietic & lymph	P53	PF00870.13	1443	114	196	unknown	probablydamaging	415	701A>G	Y234C	10725	1629935	366	21796119	17:7577580-7577580	Q2XN98.1	1.84e-19
TP53	Y234	Hematopoietic & lymph	P53	PF00870.13	1443	114	196	unknown	probablydamaging	415	701A>G	Y234C	10725	1629917	366	21796119	17:7577580-7577580	Q2XN98.1	1.84e-19
TP53	Y234	Hematopoietic & lymph	P53	PF00870.13	1443	114	196	unknown	probablydamaging	415	701A>G	Y234C	165073	1629917	366	21796119	17:7577580-7577580		1.84e-19
TP53	Y234	Hematopoietic & lymph	P53	PF00870.13	1443	114	196	unknown	probablydamaging	415	701A>G	Y234C	165073	1629935	366	21796119	17:7577580-7577580		1.84e-19
TP53	Y234	Hematopoietic & lymph	P53	PF00870.13	1443	114	196	unknown	probablydamaging	415	701A>G	Y234C	165072	1629917	366	21796119	17:7577580-7577580		1.84e-19
TP53	Y234	Hematopoietic & lymph	P53	PF00870.13	1443	114	196	unknown	probablydamaging	415	701A>G	Y234C	165072	1629935	366	21796119	17:7577580-7577580		1.84e-19
TP53	I255	Hematopoietic & lymph	P53	PF00870.13	1443	114	196	unknown	probablydamaging	415	763A>T	I255F	43651	1629939	366	21796119	17:7577518-7577518	Q2XN98.1	1.84e-19
TP53	I255	Hematopoietic & lymph	P53	PF00870.13	1443	114	196	unknown	probablydamaging	415	763A>T	I255F	220791	1629939	366	21796119	17:7577518-7577518		1.84e-19
TP53	I255	Hematopoietic & lymph	P53	PF00870.13	1443	114	196	unknown	probablydamaging	415	763A>T	I255F	220790	1629939	366	21796119	17:7577518-7577518		1.84e-19
TP53	M237	Hematopoietic & lymph	P53	PF00870.13	1443	114	196	unknown	probablydamaging	415	709A>T	M237L	44965	1629867	366	21796119	17:7577572-7577572	Q2XN98.1	1.84e-19
TP53	M237	Hematopoietic & lymph	P53	PF00870.13	1443	114	196	unknown	probablydamaging	415	709A>T	M237L	220793	1629867	366	21796119	17:7577572-7577572		1.84e-19
TP53	M237	Hematopoietic & lymph	P53	PF00870.13	1443	114	196	unknown	probablydamaging	415	709A>T	M237L	220792	1629867	366	21796119	17:7577572-7577572		1.84e-19
TP53	R175	Hematopoietic & lymph	P53	PF00870.13	1443	114	196	unknown	probablydamaging	415	523C>G	R175G	10870	1945137	482	23292937	17:7578407-7578407	Q2XN98.1	1.84e-19
TP53	R175	Hematopoietic & lymph	P53	PF00870.13	1443	114	196	unknown	probablydamaging	415	523C>G	R175G	707880	1945137	482	23292937	17:7578407-7578407		1.84e-19
TP53	R175	Hematopoietic & lymph	P53	PF00870.13	1443	114	196	unknown	probablydamaging	415	523C>G	R175G	707881	1945137	482	23292937	17:7578407-7578407		1.84e-19
TP53	R248	Hematopoietic & lymph	P53	PF00870.13	1443	114	196	unknown	probablydamaging	415	742C>T	R248W	10656	1629899	366	21796119	17:7577539-7577539	Q2XN98.1	1.84e-19
TP53	R248	Hematopoietic & lymph	P53	PF00870.13	1443	114	196	unknown	probablydamaging	415	742C>T	R248W	10656	1629908	366	21796119	17:7577539-7577539	Q2XN98.1	1.84e-19
TP53	R248	Hematopoietic & lymph	P53	PF00870.13	1443	114	196	unknown	probablydamaging	415	742C>T	R248W	10656	1629928	366	21796119	17:7577539-7577539	Q2XN98.1	1.84e-19
TP53	R248	Hematopoietic & lymph	P53	PF00870.13	1443	114	196	unknown	probablydamaging	415	742C>T	R248W	10656	1945124	482	23292937	17:7577539-7577539	Q2XN98.1	1.84e-19
[truncated: 74,158 more rows]
