# Supplementary material for: Protein Domain-Level Landscape of Cancer-Type-Specific Somatic Mutations
Source: PLoS Comput Biol. 2015 Mar 20;11(3):e1004147. doi: 10.1371/journal.pcbi.1004147 (PMC4368709; doi:10.1371/journal.pcbi.1004147)
Supplement: S2 Table — For each cancer type this table lists the significantly mutated domain instances (SMDs], corresponding gene symbols, and number of mutations in each domain instance. (XLSX) [file pcbi.1004147.s002.xlsx]

## Sheet: Sheet1
Primary Site	Gene Symbol	Domain Name	# of Mutations Fallin SMDIs
Autonomic ganglia	ALK	Pkinase_Tyr	7
Bone	DGKZ	DAGK_acc	13
Bone	ERBB3	GF_recep_IV	13
Bone	NTNG1	Laminin_N	13
Bone	PRKACB	Pkinase	13
Bone	BLNK	SH2	13
Breast	MT-CYB	Cytochrom_B_C	368
Breast	TP53	P53	368
Breast	AKT1	PH	368
Breast	MLL3	zf-HC5HC2H	368
Central nervous system	PCDH11X	Cadherin	228
Central nervous system	PCDH11Y	Cadherin	228
Central nervous system	DDX3X	DEAD	228
Central nervous system	PSTPIP2	FCH	228
Central nervous system	FKBP9	FKBP_C	228
Central nervous system	EGFR	Furin-like	228
Central nervous system	EGFR	GF_recep_IV	228
Central nervous system	DDX3X	Helicase_C	228
Central nervous system	TP53	P53	228
Central nervous system	FGFR1	Pkinase_Tyr	228
Central nervous system	SMARCA4	SNF2_N	228
Cervix	CAGE1	CAGE1	15
Cervix	SLC16A5	MFS_1	15
Cervix	MT1G	Metallothio	15
Cervix	MAST1	PDZ	15
Endometrium	ACSM4	AMP-binding	313
Endometrium	POLE	DNA_pol_B_exo1	313
Endometrium	PTEN	DSPc	313
Endometrium	CYFIP2	FragX_IP	313
Endometrium	PPP2R1A	HEAT_2	313
Endometrium	KIF26B	Kinesin	313
Endometrium	MBD1	MBD	313
Endometrium	MT-ND1	NADHdh	313
Endometrium	PIK3CA	PI3K_p85B	313
Endometrium	PIK3CA	PI3Ka	313
Endometrium	FGFR2	Pkinase_Tyr	313
Hematopoietic & lymph	P2RY8	7tm_1	373
Hematopoietic & lymph	BCL2	BH4	373
Hematopoietic & lymph	BTG1	BTG	373
Hematopoietic & lymph	BCL2	Bcl-2	373
Hematopoietic & lymph	DMBT1	CUB	373
Hematopoietic & lymph	EPHA6	EphA2_TM	373
Hematopoietic & lymph	KRT6A	Filament	373
Hematopoietic & lymph	FOXO1	Fork_head	373
Hematopoietic & lymph	GNA13	G-alpha	373
Hematopoietic & lymph	IRF4	IRF	373
Hematopoietic & lymph	CD79B	ITAM	373
Hematopoietic & lymph	CNTN4	Ig_2	373
Hematopoietic & lymph	ITPR3	Ins145_P3_rec	373
Hematopoietic & lymph	CREBBP	KAT11	373
Hematopoietic & lymph	HIST1H1E	Linker_histone	373
Hematopoietic & lymph	CD74	MHC2-interact	373
Hematopoietic & lymph	MYC	Myc_N	373
Hematopoietic & lymph	NPIPL2	NPIP	373
Hematopoietic & lymph	TP53	P53	373
Hematopoietic & lymph	MAGI1	PDZ	373
Hematopoietic & lymph	CDK11A	Pkinase	373
Hematopoietic & lymph	PIM1	Pkinase	373
Hematopoietic & lymph	PRKCB	Pkinase	373
Hematopoietic & lymph	HCK	Pkinase_Tyr	373
Hematopoietic & lymph	MYD88	TIR	373
Hematopoietic & lymph	ANTXR1	VWA	373
Hematopoietic & lymph	CTNNA3	Vinculin	373
Kidney	PBRM1	Bromodomain	99
Kidney	MT-ND6	Oxidored_q3	99
Kidney	SETD2	SET	99
Kidney	VHL	VHL	99
Kidney	PTPRQ	fn3	99
Colon	FAT4	Cadherin	351
Colon	SMAD4	MH2	351
Colon	FBXW7	WD40	351
Liver	TP53	P53	108
Liver	TP53	P53_tetramer	108
Liver	USP25	UCH	108
Lung	KEAP1	Kelch_1	921
Lung	TP53	P53	921
Lung	EGFR	Pkinase_Tyr	921
Lung	KRAS	Ras	921
Lung	CD6	SRCR	921
Lung	CFHR4	Sushi	921
Lung	SNPH	Syntaphilin	921
Lung	PRPF19	WD40	921
Lung	U2AF1	zf-CCCH	921
Meninges	RBP1	Lipocalin	11
Meninges	TRAF7	WD40	11
Meninges	KLF4	zf-H2C2_2	11
Oesophagus	SMAD4	MH2	187
Oesophagus	TP53	P53	187
Oesophagus	SMARCA4	SNF2_N	187
Oesophagus	ODZ2	Ten_N	187
Ovary	TP53	P53	225
Pancreas	KRAS	Ras	32
Prostate	CCNF	Cyclin_C	57
Prostate	PLCH2	EF-hand_7	57
Prostate	LPHN3	GPS	57
Prostate	NKX3-1	Homeobox	57
Prostate	SPOP	MATH	57
Prostate	CNOT3	Not3	57
Prostate	PTPRD	Y_phosphatase	57
Prostate	MLL3	zf-HC5HC2H	57
Salivary gland	CCDC14	CCDC14	3
Skin	CDKN2A	Ank_2	125
Skin	BRAF	Pkinase_Tyr	125
Skin	NRAS	Ras	125
Skin	RAC1	Ras	125
Skin	PRG4	Somatomedin_B	125
Soft tissue	COLEC11	Collagen	2
Upper aero-digestive tract	NOTCH1	EGF_CA	88
Upper aero-digestive tract	TP53	P53	88
Upper aero-digestive tract	HRAS	Ras	88
Urinary tract	SCYL3	Pkinase	6
SMDIs:significantly mutant domain instances
SMDs: significantly mutant domains
