# Supplementary material for: Protein Domain-Level Landscape of Cancer-Type-Specific Somatic Mutations
Source: PLoS Comput Biol. 2015 Mar 20;11(3):e1004147. doi: 10.1371/journal.pcbi.1004147 (PMC4368709; doi:10.1371/journal.pcbi.1004147)
Supplement: S3 Table — (XLSX) [file pcbi.1004147.s003.xlsx]

## Sheet: Sheet1
Gene Symbol	Pfam ID	# of Significantly Mutated Domain Instances per Gene	Domain Instances per Gene	Primary Site	# of Singnifcantly Mutated Cancers per Gene
ACSM4	PF00501.23	1	2	Endometrium	1
AKT1	PF00169.24	1	3	Breast	1
ALK	PF07714.12	1	3	Autonomic ganglia	1
ANTXR1	PF00092.23	1	3	Hematopoietic & lymph	1
BCL2	PF00452.14	2	2	Hematopoietic & lymph	1
BCL2	PF02180.12	2	2	Hematopoietic & lymph	1
BLNK	PF00017.19	1	1	Bone	1
BRAF	PF07714.12	1	3	Skin	1
BTG1	PF07742.7	1	1	Hematopoietic & lymph	1
CAGE1	PF15066.1	1	1	Cervix	1
CCDC14	PF15254.1	1	1	Salivary gland	1
CCNF	PF02984.14	1	3	Prostate	1
CD6	PF00530.13	1	1	Lung	1
CD74	PF09307.5	1	2	Hematopoietic & lymph	1
CD79B	PF02189.10	1	1	Hematopoietic & lymph	1
CDK11A	PF00069.20	1	1	Hematopoietic & lymph	1
CDKN2A	PF12796.2	1	2	Skin	1
CFHR4	PF00084.15	1	1	Lung	1
CNOT3	PF04065.10	1	2	Prostate	1
CNTN4	PF13895.1	1	3	Hematopoietic & lymph	1
COLEC11	PF01391.13	1	2	Soft tissue	1
CREBBP	PF08214.6	1	6	Hematopoietic & lymph	1
CTNNA3	PF01044.14	1	1	Hematopoietic & lymph	1
CYFIP2	PF05994.6	1	1	Endometrium	1
DDX3X	PF00270.24	2	2	Central nervous system	1
DDX3X	PF00271.26	2	2	Central nervous system	1
DGKZ	PF00609.14	1	4	Bone	1
DMBT1	PF00431.15	1	3	Hematopoietic & lymph	1
EGFR	PF00757.15	3	4	Central nervous system	1
EGFR	PF07714.12	3	4	Lung	1
EGFR	PF14843.1	3	4	Central nervous system	1
EPHA6	PF14575.1	1	4	Hematopoietic & lymph	1
ERBB3	PF14843.1	1	4	Bone	1
FAT4	PF00028.12	1	3	Colon	1
FBXW7	PF00400.27	1	2	Colon	1
FGFR1	PF07714.12	1	2	Central nervous system	1
FGFR2	PF07714.12	1	3	Endometrium	1
FKBP9	PF00254.23	1	2	Central nervous system	1
FOXO1	PF00250.13	1	1	Hematopoietic & lymph	1
GNA13	PF00503.15	1	1	Hematopoietic & lymph	1
HCK	PF07714.12	1	3	Hematopoietic & lymph	1
HIST1H1E	PF00538.14	1	1	Hematopoietic & lymph	1
HRAS	PF00071.17	1	1	Upper aero-digestive tract	1
IRF4	PF00605.12	1	2	Hematopoietic & lymph	1
ITPR3	PF08709.6	1	5	Hematopoietic & lymph	1
KEAP1	PF01344.20	1	3	Lung	1
KIF26B	PF00225.18	1	1	Endometrium	1
KLF4	PF13465.1	1	1	Meninges	1
KRAS	PF00071.17	1	1	Lung	2
KRAS	PF00071.17	1	1	Pancreas	2
KRT6A	PF00038.16	1	1	Hematopoietic & lymph	1
LPHN3	PF01825.16	1	6	Prostate	1
MAGI1	PF00595.19	1	1	Hematopoietic & lymph	1
MAST1	PF00595.19	1	3	Cervix	1
MBD1	PF01429.14	1	2	Endometrium	1
MLL3	PF13771.1	1	4	Breast	2
MLL3	PF13771.1	1	4	Prostate	2
MT-CYB	PF00032.12	1	1	Breast	1
MT-ND1	PF00146.16	1	1	Endometrium	1
MT-ND6	PF00499.15	1	1	Kidney	1
MT1G	PF00131.15	1	1	Cervix	1
MYC	PF01056.13	1	2	Hematopoietic & lymph	1
MYD88	PF01582.15	1	1	Hematopoietic & lymph	1
NKX3-1	PF00046.24	1	1	Prostate	1
NOTCH1	PF07645.10	1	4	Upper aero-digestive tract	1
NPIPL2	PF06409.6	1	1	Hematopoietic & lymph	1
NRAS	PF00071.17	1	1	Skin	1
NTNG1	PF00055.12	1	2	Bone	1
ODZ2	PF06484.7	1	2	Oesophagus	1
P2RY8	PF00001.16	1	1	Hematopoietic & lymph	1
PBRM1	PF00439.20	1	3	Kidney	1
PCDH11X	PF00028.12	1	3	Central nervous system	1
PCDH11Y	PF00028.12	1	2	Central nervous system	1
PIK3CA	PF00613.15	2	4	Endometrium	1
PIK3CA	PF02192.11	2	4	Endometrium	1
PIM1	PF00069.20	1	1	Hematopoietic & lymph	1
PLCH2	PF13499.1	1	1	Prostate	1
POLE	PF03104.14	1	3	Endometrium	1
PPP2R1A	PF13646.1	1	1	Endometrium	1
PRG4	PF01033.12	1	1	Skin	1
PRKACB	PF00069.20	1	1	Bone	1
PRKCB	PF00069.20	1	3	Hematopoietic & lymph	1
PRPF19	PF00400.27	1	2	Lung	1
PSTPIP2	PF00611.18	1	1	Central nervous system	1
PTEN	PF00782.15	1	2	Endometrium	1
PTPRD	PF00102.22	1	3	Prostate	1
PTPRQ	PF00041.16	1	2	Kidney	1
RAC1	PF00071.17	1	1	Skin	1
RBP1	PF00061.18	1	1	Meninges	1
SCYL3	PF00069.20	1	1	Urinary tract	1
SETD2	PF00856.23	1	2	Kidney	1
SLC16A5	PF07690.11	1	1	Cervix	1
SMAD4	PF03166.9	1	2	Colon	2
SMAD4	PF03166.9	1	2	Oesophagus	2
SMARCA4	PF00176.18	1	5	Central nervous system	2
SMARCA4	PF00176.18	1	5	Oesophagus	2
SNPH	PF15290.1	1	1	Lung	1
SPOP	PF00917.21	1	2	Prostate	1
TP53	PF00870.13	2	3	Breast	8
TP53	PF00870.13	2	3	Central nervous system	8
TP53	PF00870.13	2	3	Hematopoietic & lymph	8
TP53	PF00870.13	2	3	Liver	8
TP53	PF00870.13	2	3	Lung	8
TP53	PF00870.13	2	3	Oesophagus	8
TP53	PF00870.13	2	3	Ovary	8
TP53	PF00870.13	2	3	Upper aero-digestive tract	8
TP53	PF07710.6	2	3	Liver	1
TRAF7	PF00400.27	1	1	Meninges	1
U2AF1	PF00642.19	1	2	Lung	1
USP25	PF00443.24	1	1	Liver	1
VHL	PF01847.11	1	1	Kidney	1
