# Supplementary material for: Protein Domain-Level Landscape of Cancer-Type-Specific Somatic Mutations
Source: PLoS Comput Biol. 2015 Mar 20;11(3):e1004147. doi: 10.1371/journal.pcbi.1004147 (PMC4368709; doi:10.1371/journal.pcbi.1004147)
Supplement: S4 Table — (XLSX) [file pcbi.1004147.s004.xlsx]

## Sheet: Sheet1
Primary Site	Gene Symbol	Pfam ID	Residues	SigMutDomainInstances	Pvalue	Mutant times	Sample Counts	Domain_Length
Endometrium	ACSM4	PF00501.23	A278	3.88e-07	0.00126298	2	249	417
Endometrium	ACSM4	PF00501.23	F450	3.88e-07	0.00126298	2	249	417
Endometrium	ACSM4	PF00501.23	T362	3.88e-07	0.00126298	2	249	417
Endometrium	ACSM4	PF00501.23	V132	3.88e-07	0.00126298	2	249	417
Breast	AKT1	PF00169.24	E17	1.09e-17	0	20	526	104
Meninges	AKT1	PF00169.24	E17	1.65e-05	0	3	28	104
Lung	AKT1	PF00169.24	E17	0.963336	0	3	748	104
Colon	AKT1	PF00169.24	E17	0.999997	0	3	562	104
Endometrium	AKT1	PF00169.24	E17	0.670454	1.24278e-09	5	249	104
Autonomic ganglia	ALK	PF07714.12	R1275	6.39e-16	0	6	53	259
Hematopoietic & lymph	ANTXR1	PF00092.23	V144	1.81e-08	0	6	187	178
Hematopoietic & lymph	BCL2	PF00452.14	A131	1.22e-59	1.2667e-09	9	187	101
Skin	BRAF	PF07714.12	V600	7.15e-58	0	55	104	259
Colon	BRAF	PF07714.12	V600	0.995653	0	20	562	259
Central nervous system	BRAF	PF07714.12	V600	0.00444441	0	8	305	259
Lung	BRAF	PF07714.12	G469	0.0658994	2.30647e-10	7	748	259
Lung	BRAF	PF07714.12	V600	0.0658994	2.30647e-10	7	748	259
Lung	BRAF	PF07714.12	G466	0.0658994	2.29215e-08	6	748	259
Colon	BRAF	PF07714.12	D594	0.995653	0.000415267	4	562	259
Lung	BRAF	PF07714.12	N581	0.0658994	0.00700228	3	748	259
Hematopoietic & lymph	BTG1	PF07742.7	Q36	1.35e-08	0.00963236	2	187	119
Cervix	CAGE1	PF15066.1	E490	7.68e-07	9.0851e-06	2	14	527
Salivary gland	CCDC14	PF15254.1	E679	1.92e-07	0.00656588	1	36	861
Salivary gland	CCDC14	PF15254.1	E798	1.92e-07	0.00656588	1	36	861
Salivary gland	CCDC14	PF15254.1	E839	1.92e-07	0.00656588	1	36	861
Prostate	CCNF	PF02984.14	Q507	4.52e-08	0	6	240	118
Lung	CD6	PF00530.13	S52	1.41e-10	0	12	748	99
Hematopoietic & lymph	CD74	PF09307.5	D18	1.22e-07	0.00440863	2	187	114
Hematopoietic & lymph	CD74	PF09307.5	L33	1.22e-07	0.00440863	2	187	114
Hematopoietic & lymph	CD79B	PF02189.10	Y196	1.48e-14	0	8	187	21
Hematopoietic & lymph	CDK11A	PF00069.20	K463	1.22e-07	3.53879e-07	3	187	260
Bone	CDKN2A	PF12796.2	D108	6.83e-06	0	3	5	89
Skin	CDKN2A	PF12796.2	P114	3.08e-08	3.59393e-09	6	104	89
Lung	CDKN2A	PF12796.2	D108	0.000169612	2.39668e-05	5	748	89
Lung	CDKN2A	PF12796.2	D84	0.000169612	2.39668e-05	5	748	89
Prostate	CNOT3	PF04065.10	E20	4.97e-07	2.75378e-06	3	240	233
Prostate	CNOT3	PF04065.10	E70	4.97e-07	0.00129556	2	240	233
Hematopoietic & lymph	CREBBP	PF08214.6	R1446	8.48e-24	4.70899e-06	4	187	347
Hematopoietic & lymph	CREBBP	PF08214.6	Y1482	8.48e-24	0.000521223	3	187	347
Hematopoietic & lymph	CREBBP	PF08214.6	Y1503	8.48e-24	0.000521223	3	187	347
Endometrium	CTNNA3	PF01044.14	T392	0.483967	1.13098e-11	4	249	968
Hematopoietic & lymph	CTNNA3	PF01044.14	L342	2.22e-07	0.000101072	2	187	968
Hematopoietic & lymph	CTNNA3	PF01044.14	N816	2.22e-07	0.000101072	2	187	968
Hematopoietic & lymph	CTNNA3	PF01044.14	R378	2.22e-07	0.000101072	2	187	968
Hematopoietic & lymph	CTNNA3	PF01044.14	T454	2.22e-07	0.000101072	2	187	968
Breast	CYFIP2	PF05994.6	R492	0.204874	0	3	526	820
Endometrium	CYFIP2	PF05994.6	A858	4.64e-08	0.00240899	2	249	820
Endometrium	CYFIP2	PF05994.6	G1215	4.64e-08	0.00240899	2	249	820
Endometrium	CYFIP2	PF05994.6	G599	4.64e-08	0.00240899	2	249	820
Endometrium	CYFIP2	PF05994.6	R1022	4.64e-08	0.00240899	2	249	820
Endometrium	CYFIP2	PF05994.6	R1066	4.64e-08	0.00240899	2	249	820
Endometrium	CYFIP2	PF05994.6	T793	4.64e-08	0.00240899	2	249	820
Central nervous system	DDX3X	PF00270.24	R326	3.78e-28	9.42985e-05	4	305	169
Central nervous system	DDX3X	PF00270.24	R376	3.78e-28	0.00575342	3	305	169
Cervix	DMBT1	PF00530.13	D527	0.00675651	0	3	14	99
Prostate	DMBT1	PF00530.13	D1019	0.0862206	0	3	240	99
Urinary tract	DMBT1	PF00530.13	R1061	0.0149008	1.61957e-05	3	85	99
Hematopoietic & lymph	DMBT1	PF00431.15	S1809	7.62e-19	7.39239e-05	4	187	110
Endometrium	DMBT1	PF00530.13	G590	0.0576089	0.00529701	3	249	99
Endometrium	DMBT1	PF00530.13	V258	0.0576089	0.00529701	3	249	99
Lung	EGFR	PF07714.12	L858	2.16e-29	0	32	748	259
Lung	EGFR	PF01030.19	L62	0.180858	0	4	748	112
Central nervous system	EGFR	PF00757.15	A289	1.12e-23	7.71294e-11	7	305	149
Central nervous system	EGFR	PF14843.1	G598	1.1e-12	7.93543e-11	6	305	132
Lung	EGFR	PF07714.12	L861	2.16e-29	8.24513e-08	7	748	259
Lung	EGFR	PF07714.12	G719	2.16e-29	0.000133843	5	748	259
Colon	EGFR	PF07714.12	G724	0.986382	0.00107634	3	562	259
Central nervous system	EGFR	PF00757.15	C326	1.12e-23	0.00567368	3	305	149
Bone	ERBB3	PF14843.1	P554	7.66e-07	0	2	5	132
Urinary tract	ERBB3	PF01030.19	V104	0.00432188	0	3	85	112
Colon	ERBB3	PF01030.19	V104	0.0436308	2.58087e-10	6	562	112
Colon	FBXW7	PF00400.27	R465	3.01e-15	0	32	562	39
Urinary tract	FBXW7	PF00400.27	R505	0.311411	1.07127e-06	6	85	39
Lung	FBXW7	PF00400.27	R505	0.999999	1.61226e-05	8	748	39
Endometrium	FBXW7	PF00400.27	R465	0.00166936	0.000148253	12	249	39
Skin	FBXW7	PF00400.27	R505	0.35755	0.00382689	4	104	39
Central nervous system	FGFR1	PF07714.12	K656	6e-08	8.29345e-09	4	305	259
Central nervous system	FGFR1	PF07714.12	N546	6e-08	0.00188729	2	305	259
Breast	FGFR2	PF07714.12	N549	0.0101482	0	5	526	259
Endometrium	FGFR2	PF07714.12	K657	1.73e-08	3.71518e-05	2	249	259
Endometrium	FGFR2	PF07714.12	K659	1.73e-08	3.71518e-05	2	249	259
Endometrium	FGFR2	PF07714.12	K660	1.73e-08	3.71518e-05	2	249	259
Endometrium	FGFR2	PF07714.12	N549	1.73e-08	3.69331e-10	6	249	259
Colon	FGFR2	PF07679.11	R203	0.0252279	3.37443e-05	4	562	90
Lung	FGFR2	PF07679.11	D247	0.0480756	0.000125144	3	748	90
Colon	FGFR2	PF07679.11	G305	0.0252279	0.00303588	3	562	90
Central nervous system	FKBP9	PF00254.23	R107	4.12e-21	0	16	305	94
Hematopoietic & lymph	FOXO1	PF00250.13	S193	1.22e-07	0.00737369	2	187	96
Hematopoietic & lymph	FOXO1	PF00250.13	S203	1.22e-07	0.00737369	2	187	96
Hematopoietic & lymph	GNA13	PF00503.15	L197	4.05e-13	0.00330596	2	187	389
Lung	HRAS	PF00071.17	G13	0.00619894	4.44977e-12	6	748	162
Upper aero-digestive tract	HRAS	PF00071.17	G13	6.39e-09	7.96654e-08	4	88	162
Upper aero-digestive tract	HRAS	PF00071.17	Q61	6.39e-09	0.00749042	2	88	162
Hematopoietic & lymph	ITPR3	PF08709.6	A96	1.15e-09	2.10788e-08	4	187	214
Hematopoietic & lymph	ITPR3	PF08709.6	H95	1.15e-09	0.00331924	2	187	214
Endometrium	KIF26B	PF00225.18	A517	3.88e-07	0.00243068	2	249	335
Endometrium	KIF26B	PF00225.18	A650	3.88e-07	0.00243068	2	249	335
Endometrium	KIF26B	PF00225.18	P504	3.88e-07	0.00243068	2	249	335
Endometrium	KIF26B	PF00225.18	S714	3.88e-07	0.00243068	2	249	335
Meninges	KLF4	PF13465.1	K409	1.48e-08	0	3	28	26
Lung	KRAS	PF00071.17	G12	1.92e-64	0	236	748	162
Lung	KRAS	PF00071.17	G13	1.92e-64	0	23	748	162
Pancreas	KRAS	PF00071.17	G12	1.68e-15	0	30	90	162
Colon	KRAS	PF00071.17	G12	0.992964	0	123	562	162
Endometrium	KRAS	PF00071.17	G12	0.979852	0	58	249	162
Colon	KRAS	PF00071.17	G13	0.992964	0	25	562	162
Endometrium	KRAS	PF00071.17	G13	0.979852	0	14	249	162
Breast	KRAS	PF00071.17	G12	0.999998	0	10	526	162
Ovary	KRAS	PF00071.17	G12	1	0	6	385	162
Oesophagus	KRAS	PF00071.17	G12	0.29011	1.76137e-11	6	150	162
Hematopoietic & lymph	KRAS	PF00071.17	A146	0.96513	8.46922e-08	4	187	162
Colon	KRAS	PF00071.17	A146	0.992964	2.30987e-07	12	562	162
Hematopoietic & lymph	KRT6A	PF00038.16	A335	2.7e-07	0.000538542	2	187	312
Colon	LPHN3	PF02354.11	R1183	0.01306	0	8	562	366
Prostate	LPHN3	PF02191.11	R234	0.00115182	0	3	240	250
Kidney	LPHN3	PF01825.16	M828	0.0150177	0	3	305	44
Prostate	LPHN3	PF12003.3	A760	0.028781	0	3	240	218
Kidney	LPHN3	PF12003.3	A650	0.232394	0	3	305	218
Colon	LPHN3	PF00002.19	K914	0.658416	4.73875e-07	3	562	243
Colon	LPHN3	PF02191.11	D264	0.174885	2.10822e-06	3	562	250
Endometrium	LPHN3	PF00002.19	I1052	0.00604776	6.96776e-06	3	249	243
Endometrium	LPHN3	PF00002.19	L947	0.00604776	6.96776e-06	3	249	243
Endometrium	LPHN3	PF12003.3	R629	0.24634	1.07491e-05	3	249	218
Endometrium	LPHN3	PF12003.3	T783	0.24634	1.07491e-05	3	249	218
Breast	LPHN3	PF12003.3	K626	0.0023111	1.08861e-05	3	526	218
Breast	LPHN3	PF12003.3	T706	0.0023111	1.08861e-05	3	526	218
Colon	LPHN3	PF12003.3	L651	0.649895	9.05131e-05	3	562	218
Colon	LPHN3	PF12003.3	R629	0.649895	9.05131e-05	3	562	218
Prostate	LPHN3	PF01825.16	R826	1.85e-08	0.00629018	3	240	44
Prostate	LPHN3	PF01825.16	W832	1.85e-08	0.00629018	3	240	44
Cervix	MAST1	PF00595.19	A1048	3.48e-08	0.00995773	2	14	81
Cervix	MAST1	PF00595.19	E1035	3.48e-08	0.00995773	2	14	81
Endometrium	MBD1	PF01429.14	R22	8.96e-08	0	11	249	77
Kidney	MBD1	PF01429.14	D58	0.0320176	0	4	305	77
Endometrium	MBD1	PF02008.15	R229	0.0196936	0.00151092	3	249	48
Breast	MLL3	PF13771.1	R284	6.06e-10	2.53277e-08	6	526	90
Prostate	MLL3	PF13771.1	G315	1.26e-10	6.53315e-05	4	240	90
Prostate	MLL3	PF13771.1	R284	1.26e-10	6.53315e-05	4	240	90
Breast	MLL3	PF13771.1	G315	6.06e-10	0.000206086	4	526	90
Kidney	MT-ND6	PF00499.15	S84	1.33e-13	0.000107083	4	305	144
Hematopoietic & lymph	MYD88	PF01582.15	L265	1.48e-24	0	13	187	141
Hematopoietic & lymph	NPIPL2	PF06409.6	P143	2.93e-10	0.00175147	2	187	265
Hematopoietic & lymph	NPIPL2	PF06409.6	P204	2.93e-10	0.00175147	2	187	265
Skin	NRAS	PF00071.17	Q61	3.21e-22	0	20	104	162
Colon	NRAS	PF00071.17	G12	0.755752	0	10	562	162
Colon	NRAS	PF00071.17	Q61	0.755752	0	10	562	162
Lung	NRAS	PF00071.17	Q61	0.978	0	6	748	162
Endometrium	NRAS	PF00071.17	Q61	0.962847	8.16449e-05	3	249	162
Bone	NTNG1	PF00055.12	R156	2.37e-07	0	3	5	237
Oesophagus	ODZ2	PF06484.7	R183	8.58e-11	0.00064245	2	150	370
Oesophagus	ODZ2	PF06484.7	R229	8.58e-11	0.00064245	2	150	370
Oesophagus	ODZ2	PF06484.7	R350	8.58e-11	0.00064245	2	150	370
Hematopoietic & lymph	PCDH11X	PF08266.7	N48	2.58e-05	0	3	187	84
Central nervous system	PCDH11X	PF00028.12	G442	2.59e-12	1.95979e-08	6	305	93
Central nervous system	PCDH11X	PF00028.12	T486	2.59e-12	1.95979e-08	6	305	93
Central nervous system	PCDH11Y	PF00028.12	G474	2.77e-10	1.26707e-05	4	305	93
Central nervous system	PCDH11Y	PF00028.12	T523	2.77e-10	1.26707e-05	4	305	93
Endometrium	PIK3CA	PF02192.11	R88	1.96e-17	0	14	249	78
Endometrium	PIK3CA	PF00613.15	E545	8.42e-07	0	30	249	185
Endometrium	PIK3CA	PF00613.15	E542	8.42e-07	0	24	249	185
Endometrium	PIK3CA	PF00613.15	Q546	8.42e-07	0	18	249	185
Lung	PIK3CA	PF00613.15	E545	0.00322064	0	42	748	185
Colon	PIK3CA	PF00613.15	E545	0.999999	0	36	562	185
Urinary tract	PIK3CA	PF00613.15	E545	0.00017244	0	16	85	185
Lung	PIK3CA	PF00613.15	E542	0.00322064	0	16	748	185
Breast	PIK3CA	PF00613.15	E545	0.0151671	0	15	526	185
Colon	PIK3CA	PF00613.15	Q546	0.999999	0	13	562	185
Oesophagus	PIK3CA	PF00613.15	E542	6.92e-06	0	8	150	185
Breast	PIK3CA	PF00792.19	C420	0.0599182	1.29785e-12	6	526	143
Endometrium	PIK3CA	PF02192.11	R93	1.96e-17	9.52993e-11	12	249	78
Oesophagus	PIK3CA	PF00613.15	E545	6.92e-06	6.50038e-10	6	150	185
Colon	PIK3CA	PF00454.22	F909	0.000743912	9.39459e-09	6	562	235
Colon	PIK3CA	PF02192.11	R88	0.974701	2.49586e-08	8	562	78
Upper aero-digestive tract	PIK3CA	PF00613.15	E545	0.0173511	4.10403e-08	4	88	185
Colon	PIK3CA	PF00613.15	E542	0.999999	6.1016e-08	8	562	185
Endometrium	PIK3CA	PF02192.11	R38	1.96e-17	6.24053e-08	10	249	78
Lung	PIK3CA	PF00792.19	E453	0.951413	1.64395e-07	4	748	143
Endometrium	PIK3CA	PF00792.19	C378	5.06e-05	3.92515e-07	6	249	143
Endometrium	PIK3CA	PF00792.19	C420	5.06e-05	3.92515e-07	6	249	143
Endometrium	PIK3CA	PF00454.22	C901	0.056701	5.54302e-07	4	249	235
Colon	PIK3CA	PF02192.11	R38	0.974701	3.60467e-05	6	562	78
Colon	PIK3CA	PF00454.22	E970	0.000743912	7.2299e-05	4	562	235
Colon	PIK3CA	PF00454.22	G1007	0.000743912	7.2299e-05	4	562	235
Colon	PIK3CA	PF00454.22	S1008	0.000743912	7.2299e-05	4	562	235
Colon	PIK3CA	PF00792.19	C420	0.99179	7.77602e-05	4	562	143
Colon	PIK3CA	PF00792.19	P471	0.99179	7.77602e-05	4	562	143
Breast	PIK3CA	PF00613.15	E542	0.0151671	0.000234786	4	526	185
Breast	PIK3CA	PF02192.11	R88	0.0106994	0.00024604	4	526	78
Endometrium	PIK3CA	PF00792.19	E453	5.06e-05	0.00102291	4	249	143
Endometrium	PIK3CA	PF02192.11	R108	1.96e-17	0.00625521	6	249	78
Hematopoietic & lymph	PIM1	PF00069.20	S97	1.19e-30	1.84834e-07	5	187	260
Hematopoietic & lymph	PIM1	PF00069.20	L164	1.19e-30	0.00163384	3	187	260
Endometrium	POLE	PF03104.14	P286	6.1e-15	0	18	249	325
Endometrium	POLE	PF03104.14	V411	6.1e-15	0	10	249	325
Colon	POLE	PF03104.14	P286	0.97736	1.14952e-10	5	562	325
Endometrium	PPP2R1A	PF13646.1	P179	1.79e-07	3.81939e-10	8	249	88
Colon	PPP2R1A	PF13646.1	R183	0.983981	6.40725e-06	4	562	88
Endometrium	PPP2R1A	PF13646.1	S256	1.79e-07	8.11628e-05	5	249	88
Ovary	PPP2R1A	PF13646.1	R183	0.0391778	0.000135868	3	385	88
Lung	PRKCB	PF00069.20	V522	0.0333779	7.69286e-08	4	748	260
Colon	PRKCB	PF00069.20	A509	0.976865	1.80234e-06	3	562	260
Hematopoietic & lymph	PRKCB	PF00069.20	D376	6.44e-10	4.39215e-05	3	187	260
Hematopoietic & lymph	PRKCB	PF00069.20	I432	6.44e-10	4.39215e-05	3	187	260
Hematopoietic & lymph	PRKCB	PF00069.20	S352	6.44e-10	4.39215e-05	3	187	260
Lung	PRPF19	PF00400.27	T287	3.55e-07	0	9	748	39
Central nervous system	PSTPIP2	PF00611.18	P64	1.16e-07	0	4	305	91
Endometrium	PTEN	PF00782.15	R130	7.33e-19	0	39	249	133
Colon	PTEN	PF10409.4	K344	0.130512	0.000154978	4	562	134
Colon	PTEN	PF00782.15	D92	0.99663	0.000184399	5	562	133
Colon	PTEN	PF00782.15	E150	0.99663	0.000184399	5	562	133
Central nervous system	PTEN	PF00782.15	D92	0.00256289	0.00035773	3	305	133
Breast	PTEN	PF00782.15	R130	0.344928	0.000360647	3	526	133
Colon	PTEN	PF00782.15	C136	0.99663	0.00569895	4	562	133
Colon	PTEN	PF00782.15	R130	0.99663	0.00569895	4	562	133
Breast	PTPRD	PF07679.11	R216	0.00261808	0	4	526	90
Endometrium	PTPRD	PF07679.11	C257	0.107371	0	4	249	90
Kidney	PTPRD	PF00041.16	R452	0.0150177	0	3	305	85
Skin	RAC1	PF00071.17	P29	2e-32	0	26	104	162
Meninges	RBP1	PF00061.18	I113	5.18e-08	0.000501156	2	28	144
Colon	SCYL3	PF00069.20	R61	0.365149	0	6	562	260
Urinary tract	SCYL3	PF00069.20	D76	3.47e-07	0.00181876	2	85	260
Urinary tract	SCYL3	PF00069.20	E177	3.47e-07	0.00181876	2	85	260
Urinary tract	SCYL3	PF00069.20	R61	3.47e-07	0.00181876	2	85	260
Cervix	SLC16A5	PF07690.11	F252	8.51e-07	0.000121774	2	14	352
Cervix	SLC16A5	PF07690.11	I279	8.51e-07	0.000121774	2	14	352
Colon	SMAD4	PF03166.9	R361	3.91e-11	0	16	562	182
Oesophagus	SMAD4	PF03166.9	G386	2.98e-07	9.68135e-07	4	150	182
Oesophagus	SMAD4	PF03166.9	R361	2.98e-07	0.000180335	3	150	182
Colon	SMAD4	PF03166.9	D351	3.91e-11	0.000923943	5	562	182
Hematopoietic & lymph	SMARCA4	PF00176.18	R973	0.00713671	0	4	187	299
Central nervous system	SMARCA4	PF00176.18	T910	4.99e-08	1.85407e-10	5	305	299
Oesophagus	SMARCA4	PF00176.18	R966	5.92e-07	0.00212222	2	150	299
Oesophagus	SMARCA4	PF00176.18	R978	5.92e-07	0.00212222	2	150	299
Oesophagus	SMARCA4	PF00176.18	T910	5.92e-07	0.00212222	2	150	299
Central nervous system	SMARCA4	PF00176.18	E821	4.99e-08	0.00511959	2	305	299
Prostate	SPOP	PF00917.21	F133	1.29e-14	4.89349e-07	5	240	119
Endometrium	SPOP	PF00917.21	E50	0.0113601	0.00055421	3	249	119
Oesophagus	TP53	PF00870.13	R248	2.84e-74	0	33	150	196
Breast	TP53	PF00870.13	H193	2.5e-58	0	29	526	196
Breast	TP53	PF00870.13	Y220	2.5e-58	0	25	526	196
Breast	TP53	PF00870.13	H179	2.5e-58	0	21	526	196
Liver	TP53	PF00870.13	Y163	2.26e-45	0	15	123	196
Central nervous system	TP53	PF00870.13	R273	3.39e-23	0	18	305	196
Lung	TP53	PF00870.13	R248	7.02e-20	0	45	748	196
Lung	TP53	PF00870.13	G245	7.02e-20	0	41	748	196
Lung	TP53	PF00870.13	R273	7.02e-20	0	39	748	196
Lung	TP53	PF00870.13	R158	7.02e-20	0	30	748	196
Lung	TP53	PF00870.13	R249	7.02e-20	0	27	748	196
Hematopoietic & lymph	TP53	PF00870.13	C176	1.84e-19	0	15	187	196
Hematopoietic & lymph	TP53	PF00870.13	R248	1.84e-19	0	15	187	196
Ovary	TP53	PF00870.13	Y220	6.6e-16	0	21	385	196
Ovary	TP53	PF00870.13	R248	6.6e-16	0	18	385	196
Colon	TP53	PF00870.13	R248	1	0	69	562	196
Urinary tract	TP53	PF00870.13	R248	0.013422	0	28	85	196
Colon	TP53	PF00870.13	G245	1	0	24	562	196
Endometrium	TP53	PF00870.13	R248	1	0	21	249	196
Lung	TP53	PF07710.6	R337	2.93e-05	0	12	748	42
Hematopoietic & lymph	TP53	PF08563.6	T18	1.78e-06	0	4	187	25
Central nervous system	TP53	PF07710.6	A347	0.00622642	0	4	305	42
Bone	TP53	PF00870.13	R282	0.351692	0	3	5	196
Breast	TP53	PF00870.13	R248	2.5e-58	1.85407e-12	19	526	196
Liver	TP53	PF07710.6	R337	3.29e-12	2.96652e-12	8	123	42
Oesophagus	TP53	PF00870.13	R273	2.84e-74	1.27931e-11	14	150	196
Skin	TP53	PF00870.13	S127	0.982847	1.65012e-11	9	104	196
Hematopoietic & lymph	TP53	PF00870.13	Y234	1.84e-19	4.82059e-11	12	187	196
Colon	TP53	PF00870.13	R273	1	4.3033e-10	18	562	196
Prostate	TP53	PF00870.13	C135	0.587424	6.96019e-10	9	240	196
Lung	TP53	PF00870.13	C176	7.02e-20	1.45971e-09	20	748	196
Oesophagus	TP53	PF00870.13	G245	2.84e-74	5.34455e-09	12	150	196
Upper aero-digestive tract	TP53	PF00870.13	R248	6.08e-26	8.55692e-09	9	88	196
Upper aero-digestive tract	TP53	PF00870.13	V173	6.08e-26	8.55692e-09	9	88	196
Breast	TP53	PF00870.13	C141	2.5e-58	3.86648e-08	15	526	196
Breast	TP53	PF00870.13	G245	2.5e-58	3.86648e-08	15	526	196
Breast	TP53	PF00870.13	I195	2.5e-58	3.86648e-08	15	526	196
Breast	TP53	PF00870.13	Y163	2.5e-58	3.86648e-08	15	526	196
Pancreas	TP53	PF00870.13	H193	0.202295	7.20472e-08	6	90	196
Pancreas	TP53	PF00870.13	R248	0.202295	7.20472e-08	6	90	196
Lung	TP53	PF00870.13	C242	7.02e-20	9.68352e-08	18	748	196
Lung	TP53	PF00870.13	V157	7.02e-20	9.68352e-08	18	748	196
Ovary	TP53	PF00870.13	I195	6.6e-16	3.49616e-07	12	385	196
Hematopoietic & lymph	TP53	PF00870.13	G245	1.84e-19	6.73901e-07	9	187	196
Hematopoietic & lymph	TP53	PF00870.13	Y107	1.84e-19	6.73901e-07	9	187	196
Lung	TP53	PF00870.13	Y220	7.02e-20	7.28382e-07	17	748	196
Central nervous system	TP53	PF00870.13	R158	3.39e-23	1.32251e-06	9	305	196
Skin	TP53	PF00870.13	H179	0.982847	2.85356e-06	6	104	196
Skin	TP53	PF00870.13	R248	0.982847	2.85356e-06	6	104	196
Breast	TP53	PF00870.13	K132	2.5e-58	3.82842e-06	13	526	196
Ovary	TP53	PF00870.13	C176	6.6e-16	4.31191e-06	11	385	196
Endometrium	TP53	PF00870.13	R273	1	5.1306e-06	8	249	196
Lung	TP53	PF00870.13	Y163	7.02e-20	5.17799e-06	16	748	196
Colon	TP53	PF07710.6	R337	0.999715	1.25576e-05	4	562	42
Oesophagus	TP53	PF00870.13	C135	2.84e-74	2.34416e-05	9	150	196
Oesophagus	TP53	PF00870.13	C176	2.84e-74	2.34416e-05	9	150	196
Oesophagus	TP53	PF00870.13	H193	2.84e-74	2.34416e-05	9	150	196
Central nervous system	TP53	PF00870.13	R282	3.39e-23	2.38225e-05	8	305	196
Colon	TP53	PF00870.13	G244	1	2.91549e-05	13	562	196
Prostate	TP53	PF00870.13	G245	0.587424	3.31719e-05	6	240	196
Prostate	TP53	PF00870.13	R248	0.587424	3.31719e-05	6	240	196
Breast	TP53	PF00870.13	V173	2.5e-58	3.4217e-05	12	526	196
Lung	TP53	PF00870.13	P278	7.02e-20	3.46875e-05	15	748	196
Lung	TP53	PF00870.13	R26	7.02e-20	3.46875e-05	15	748	196
Ovary	TP53	PF00870.13	R273	6.6e-16	4.87857e-05	10	385	196
Endometrium	TP53	PF00870.13	Y205	1	9.93833e-05	7	249	196
Urinary tract	TP53	PF00870.13	G245	0.013422	0.000119412	6	85	196
Upper aero-digestive tract	TP53	PF00870.13	H193	6.08e-26	0.000193855	6	88	196
Upper aero-digestive tract	TP53	PF00870.13	R282	6.08e-26	0.000193855	6	88	196
Upper aero-digestive tract	TP53	PF00870.13	Y220	6.08e-26	0.000193855	6	88	196
Pancreas	TP53	PF00870.13	G266	0.202295	0.0003119	4	90	196
Oesophagus	TP53	PF00870.13	R282	2.84e-74	0.000312633	8	150	196
Ovary	TP53	PF00870.13	G245	6.6e-16	0.000503023	9	385	196
Ovary	TP53	PF00870.13	H179	6.6e-16	0.000503023	9	385	196
Ovary	TP53	PF00870.13	R282	6.6e-16	0.000503023	9	385	196
Liver	TP53	PF00870.13	C176	2.26e-45	0.000833522	6	123	196
Liver	TP53	PF00870.13	P151	2.26e-45	0.000833522	6	123	196
Liver	TP53	PF00870.13	R249	2.26e-45	0.000833522	6	123	196
Endometrium	TP53	PF00870.13	R158	1	0.0016888	6	249	196
Hematopoietic & lymph	TP53	PF00870.13	S215	1.84e-19	0.00348739	6	187	196
Hematopoietic & lymph	TP53	PF00870.13	Y126	1.84e-19	0.00348739	6	187	196
Kidney	TP53	PF00870.13	H193	1	0.00504008	3	305	196
Kidney	TP53	PF00870.13	N239	1	0.00504008	3	305	196
Kidney	TP53	PF00870.13	R213	1	0.00504008	3	305	196
Kidney	TP53	PF00870.13	R248	1	0.00504008	3	305	196
Kidney	TP53	PF00870.13	Y234	1	0.00504008	3	305	196
Central nervous system	TP53	PF00870.13	G245	3.39e-23	0.00538907	6	305	196
Central nervous system	TP53	PF00870.13	R248	3.39e-23	0.00538907	6	305	196
Central nervous system	TP53	PF00870.13	R249	3.39e-23	0.00538907	6	305	196
Central nervous system	TP53	PF00870.13	V216	3.39e-23	0.00538907	6	305	196
Central nervous system	TP53	PF00870.13	Y220	3.39e-23	0.00538907	6	305	196
Lung	TP53	PF00870.13	G244	7.02e-20	0.00705569	12	748	196
Colon	TP53	PF00870.13	C238	1	0.00997221	10	562	196
Colon	TP53	PF00870.13	R282	1	0.00997221	10	562	196
Lung	U2AF1	PF00642.19	S34	1.08e-15	0	24	748	27
Liver	USP25	PF00443.24	E600	9.93e-11	4.52882e-06	3	123	269
Liver	USP25	PF00443.24	T427	9.93e-11	4.52882e-06	3	123	269
Colon	VHL	PF01847.11	F119	0.331774	6.23752e-06	6	562	156
Kidney	VHL	PF01847.11	L158	2.25e-40	0.00245571	5	305	156
Colon	VHL	PF01847.11	L128	0.331774	0.0065338	4	562	156
