# Supplementary material for: Protein Domain-Level Landscape of Cancer-Type-Specific Somatic Mutations
Source: PLoS Comput Biol. 2015 Mar 20;11(3):e1004147. doi: 10.1371/journal.pcbi.1004147 (PMC4368709; doi:10.1371/journal.pcbi.1004147)
Supplement: S5 Table — (XLSX) [file pcbi.1004147.s005.xlsx]

## Sheet: Sheet1
Gene Symbol	Suppressor & Oncogene	Pfam ID	Primary Site	Total Mutations per Gene per Cancer	# of Mutated Residues per Gene per Cancer	# of Hotspots per Gene per Cancer	Pvalue_SMDI	Total Mutations per Domain Instance per Cancer	# of Mutated Residues per Domain Instance per Cancer	# of Hotspots per Domain Instance per Cancer
ACSM4	Unknown	PF00501.23	Endometrium	10	5	4	3.88e-07	8	4	4
CAGE1	Unknown	PF15066.1	Cervix	3	2	1	7.68e-07	3	2	1
CCDC14	Unknown	PF15254.1	Salivary gland	3	3	3	1.92e-07	3	3	3
CCNF	Unknown	PF02984.14	Prostate	6	1	1	4.52e-08	6	1	1
CD6	Unknown	PF00530.13	Lung	12	1	1	1.41e-10	12	1	1
CD74	Unknown	PF09307.5	Hematopoietic & lymph	4	2	2	1.22e-07	4	2	2
CD79B	Unknown	PF02189.10	Hematopoietic & lymph	8	1	1	1.48e-14	8	1	1
CFHR4	Unknown	PF00084.15	Lung	16	16	0	2.19e-09	16	16	0
CNOT3	Unknown	PF04065.10	Prostate	5	2	2	4.97e-07	5	2	2
COLEC11	Unknown	PF01391.13	Soft tissue	2	2	0	6.05e-07	2	2	0
CYFIP2	Unknown	PF05994.6	Endometrium	18	12	6	4.64e-08	18	12	6
FKBP9	Unknown	PF00254.23	Central nervous system	16	1	1	4.12e-21	16	1	1
GNA13	Unknown	PF00503.15	Hematopoietic & lymph	10	9	1	4.05e-13	10	9	1
HIST1H1E	Unknown	PF00538.14	Hematopoietic & lymph	5	4	0	9.59e-07	5	4	0
ITPR3	Unknown	PF08709.6	Hematopoietic & lymph	6	2	2	1.15e-09	6	2	2
KEAP1	Unknown	PF01344.20	Lung	20	16	0	2.18e-07	11	8	0
KIF26B	Unknown	PF00225.18	Endometrium	8	4	4	3.88e-07	8	4	4
KLF4	Unknown	PF13465.1	Meninges	3	1	1	1.48e-08	3	1	1
KRT6A	Unknown	PF00038.16	Hematopoietic & lymph	5	4	1	2.7e-07	5	4	1
LPHN3	Unknown	PF01825.16	Prostate	12	4	4	1.85e-08	6	2	2
MAGI1	Unknown	PF00595.19	Hematopoietic & lymph	6	6	0	8.37e-09	6	6	0
MAST1	Unknown	PF00595.19	Cervix	4	2	2	3.48e-08	4	2	2
MBD1	Unknown	PF01429.14	Endometrium	19	4	2	8.96e-08	14	2	1
MT-CYB	Unknown	PF00032.12	Breast	6	3	0	2.02e-08	6	3	0
MT-ND1	Unknown	PF00146.16	Endometrium	12	6	0	2.34e-07	12	6	0
MT-ND6	Unknown	PF00499.15	Kidney	16	7	1	1.33e-13	16	7	1
MT1G	Unknown	PF00131.15	Cervix	4	2	0	4.76e-07	4	2	0
MYD88	Unknown	PF01582.15	Hematopoietic & lymph	15	2	1	1.48e-24	15	2	1
NPIPL2	Unknown	PF06409.6	Hematopoietic & lymph	6	4	2	2.93e-10	6	4	2
NTNG1	Unknown	PF00055.12	Bone	3	1	1	2.37e-07	3	1	1
ODZ2	Unknown	PF06484.7	Oesophagus	6	3	3	8.58e-11	6	3	3
P2RY8	Unknown	PF00001.16	Hematopoietic & lymph	4	4	0	6.02e-07	4	4	0
PCDH11X	Unknown	PF00028.12	Central nervous system	12	2	2	2.59e-12	12	2	2
PCDH11Y	Unknown	PF00028.12	Central nervous system	8	2	2	2.77e-10	8	2	2
PIM1	Unknown	PF00069.20	Hematopoietic & lymph	20	12	2	1.19e-30	20	12	2
PLCH2	Unknown	PF13499.1	Prostate	4	4	0	3.81e-07	4	4	0
POLE	Unknown	PF03104.14	Endometrium	32	6	2	6.1e-15	29	3	2
PRG4	Unknown	PF01033.12	Skin	5	5	0	1.49e-07	5	5	0
PRKACB	Unknown	PF00069.20	Bone	3	3	0	1.43e-07	3	3	0
PSTPIP2	Unknown	PF00611.18	Central nervous system	4	1	1	1.16e-07	4	1	1
SCYL3	Unknown	PF00069.20	Urinary tract	6	3	3	3.47e-07	6	3	3
SLC16A5	Unknown	PF07690.11	Cervix	4	2	2	8.51e-07	4	2	2
SNPH	Unknown	PF15290.1	Lung	8	8	0	2.72e-07	8	8	0
TRAF7	Unknown	PF00400.27	Meninges	5	4	0	1.1e-14	5	4	0
U2AF1	Unknown	PF00642.19	Lung	24	1	1	1.08e-15	24	1	1
EPHA6	Tumor suppressor	PF14575.1	Hematopoietic & lymph	9	6	0	5.75e-14	9	6	0
FAT4	Tumor suppressor	PF00028.12	Colon	104	52	0	1.18e-08	96	45	0
FBXW7	Tumor suppressor	PF00400.27	Colon	204	54	1	3.01e-15	201	52	1
FGFR2	Tumor suppressor functions (Reported tumor suppressor functions in endometrium, breast cancer)	PF07714	Endometrium	18	10	4	1.73e-08	17	9	4
BLNK	Tumor suppressor	PF00017.19	Bone	2	2	0	7.66e-07	2	2	0
BTG1	Tumor suppressor	PF07742.7	Hematopoietic & lymph	5	4	1	1.35e-08	5	4	1
CDK11A	Tumor suppressor	PF00069.20	Hematopoietic & lymph	4	2	1	1.22e-07	4	2	1
CDKN2A	Tumor suppressor	PF12796.2	Skin	10	3	1	3.08e-08	10	3	1
CNTN4	Tumor suppressor	PF13895.1	Hematopoietic & lymph	5	5	0	1.22e-07	4	4	0
CREBBP	Tumor suppressor	PF08214.6	Hematopoietic & lymph	20	11	3	8.48e-24	20	11	3
DDX3X	Tumor suppressor	PF00271.26	Central nervous system	27	17	2	1.1e-12	9	6	0
DDX3X	Tumor suppressor	PF00270.24	Central nervous system	27	17	2	3.78e-28	18	11	2
DGKZ	Tumor suppressor	PF00609.14	Bone	3	3	0	1.31e-08	3	3	0
DMBT1	Tumor suppressor	PF00431.15	Hematopoietic & lymph	12	6	1	7.62e-19	12	6	1
HCK	Tumor suppressor	PF07714.12	Hematopoietic & lymph	8	8	0	1.12e-07	6	6	0
MLL3	Tumor suppressor	PF13771.1	Prostate	10	3	2	1.26e-10	10	3	2
MLL3	Tumor suppressor	PF13771.1	Breast	12	3	2	6.06e-10	12	3	2
NKX3-1	Tumor suppressor	PF00046.24	Prostate	5	4	0	4.97e-07	5	4	0
PBRM1	Tumor suppressor	PF00439.20	Kidney	21	10	0	3.64e-13	13	6	0
PPP2R1A	Tumor suppressor	PF13646.1	Endometrium	19	7	2	1.79e-07	19	7	2
PRPF19	Tumor suppressor	PF00400.27	Lung	9	1	1	3.55e-07	9	1	1
PTEN	Tumor suppressor	PF00782.15	Endometrium	73	29	1	7.33e-19	63	19	1
PTPRD	Tumor suppressor	PF00102.22	Prostate	9	7	0	4.86e-07	9	7	0
PTPRQ	Tumor suppressor	PF00041.16	Kidney	6	6	0	3.72e-07	6	6	0
RBP1	Tumor suppressor	PF00061.18	Meninges	3	2	1	5.18e-08	3	2	1
SETD2	Tumor suppressor	PF00856.23	Kidney	9	8	0	1.02e-07	9	8	0
SMAD4	Tumor suppressor	PF03166.9	Oesophagus	9	4	2	2.98e-07	9	4	2
SMAD4	Tumor suppressor	PF03166.9	Colon	66	37	2	3.91e-11	54	26	2
SMARCA4	Tumor suppressor	PF00176.18	Oesophagus	7	4	3	5.92e-07	7	4	3
SMARCA4	Tumor suppressor	PF00176.18	Central nervous system	12	7	2	4.99e-08	9	4	2
SPOP	Tumor suppressor	PF00917.21	Prostate	12	7	1	1.29e-14	12	7	1
TP53	Tumor suppressor	PF07710.6	Liver	102	31	5	3.29e-12	9	2	1
TP53	Tumor suppressor	PF00870.13	Hematopoietic & lymph	118	23	8	1.84e-19	114	22	7
TP53	Tumor suppressor	PF00870.13	Upper aero-digestive tract	76	21	5	6.08e-26	76	21	5
TP53	Tumor suppressor	PF00870.13	Oesophagus	165	30	7	2.84e-74	165	30	7
TP53	Tumor suppressor	PF00870.13	Liver	102	31	5	2.26e-45	93	29	4
TP53	Tumor suppressor	PF00870.13	Central nervous system	125	36	9	3.39e-23	121	35	8
TP53	Tumor suppressor	PF00870.13	Breast	328	54	10	2.5e-58	328	54	10
TP53	Tumor suppressor	PF00870.13	Lung	543	62	14	7.02e-20	525	58	13
TP53	Tumor suppressor	PF00870.13	Ovary	226	62	8	6.6e-16	225	61	8
VHL	Tumor suppressor	PF01847.11	Kidney	55	27	1	2.25e-40	55	27	1
BRAF	Oncogene	PF07714.12	Skin	59	5	1	7.15e-58	59	5	1
BCL2	Oncogene	PF00452.14	Hematopoietic & lymph	55	21	1	1.22e-59	34	14	1
BCL2	Oncogene	PF02180.12	Hematopoietic & lymph	55	21	1	4.5e-37	21	7	0
AKT1	Oncogene	PF00169.24	Breast	22	3	1	1.09e-17	22	3	1
ALK	Oncogene	PF07714.12	Autonomic ganglia	7	2	1	6.39e-16	7	2	1
ANTXR1	Oncogene	PF00092.23	Hematopoietic & lymph	6	1	1	1.81e-08	6	1	1
CTNNA3	Oncogene	PF01044.14	Hematopoietic & lymph	8	4	4	2.22e-07	8	4	4
EGFR	Oncogene	PF14843.1	Central nervous system	30	13	3	1.1e-12	9	3	1
EGFR	Oncogene	PF00757.15	Central nervous system	30	13	3	1.12e-23	16	7	2
EGFR	Oncogene	PF07714.12	Lung	61	13	4	2.16e-29	55	11	3
ERBB3	Oncogene	PF14843.1	Bone	2	1	1	7.66e-07	2	1	1
FOXO1	Oncogene	PF00250.13	Hematopoietic & lymph	4	2	2	1.22e-07	4	2	2
HRAS	Oncogene	PF00071.17	Upper aero-digestive tract	6	2	2	6.39e-09	6	2	2
IRF4	Oncogene	PF00605.12	Hematopoietic & lymph	5	3	0	1.22e-07	5	3	0
KRAS	Oncogene	PF00071.17	Pancreas	32	2	1	1.68e-15	32	2	1
KRAS	Oncogene	PF00071.17	Lung	261	4	2	1.92e-64	261	4	2
NRAS	Oncogene	PF00071.17	Skin	25	6	1	3.21e-22	25	6	1
PIK3CA	Oncogene	PF00613.15	Endometrium	159	23	11	8.42e-07	74	4	3
PIK3CA	Oncogene	PF02192.11	Endometrium	159	23	11	1.96e-17	51	8	4
PRKCB	Oncogene	PF00069.20	Hematopoietic & lymph	9	3	3	6.44e-10	9	3	3
RAC1	Oncogene	PF00071.17	Skin	26	1	1	2e-32	26	1	1
USP25	Oncogene	PF00443.24	Liver	6	2	2	9.93e-11	6	2	2
FGFR1	Oncogene (Reporoted tumor suppressor funtions in breast cancer)	PF07714.12	Central nervous system	7	3	2	6e-08	6	2	2
MYC	Both_Tumor Suppressor Leukemia	PF01056.13	Hematopoietic & lymph	23	21	0	2.75e-34	23	21	0
NOTCH1	Both_Tumor Suppressor in SCC	PF07645.10	Upper aero-digestive tract	6	3	0	1.6e-10	6	3	0
SMDIs:significantly mutant domain instances
SMDs: significantly mutant domains
