# Supplementary material for: Protein Domain-Level Landscape of Cancer-Type-Specific Somatic Mutations
Source: PLoS Comput Biol. 2015 Mar 20;11(3):e1004147. doi: 10.1371/journal.pcbi.1004147 (PMC4368709; doi:10.1371/journal.pcbi.1004147)
Supplement: S6 Table — (XLSX) [file pcbi.1004147.s006.xlsx]

## Sheet: Sheet1
Domain Instance	Interacting Partner	Primary Site	Pvalue
PF12012_ZMYM4	PF13465_CTCF	Bone	4.59e-06
PF12012_ZMYM4	PF00051_ROR2	Bone	4.59e-06
PF12012_ZMYM4	PF00412_FHL2	Bone	4.59e-06
PF12012_ZMYM4	PF01392_ROR2	Bone	4.59e-06
PF12012_ZMYM4	PF01753_RUNX1T1	Bone	4.59e-06
PF12012_ZMYM4	PF07531_RUNX1T1	Bone	4.59e-06
PF12012_ZMYM4	PF07714_ROR2	Bone	4.59e-06
PF00169_AKT1	PF01840_TCL1A	Breast	1.09e-17
PF00069_IRAK4	PF01582_MYD88	Central nervous system	7.62e-06
PF00010_MAX	PF11701_UNC45A	Endometrium	5.21e-06
PF00225_KIF26B	PF00917_TRAF2	Endometrium	3.88e-07
PF13646_PPP2R1A	PF00313_CSDC2	Endometrium	1.79e-07
PF00017_STAT3	PF00017_SYK	Hematopoietic & lymph	6.54e-06
PF00017_STAT3	PF07714_SYK	Hematopoietic & lymph	6.54e-06
PF00017_STAT3	PF00017_BMX	Hematopoietic & lymph	6.54e-06
PF00017_STAT3	PF00018_BLK	Hematopoietic & lymph	6.54e-06
PF00017_STAT3	PF00169_BMX	Hematopoietic & lymph	6.54e-06
PF00017_STAT3	PF00412_LMO2	Hematopoietic & lymph	6.54e-06
PF00017_STAT3	PF07714_BMX	Hematopoietic & lymph	6.54e-06
PF00038_KRT6A	PF00038_KRT13	Hematopoietic & lymph	2.7e-07
PF00038_KRT6A	PF00038_KRT15	Hematopoietic & lymph	2.7e-07
PF00038_KRT6A	PF00038_KRT31	Hematopoietic & lymph	2.7e-07
PF00038_KRT6A	PF00038_KRT38	Hematopoietic & lymph	2.7e-07
PF00038_KRT6A	PF00038_KRT40	Hematopoietic & lymph	2.7e-07
PF00038_KRT6A	PF00790_HGS	Hematopoietic & lymph	2.7e-07
PF00038_KRT6A	PF01363_HGS	Hematopoietic & lymph	2.7e-07
PF00038_KRT6A	PF07842_TFIP11	Hematopoietic & lymph	2.7e-07
PF00038_KRT6A	PF12457_TFIP11	Hematopoietic & lymph	2.7e-07
PF00038_KRT6A	PF13923_TRIM54	Hematopoietic & lymph	2.7e-07
PF00038_KRT6A	PF00025_TRIM23	Hematopoietic & lymph	2.7e-07
PF00038_KRT6A	PF00225_KIFC3	Hematopoietic & lymph	2.7e-07
PF00069_PIM1	PF00651_ZBTB1	Hematopoietic & lymph	1.19e-30
PF00069_PIM1	PF05641_FXR2	Hematopoietic & lymph	1.19e-30
PF00069_PIM1	PF12235_FXR2	Hematopoietic & lymph	1.19e-30
PF00069_PIM1	PF13465_ZBTB1	Hematopoietic & lymph	1.19e-30
PF00069_PIM1	PF00010_NHLH1	Hematopoietic & lymph	1.19e-30
PF00069_PIM1	PF00206_FH	Hematopoietic & lymph	1.19e-30
PF00069_PIM1	PF10415_FH	Hematopoietic & lymph	1.19e-30
PF00503_GNAI2	PF00008_NOTCH2NL	Hematopoietic & lymph	4.09e-06
PF00503_GNAI2	PF00038_KRT31	Hematopoietic & lymph	4.09e-06
PF00503_GNAI2	PF00038_KRT40	Hematopoietic & lymph	4.09e-06
PF00503_GNAI2	PF00412_TRIP6	Hematopoietic & lymph	4.09e-06
PF00503_GNAI2	PF00615_RGS20	Hematopoietic & lymph	4.09e-06
PF00503_GNAI2	PF07645_NOTCH2NL	Hematopoietic & lymph	4.09e-06
PF00503_GNAI2	PF13885_KRTAP10-8	Hematopoietic & lymph	4.09e-06
PF01582_MYD88	PF00069_IRAK4	Hematopoietic & lymph	1.48e-24
PF07714_HCK	PF00008_NOTCH2NL	Hematopoietic & lymph	1.12e-07
PF07714_HCK	PF00038_KRT40	Hematopoietic & lymph	1.12e-07
PF07714_HCK	PF00595_GOPC	Hematopoietic & lymph	1.12e-07
PF07714_HCK	PF07645_NOTCH2NL	Hematopoietic & lymph	1.12e-07
PF07742_BTG1	PF04857_CNOT8	Hematopoietic & lymph	1.35e-08
PF13465_BCL6	PF00225_KIFC3	Hematopoietic & lymph	6.54e-06
PF13465_BCL6	PF00651_ZBTB7B	Hematopoietic & lymph	6.54e-06
PF13465_BCL6	PF00917_TRAF1	Hematopoietic & lymph	6.54e-06
PF13465_BCL6	PF03145_SIAH1	Hematopoietic & lymph	6.54e-06
PF13465_BCL6	PF03932_CUTC	Hematopoietic & lymph	6.54e-06
PF13465_BCL6	PF13465_ZBTB7B	Hematopoietic & lymph	6.54e-06
PF00443_USP25	PF13465_ZNF426	Liver	9.93e-11
PF00443_USP25	PF00017_SYK	Liver	9.93e-11
PF00443_USP25	PF00240_RAD23A	Liver	9.93e-11
PF00443_USP25	PF07714_SYK	Liver	9.93e-11
PF00443_USP25	PF11976_SUMO2	Liver	9.93e-11
PF00071_KRAS	PF00076_RBPMS	Lung	1.92e-64
PF00642_U2AF1	PF00076_U2AF2	Lung	1.08e-15
PF00642_U2AF1	PF00069_SRPK2	Lung	1.08e-15
PF00642_U2AF1	PF09066_AP2B1	Lung	1.08e-15
PF01344_KEAP1	PF00293_NUDT4	Lung	2.18e-07
PF01344_KEAP1	PF00400_WDR83	Lung	2.18e-07
PF01344_KEAP1	PF00651_KLHL3	Lung	2.18e-07
PF01344_KEAP1	PF01344_KLHL3	Lung	2.18e-07
PF01344_KEAP1	PF01423_LSM3	Lung	2.18e-07
PF01344_KEAP1	PF03571_DPP3	Lung	2.18e-07
PF01344_KEAP1	PF07534_OXR1	Lung	2.18e-07
PF01344_KEAP1	PF07707_KLHL3	Lung	2.18e-07
PF01344_KEAP1	PF13465_ZNF434	Lung	2.18e-07
PF01344_KEAP1	PF00571_PRKAG1	Lung	2.18e-07
PF01344_KEAP1	PF02301_MAD2L1	Lung	2.18e-07
PF01344_KEAP1	PF03463_ETF1	Lung	2.18e-07
PF01344_KEAP1	PF03464_ETF1	Lung	2.18e-07
PF01344_KEAP1	PF03465_ETF1	Lung	2.18e-07
PF01344_KEAP1	PF04106_ATG5	Lung	2.18e-07
PF01454_MAGEB2	PF11618_RPGRIP1	Lung	9.17e-06
PF00638_NUP50	PF00514_KPNA6	Salivary gland	4.55e-06
PF00638_NUP50	PF01749_KPNA6	Salivary gland	4.55e-06
PF00638_NUP50	PF00514_KPNA1	Salivary gland	4.55e-06
PF00638_NUP50	PF00514_KPNA2	Salivary gland	4.55e-06
PF00638_NUP50	PF00514_KPNA3	Salivary gland	4.55e-06
PF00638_NUP50	PF00514_KPNA4	Salivary gland	4.55e-06
PF00638_NUP50	PF01749_KPNA1	Salivary gland	4.55e-06
PF00638_NUP50	PF01749_KPNA2	Salivary gland	4.55e-06
PF00638_NUP50	PF01749_KPNA4	Salivary gland	4.55e-06
PF00638_NUP50	PF01749_KPNA5	Salivary gland	4.55e-06
PF03133_TTLL10	PF00038_KRT40	Salivary gland	4.55e-06
PF03133_TTLL10	PF00076_RBPMS	Salivary gland	4.55e-06
PF03133_TTLL10	PF00412_FHL3	Salivary gland	4.55e-06
PF03133_TTLL10	PF00412_TRIP6	Salivary gland	4.55e-06
PF03133_TTLL10	PF05485_THAP1	Salivary gland	4.55e-06
PF03133_TTLL10	PF06292_CADPS	Salivary gland	4.55e-06
PF00071_RAC1	PF00038_KRT40	Skin	2e-32
PF00071_RAC1	PF00515_CDC23	Skin	2e-32
PF00071_RAC1	PF00595_USH1C	Skin	2e-32
PF00071_RAC1	PF04049_CDC23	Skin	2e-32
PF00071_RAC1	PF06818_LZTS2	Skin	2e-32
PF00069_SCYL3	PF00046_LHX8	UT_PF00069_SCYL3	3.47e-07
PF00069_SCYL3	PF00412_LHX8	UT_PF00069_SCYL3	3.47e-07
PF00069_SCYL3	PF00085_TXN2	UT_PF00069_SCYL3	3.47e-07
PF00069_SCYL3	PF02991_GABARAPL1	UT_PF00069_SCYL3	3.47e-07
