# Supplementary material for: Protein Domain-Level Landscape of Cancer-Type-Specific Somatic Mutations
Source: PLoS Comput Biol. 2015 Mar 20;11(3):e1004147. doi: 10.1371/journal.pcbi.1004147 (PMC4368709; doi:10.1371/journal.pcbi.1004147)
Supplement: S7 Table — (XLSX) [file pcbi.1004147.s007.xlsx]

## Sheet: Sheet1
Domain Instance 1	Domain Instance 2	Primary Site
PF01582_MYD88	PF01582_MYD88	Hematopoietic & lymph
PF13465_BCL6	PF13465_BCL6	Hematopoietic & lymph
PF00638_NUP50	PF00514_KPNA5	Salivary gland
PF00010_MAX	PF00010_MXI1	Endometrium
PF03166_SMAD4	PF00788_RASSF5	Colon
PF01344_KEAP1	PF03247_PTMA	Lung
PF01344_KEAP1	PF00564_SQSTM1	Lung
PF01344_KEAP1	PF07648_RECK	Lung
PF00642_U2AF1	PF00076_RNPS1	Lung
PF00071_KRAS	PF00227_PSMA3	Lung
PF00642_U2AF1	PF01602_AP2B1	Lung
PF03166_SMAD4	PF00412_LMO4	Colon
