# Supplementary material for: Protein Domain-Level Landscape of Cancer-Type-Specific Somatic Mutations
Source: PLoS Comput Biol. 2015 Mar 20;11(3):e1004147. doi: 10.1371/journal.pcbi.1004147 (PMC4368709; doi:10.1371/journal.pcbi.1004147)
Supplement: S1 Protocol — (ZIP) [file pcbi.1004147.s008.zip]

Archive with 33 entries (30 files):
- SupportingInformation_Source_Code/
- SupportingInformation_Source_Code/.DS_Store
- __MACOSX/
- __MACOSX/SupportingInformation_Source_Code/
- __MACOSX/SupportingInformation_Source_Code/._.DS_Store
- SupportingInformation_Source_Code/SI2_CosmicWGS_Data.cpp
- __MACOSX/SupportingInformation_Source_Code/._SI2_CosmicWGS_Data.cpp
- SupportingInformation_Source_Code/SI2_CosmicWGS_Data.h
- SupportingInformation_Source_Code/SI2_CosmicWGS_IN_CSEQ.cpp
- __MACOSX/SupportingInformation_Source_Code/._SI2_CosmicWGS_IN_CSEQ.cpp
- SupportingInformation_Source_Code/SI2_CosmicWGS_Init_File.cpp
- __MACOSX/SupportingInformation_Source_Code/._SI2_CosmicWGS_Init_File.cpp
- SupportingInformation_Source_Code/SI2_gene1.cpp
- __MACOSX/SupportingInformation_Source_Code/._SI2_gene1.cpp
- SupportingInformation_Source_Code/SI2_gene1.h
- SupportingInformation_Source_Code/SI2_gzip.cpp
- __MACOSX/SupportingInformation_Source_Code/._SI2_gzip.cpp
- SupportingInformation_Source_Code/SI2_gzip.h
- SupportingInformation_Source_Code/SI2_Mutation_Domain.cpp
- __MACOSX/SupportingInformation_Source_Code/._SI2_Mutation_Domain.cpp
- SupportingInformation_Source_Code/SI2_Mutation_Domain.h
- SupportingInformation_Source_Code/SI2_sunny_tabtxt2.cpp
- __MACOSX/SupportingInformation_Source_Code/._SI2_sunny_tabtxt2.cpp
- SupportingInformation_Source_Code/SI2_tabtxt.cpp
- __MACOSX/SupportingInformation_Source_Code/._SI2_tabtxt.cpp
- SupportingInformation_Source_Code/SI2_tabtxt.h
- SupportingInformation_Source_Code/SI2_tabtxt1.cpp
- __MACOSX/SupportingInformation_Source_Code/._SI2_tabtxt1.cpp
- SupportingInformation_Source_Code/SI2_tabtxt1.h
- SupportingInformation_Source_Code/SI2_tabtxt2.h
- SupportingInformation_Source_Code/SI2_tarfile.cpp
- __MACOSX/SupportingInformation_Source_Code/._SI2_tarfile.cpp
- SupportingInformation_Source_Code/SI2_tarfile.h
