# Supplementary material for: Protein Domain-Level Landscape of Cancer-Type-Specific Somatic Mutations
Source: PLoS Comput Biol. 2015 Mar 20;11(3):e1004147. doi: 10.1371/journal.pcbi.1004147 (PMC4368709; doi:10.1371/journal.pcbi.1004147)
Supplement: S1 Protocol — (ZIP) [file pcbi.1004147.s008.zip › SupportingInformation_Source_Code/SI2_CosmicWGS_Data.cpp]

/*----------------------------------------------------------------------------------*/
/*      Main source file for CosmicWGS_Data Mapping from multipule files.           */
/*                          (c) Sunny, University of Toronto                        */
/*                                  Started Nov.7 ,2013.                            */
/*		Ver.1.00, Based on the original COSMIC_Data program. Test passed Nov.12		*/
/*															                        */
/*----------------------------------------------------------------------------------*/
			
#include "SI2_tabtxt2.h"      //User defined head file
#include "SI2_CosmicWGS_Data.h"		//Header file for this program
#include "SI2_time.h"

/*--------------- Globe Variables ---------------------*/

char FilePathGlb[256];          //Data file Path, Initilized in Init_File_Meme()
char TestFilePathNameGlb[128];  //Globe filepathname for test file
time_t StartTimeGlb,EndTimeGlb;
/*-----------------------------------------------------*/

//Create a OUT_POL file ready to be written no more than 150000 lines, return FILE * point to the file created
FILE *CreatePOLFile(char Type)
{
	static int SFileNameIndex=1,NFileNameIndex=1;
	static FILE *fp;
	char TmpStr[256],FileName[256];
    switch (Type)
    {
        case 'S':sprintf(TmpStr,FILE_OUT_POLS_FORMAT,SFileNameIndex);
                GetFilePathName(FilePathGlb,(char *)"Output",TmpStr,FileName);		//Get the full file name
                if ((fp=fopen(FileName,"wb"))!=NULL)		//Open the file for output
                    SFileNameIndex++;			//Ready for next file index
                break;
        case 'N':sprintf(TmpStr,FILE_OUT_POLN_FORMAT,NFileNameIndex);
                GetFilePathName(FilePathGlb,(char *)"Output",TmpStr,FileName);		//Get the full file name
                if ((fp=fopen(FileName,"wb"))!=NULL)		//Open the file for output
                    NFileNameIndex++;			//Ready for next file index
                break;
    }
    return fp;
};
void WritePOLRecord(FILE **pfpOUT,char *LineStr,char Type)
{
    static int NFileRec=0,SFileRec=0;       //Counters for records in file, Max.150000 in each file

    switch (Type)
    {
        case 'S':
            if (SFileRec==150000)		//Create a new SQ file if this file has 5000 records
            {
                fclose(*pfpOUT);		//SQ records in output file reaches 5000, create a new file
                *pfpOUT=CreatePOLFile('S');
                SFileRec=0;			//Reset counter
            } else
                SFileRec++;
            fputs(LineStr,*pfpOUT);
            break;
        case 'N':
            if (NFileRec==150000)		//Create a new SQ file if this file has 5000 records
            {
                fclose(*pfpOUT);		//SQ records in output file reaches 5000, create a new file
                *pfpOUT=CreatePOLFile('N');
                NFileRec=0;			//Reset counter
            } else
                NFileRec++;
            fputs(LineStr,*pfpOUT);
            break;
    };
};

void Process_OUT_POL(void)			//Algorithm 4.6  create the OUT_POL
{	
	char Str[256];
    char LineStr[MAX_LINE_SIZE];
    char *P1,*P2;
    char TmpStr[MAX_LENGTH_OF_ITEMS]="";
    int I;
    FILE *fpOUT_POLS,*fpOUT_POLN;
	EXCEL_SHEET *pSheetCMIS=Excel_CreateMemSheet(0,(char*)"Process_OUT_POL()");
	Excel_ReadSheet(GetFilePathName(FilePathGlb,(char *)"Output",FILE_OUT_CMIS,Str),pSheetCMIS,MAX_TEXT_FILE_COLS,true);
    strcpy(pSheetCMIS->Name,"OUT_CMIS");
	GetSheetColIndex(pSheetCMIS);     //Get the Col.index of sheet OUT_CMIS
    OUT_CMIS_COL_IND *pCol=(OUT_CMIS_COL_IND*)&pSheetCMIS->ColInd;

    if ((fpOUT_POLN=CreatePOLFile('N'))==NULL) ErrorExit((char *)"Output file OUT_POLN create error, program aborted.\r\n");
    if ((fpOUT_POLS=CreatePOLFile('S'))==NULL) ErrorExit((char *)"Output file OUT_POLS create error, program aborted.\r\n");
    
    for (I=0;I<pSheetCMIS->TotalLines;I++)
    {

        strcpy(LineStr,pSheetCMIS->SheetLine[I]->pX[pCol->Gene_Name]);     //Copy the Gene Name
        strcat(LineStr," ");
        P1=pSheetCMIS->SheetLine[I]->pX[pCol->AA_Mutation_Syntax];      //P1 point to Mut
        if (*P1==0) continue;       //Mut is empty, go next line
        if (!((*P1>='A') && (*P1<='Z')))
            continue;       //First Char is not A..Z, not a right Mut, go next line
        P2=P1;
        while (((*P2<0x30) || (*P2>0x39)) && (*P2!=0)) P2++;		//Seek the first number
        if (*P2!=0)
        {
            P1=P2;
            while ((*P2>=0x30) && (*P2<=0x39)) P2++;		//Seek the last number
            strncpy(TmpStr,P1,P2-P1);
            TmpStr[P2-P1]=' ';
            TmpStr[P2-P1+1]=pSheetCMIS->SheetLine[I]->pX[pCol->AA_Mutation_Syntax][0];
            TmpStr[P2-P1+2]=' ';
            TmpStr[P2-P1+3]=*P2;
            TmpStr[P2-P1+4]=0;
        };
        strcat(TmpStr,"\r\n");
        strcat(LineStr,TmpStr);
        WritePOLRecord(&fpOUT_POLN, LineStr, 'N');      //Write one record to OUT_POLN
        strcpy(LineStr,pSheetCMIS->SheetLine[I]->pX[pCol->Gene_Symbol]);     //Copy the Gene Name
        strcat(LineStr," ");
        strcat(LineStr,TmpStr);
        WritePOLRecord(&fpOUT_POLS, LineStr, 'S');      //Write one record to OUT_POLS
    };
    fclose(fpOUT_POLS);  fclose(fpOUT_POLN);
    Excel_FreeSheet(pSheetCMIS,true);
    MsgDisp("OUT_POL writen to disk, Program finished.");
};

int main(int argc, char* argv[])
{
    char Str[256];
    time(&StartTimeGlb);
    
    if ((argc!=1) && (argc!=2))
	{							//commandline parameter error
		MsgDisp("Invalid number of parameters.");
		MsgDisp("Usage: CosmicWGS_Data <FilePath>");
        MsgDisp("For example:  CosmicWGS_Data /users/sunny/Userprog/CosmicWGS_Data/data");
		return -1;				//Program abort
	};

	if (!Init_File(argv)) return -1;	//Get the data file path, test if all input files exists. THIS MUST RUN FIRST.
	
	/*----  The following are the routines for Algorithm 4.1-4.5  ----*/

    Process_IN_COSMIC();		//Algorithm 4.1,Algorithm 4.5
	Process_IN_FA();			//Algorithm 4.2,Algorithm 4.4
    Process_OUT_POL();			//Algorithm 4.3
    /*___________________ End of the Algorithm -------------------*/

    time(&EndTimeGlb);
    sprintf(Str,"Program finished. Running time totally: %ld Seconds.",EndTimeGlb-StartTimeGlb);
    MsgDisp(Str);
	return 0;				//sucessfully exit
};
