# Supplementary material for: Protein Domain-Level Landscape of Cancer-Type-Specific Somatic Mutations
Source: PLoS Comput Biol. 2015 Mar 20;11(3):e1004147. doi: 10.1371/journal.pcbi.1004147 (PMC4368709; doi:10.1371/journal.pcbi.1004147)
Supplement: S1 Protocol — (ZIP) [file pcbi.1004147.s008.zip › SupportingInformation_Source_Code/SI2_CosmicWGS_Data.h]

/*----------------------------------------------------------------------------------*/
/*      Main header file for CosmicWGS_Data Mapping from multipule files.           */
/*                          (c) Sunny, University of Toronto                        */
/*                                  Started Nov.7 ,2013.                            */
/*		Ver.1.00, Based on the original COSMIC_Data program. Test passed Nov.12		*/
/*															                        */
/*----------------------------------------------------------------------------------*/

#define FILE_OUT_MIS	(char *)"COSMIC_missensemutation.txt"
	typedef struct      //Data structure for sheet title line, only items used in the process routine
	{
		int Gene_Name, Gene_Symbol, Accession_Number, Primary_Site, AA_Mutation_Syntax, CDS_Mutation_Syntax, Genomic_Coordinates_GRCh37, Chromsome, Start, End, Strand, CDS_Mutation, COSMIC_Sample_Name,COSMIC_Sample_ID,Site_Subtype_1, COSMIC_Study_ID, Pubmed_ID, AA_Mutation_Type;      //Cols exist in IN_COSMIC
        int Match;		//Col added to OUT_CMIS
	} OUT_CMIS_COL_IND;
#define OUT_MIS_COL_IND  OUT_CMIS_COL_IND						//OUT_CMIS using same cols as OUT_CMIS
#define IN_COSMIC_COL_IND OUT_CMIS_COL_IND                      //IN_COSMIC_COL_IND using same cols as OUT_CMIS

#define FILE_IN_COSMIC	(char *)"CosmicWGS_Export.tsv"			//This is an .tsv file whith about 1 GB size.
#define FILE_IN_FA      (char *)"Cosmic_Fasta.tar"              //This is a tar file contains many sub-dirs and small files
#define FILE_OUT_CSEQ_FORMAT (char *)"COSMIC_sequence%d.fasta.txt"    //Used for output fasta SQ files with 5000 records in one file
#define FILE_OUT_POLS_FORMAT (char *)"Polyphen_Symbol%d.txt"     //Used for output POLS files with 150000 records in one file
#define FILE_OUT_POLN_FORMAT (char *)"Polyphen_Name%d.txt"       //Used for output POLN files with 150000 records in one file

#define FILE_OUT_IOG    (char *)"IntOGen_input.tsv"
#define FILE_OUT_CMIS	(char *)"COSMIC_cancermutation.txt"
#define FILE_OUT_STA    (char *)"Gene_Sta.txt"
#define TEST_FILE_NAME  (char *)"test.txt"


/*---------------------------------------------------------------------------*/
#define MAX_RECORD_SIZE 65536*6			//Max chars of one record in IN_UNI file, This was found must more than 64KB X 4 when program debuging

/*--------------------------  Function Prototypes ---------------------------*/

	//Get the data file path, test if all the input file exsit, if sucess return true
bool Init_File(char *argv[]);
    //Get col index by col names in *pSheet. If sucess return ture and Col index in *pCol, otherwise return false and set the value of col.index to -1
bool GetSheetColIndex(EXCEL_SHEET *pSheet);

void Process_IN_COSMIC(void);	//Algorithm 4.1,4.5,4.4
void Process_IN_FA(void);		//Algorithm 4.2
