# Supplementary material for: Protein Domain-Level Landscape of Cancer-Type-Specific Somatic Mutations
Source: PLoS Comput Biol. 2015 Mar 20;11(3):e1004147. doi: 10.1371/journal.pcbi.1004147 (PMC4368709; doi:10.1371/journal.pcbi.1004147)
Supplement: S1 Protocol — (ZIP) [file pcbi.1004147.s008.zip › SupportingInformation_Source_Code/SI2_CosmicWGS_IN_CSEQ.cpp]

/*----------------------------------------------------------------------------------*/
/*      Main source file for CosmicWGS_Data Mapping from multipule files.           */
/*                          (c) Sunny, University of Toronto                        */
/*                                  Started Nov.7 ,2013.                            */
/*		Ver.1.00, Based on the original COSMIC_Data program. Test passed Nov.12		*/
/*															                        */
/*----------------------------------------------------------------------------------*/

#include "SI2_tabtxt2.h"
#include "SI2_tarfile.h"
#include "SI2_CosmicWGS_Data.h"

/*--------------- MACRO Definitions --------------------*/

#define MAX_SQ_BYTES 65536			//Program debugging show that this value must larger than 32768
			
/*--------------- Globe Variables ---------------------*/
extern char FilePathGlb[256];          //Data file Path, Initilized in Init_File_Meme()
extern char TestFilePathNameGlb[128];  //Globe filepathname for test file
/*---------------------------------------------------------------------------------------------------------*/

    //Create a OUT_SEQ file ready to be written no more than 5000 lines, return FILE * point to the file created
FILE *CreateSQFile()
{
	static int FileNameIndex=1;
	static FILE *fp;
	char TmpStr[256],FileName[256];
	sprintf(TmpStr,FILE_OUT_CSEQ_FORMAT,FileNameIndex);
    GetFilePathName(FilePathGlb,(char *)"Output",TmpStr,FileName);		//Get the full file name 
    if ((fp=fopen(FileName,"wb"))!=NULL)		//Open the file for output
		FileNameIndex++;			//Ready for next file index
    return fp;			
};
void WriteSEQRecord(FILE **pfpOUT_SEQ,char *GeneName,char *SQ_Str)
{
    static int FileRec=0;       //Counters for records in file, Max.5000 in each file
    char LineStr[MAX_LINE_SIZE];
    sprintf(LineStr,">%s\r\n",GeneName);
    
    if (FileRec==5000)		//Create a new SQ file if this file has 5000 records
    {
        fclose(*pfpOUT_SEQ);		//SQ records in output file reaches 5000, create a new file
        *pfpOUT_SEQ=CreateSQFile();
        FileRec=0;			//Reset counter
    } else
        FileRec++;
    fputs(LineStr,*pfpOUT_SEQ);			//Write Gene ID and Name
    if (strlen(SQ_Str)>=20000)
        SQ_Str[20000]=0;
    fputs(SQ_Str,*pfpOUT_SEQ);			//Write SQ Record,max.20000 chars
    fputs("\r\n",*pfpOUT_SEQ);
};

void GeneToFileName(char *GeneName,char *FNameStr)
{
    char Str[]="_Protein.txt";
    strcpy(FNameStr,GeneName);
    strcat(FNameStr,Str);
};
        //Search the tar file and output SQ, if DistoryFlag==true, free the memeory and close all files opened in this routine
bool Search_Output_Tar(char *SQ_Str,EXCEL_SHEET *pSheetCMIS,int Lines, OUT_CMIS_COL_IND *pCol,int *TarHitCount,bool DistoryFlag)
{
    static FILE *fpTar;
    char FName[256],*P1,*P2;
    int Bytes;
    static TAR_FILE_INFO *pInfo=(TAR_FILE_INFO *)malloc(sizeof(TAR_FILE_INFO));
    static SINGLE_FILE_REC *pFileRec=(SINGLE_FILE_REC *)malloc(sizeof(SINGLE_FILE_REC));
    static bool FirstFlag=true;
    if (DistoryFlag && !FirstFlag)
    {
        fclose(fpTar);  free(pInfo);    free(pFileRec); //Close files
        return true;
    };
    if (FirstFlag)          //Code executed only at the first time when this routine is called
    {
        FirstFlag=false;        //Clear the flag
        fpTar=fopen(GetFilePathName(FilePathGlb, (char *)"Input", FILE_IN_FA,FName),"rb");
        if (fpTar==NULL)
            ErrorExit((char *)"File IN_FA not found! ");
        sprintf(FName,"\nFile %s open successfully.",FILE_IN_FA);
        MsgDisp(FName);
        if (!GetTarFileInfo(fpTar,pInfo))
            ErrorExit((char *)"File IN_FA read error! ");
        Tar_SortByFileName(pInfo, 0, pInfo->TotalFiles-1);  //Sort the pInfo by filename
    };
    
    GeneToFileName(pSheetCMIS->SheetLine[Lines]->pX[pCol->Gene_Name],FName);        //Format the filename using Gene_Name, such as ABTB2_protein.txt,ABTB2_ENST00000435224_protein.txt
    Bytes=Tar_ReadOneFile(fpTar,pInfo,FName,pFileRec);     //Search the filename and read the file. if not found, return 0
    if (Bytes!=0)
    {
        Tar_DeleteFileName(pInfo, Tar_BinSearchFileName(pInfo, 0, pInfo->TotalFiles-1, FName));
        P1=pFileRec->DataRec+strlen(pSheetCMIS->SheetLine[Lines]->pX[pCol->Gene_Name])+2;        //Point to the statr of the SQ, skip the ">GeneName\n" line
        P2=SQ_Str;
        for (;Bytes>0;Bytes--)
        {
            if ((*P1>='A') && (*P1<='Z'))
            {
                *P2=*P1;        //Copy one char
                P2++;
            };
            P1++;
        };
        *P2=0;      //End of string
        (*TarHitCount)++;           //Increment the tar file hit count
        return true;
    }
    else
        return false;
};

    //Algorithm 4.4, delete cols from OUT_CMIS, only 6 Cols remain.
void Create_OUT_IOG(EXCEL_SHEET *pSheetCMIS, OUT_CMIS_COL_IND *pCol)
{
    char TmpStr[256];
//    Chromsome, Start, End, Strand, CDS_Mutation, COSMIC_Sample_Name
    Excel_DeleteCols(pSheetCMIS, pCol->Gene_Name, pCol->Genomic_Coordinates_GRCh37);        //Delete the first N cols
    pCol->COSMIC_Sample_ID=Excel_GetColIndexByName(pSheetCMIS, (char *)"COSMIC_Sample_ID");
    pCol->Match=Excel_GetColIndexByName(pSheetCMIS, (char *)"Match");       //Update the Col.number due to cols deleted
    Excel_DeleteCols(pSheetCMIS, pCol->COSMIC_Sample_ID, pCol->Match);
    Excel_WriteSheet(GetFilePathName(FilePathGlb,(char *)"Output",FILE_OUT_IOG,TmpStr),pSheetCMIS);
    sprintf(TmpStr,"File OUT_IOG created and written to %s.",FILE_OUT_IOG);
    MsgDisp(TmpStr);
}
	//Process the IN_SEQ file, Match the records with OUT_CMIS and copy items matched into OUT_CMIS, output OUT_SEQ file
void Process_IN_FA(void)
{
	char TmpStr[256],SQ_Str[32768];
	int Mut_SQ_Match,TarHitCount=0;
	int Lines,Mut_Hit=0;
    bool bFlag;
    
	FILE *fpOUT_SEQ=CreateSQFile();     //Create a text file for output sequences, which only allow 5000 records in one file
	EXCEL_SHEET *pSheetCMIS=Excel_CreateMemSheet(0,(char *)"Process_IN_CSEQ()");       //Create a new Sheet for OUT_CMIS

	Excel_ReadSheet(GetFilePathName(FilePathGlb,(char *)"Output",FILE_OUT_MIS,TmpStr),pSheetCMIS,MAX_TEXT_FILE_COLS,true);		//Read the sheet	
	strcpy(pSheetCMIS->Name,"OUT_MIS");
	GetSheetColIndex(pSheetCMIS);		//Get the Col.index of sheet OUT_CMIS
	OUT_CMIS_COL_IND *pCol=(OUT_CMIS_COL_IND *)&pSheetCMIS->ColInd;		//Get the pointer to the col name index
	pCol->Match=pSheetCMIS->TotalCols;
    Excel_InsertCol(pSheetCMIS,pSheetCMIS->TotalCols,(char *)"Match");	//Add Match col. at the end of the sheet

    Excel_SortSheet(pSheetCMIS,0,pSheetCMIS->TotalLines-1,pCol->Gene_Name);         //Sort the sheet using Gene_Name
    Lines=0;
	while (Lines<pSheetCMIS->TotalLines)		//Loop until all lines in OUT_CMIS are processed
	{
       /* for debug only
        if (!strcmp(pSheetCMIS->SheetLine[Lines]->pX[pCol->Gene_Name]->pItem,"ZNF777")) //"BCL2_ENST00000398117"))
            Lines=Lines;
      */
        bFlag=true;     //Set flag
        if (Search_Output_Tar(SQ_Str,pSheetCMIS,Lines,pCol,&TarHitCount,false))   //Search the tar file, output SQ to OUT_CSEQ
        {
            do
            {
                Mut_SQ_Match=GetMutValue_MatchSQ(SQ_Str, &pSheetCMIS->SheetLine[Lines]->pX[pCol->AA_Mutation_Syntax][0],NULL, NULL,NULL);
                if (Mut_SQ_Match==1)
                {
                    if (bFlag)
                    {
                        WriteSEQRecord(&fpOUT_SEQ,pSheetCMIS->SheetLine[Lines]->pX[pCol->Gene_Name],SQ_Str);
                        bFlag=false;            //Clear the flag
                    };
                    Excel_SetItemStr(&pSheetCMIS->SheetLine[Lines]->pX[pCol->Match],(char *)"1");    //Set Match Col to 1.
                    Mut_Hit++;
                }
                else
                    Excel_SetItemStr(&pSheetCMIS->SheetLine[Lines]->pX[pCol->Match],(char *)"0");    //Set Match Col.
                Lines++;
                if (Lines>=pSheetCMIS->TotalLines)
                    break;
                if ((Lines % 1024)==0)       //Display Message every 1024 lines
                {
                    sprintf(TmpStr,"OUT_CMIS Line:%5d,Totally %4d Gene_Names found in IN_FA(tar), %4d Mut hit with SQ",Lines,TarHitCount,Mut_Hit);
                    MsgDisp(TmpStr);
                };
            }
            while (!strcmp(pSheetCMIS->SheetLine[Lines]->pX[pCol->Gene_Name],pSheetCMIS->SheetLine[Lines-1]->pX[pCol->Gene_Name]));
        }
        else
            Lines++;            //Point to next line
	};
	sprintf(TmpStr,"\r\nTotally %d OUT_CMIS lines processed, %d Gene_Names found in IN_FA(tar),%d AA_Mutation_Syntax matched with SQ.\r\n",pSheetCMIS->TotalLines,TarHitCount,Mut_Hit);
	MsgDisp(TmpStr);
    Search_Output_Tar(NULL,NULL,NULL,NULL,NULL,true );      //free memory, close files if opened
	fclose(fpOUT_SEQ);
	Excel_WriteSheet(GetFilePathName(FilePathGlb,(char *)"Output",FILE_OUT_CMIS,TmpStr),pSheetCMIS);
    Create_OUT_IOG(pSheetCMIS,pCol);        //Algorithm 4.4, delete cols from OUT_CMIS, only 6 Cols remain.
	Excel_FreeSheet(pSheetCMIS,true);		//Free OUT_INFO,  all lines and items with pSheetInfo it self
};
