# Supplementary material for: Protein Domain-Level Landscape of Cancer-Type-Specific Somatic Mutations
Source: PLoS Comput Biol. 2015 Mar 20;11(3):e1004147. doi: 10.1371/journal.pcbi.1004147 (PMC4368709; doi:10.1371/journal.pcbi.1004147)
Supplement: S1 Protocol — (ZIP) [file pcbi.1004147.s008.zip › SupportingInformation_Source_Code/SI2_CosmicWGS_Init_File.cpp]

/*----------------------------------------------------------------------------------*/
/*      Main source file for CosmicWGS_Data Mapping from multipule files.           */
/*                          (c) Sunny, University of Toronto                        */
/*                                  Started Nov.7 ,2013.                            */
/*		Ver.1.00, Based on the original COSMIC_Data program. Test passed Nov.12		*/
/*															                        */
/*----------------------------------------------------------------------------------*/

#include "SI2_tabtxt2.h"  //User defined head file
#include "SI2_CosmicWGS_Data.h"		//Header file for this program

extern char FilePathGlb[256];          //Data file Path, Initilized in Init_File_Meme()
extern char TestFilePathNameGlb[128];  //Globe filepathname for test file

		//Get the data file path, test if all the input file exsit, if sucess return true
bool Init_File(char *argv[])
{
    FILE *fpIN;          //Input file for test if the file exsts
	char LineBuf[MAX_LINE_SIZE],FilePathName[256];

	GetDataFilePath(argv,FilePathGlb);		//Get the data file path, ended with \ or /
    strcpy(TestFilePathNameGlb,FilePathGlb);
    strcat(TestFilePathNameGlb,TEST_FILE_NAME);     //Get test file full name ready

    fpIN=fopen(GetFilePathName(FilePathGlb,(char *)"Input",FILE_IN_COSMIC,FilePathName),"rb");			//Check if file IN_CAN exsits
    if (fpIN==NULL)
    {
        sprintf(LineBuf,"Input file %s not found or open error. Program aborted.\r\n",FilePathName);
        MsgDisp(LineBuf);
        return false;
    }else
		fclose(fpIN);
    fpIN=fopen(GetFilePathName(FilePathGlb,(char *)"Input",FILE_IN_FA,FilePathName),"rb");			//Check if file IN_CAN exsits
    if (fpIN==NULL)
    {
        sprintf(LineBuf,"Input file %s not found or open error. Program aborted.\r\n",FilePathName);
        MsgDisp(LineBuf);
        return false;
    }else
		fclose(fpIN);
    
    MsgDisp("(c) Sunny. U of T. Program Initilize OK. All input files are ready to be read. \r\n");
    return true;
};
//Search in a speicfied KeyStr,if Items in sheet is shorter, only compare the substring in KeyStr. If found return the index of the line, otherwise -1
int SearchSheetItem(EXCEL_SHEET *pSheet, int ColInd,char *KeyStr,char *pLongerAcc)
{
    int I,Len;
    for (I=0;I<pSheet->TotalLines;I++)
    {
        //     if (strstr(KeyStr,pSheet->SheetLine[I]->pX[Ref_ColInd_REF]->pItem)) return pSheet->SheetLine[I];
		Len=(int)strlen(pSheet->SheetLine[I]->pX[ColInd]);
		if (Len==0) continue;		//Empty string is not think to be match
        //if (strncmp(KeyStr,pSheet->SheetLine[I]->pX[ColInd]->pItem,Len)==0) return I;        //This is faster than using strstr();
        if ((pLongerAcc=MatchAccString(KeyStr,pSheet->SheetLine[I]->pX[ColInd]))!=NULL)
            return I;       //Mar.6,2013. Tested, Match result longer than KeyStr not occured so far
    };
    return -1;      //Not Found
};
//Get col index by col names in *pSheet. If sucess return ture and Col index in *pCol, otherwise return false and set the value of col.index to -1
bool GetSheetColIndex(EXCEL_SHEET *pSheet)
{

    if (pSheet==NULL)
	{
		memset(pSheet->ColInd,-1,sizeof(pSheet->ColInd));		//Set Col.Index to -1
		return false;
	};
    if (!strcmp(pSheet->Name,"IN_COSMIC"))
    {
        OUT_MIS_COL_IND *pCol=(OUT_MIS_COL_IND*)&pSheet->ColInd;    //Point to the Col.index in the sheet structure
        pCol->Gene_Name=Excel_GetColIndexByName(pSheet, (char *)"Gene_Name");
        pCol->Accession_Number=Excel_GetColIndexByName(pSheet, (char *)"Accession_Number");
        pCol->Primary_Site=Excel_GetColIndexByName(pSheet, (char *)"Primary_Site");
        pCol->AA_Mutation_Syntax=Excel_GetColIndexByName(pSheet, (char *)"AA_Mutation_Syntax");
        pCol->CDS_Mutation_Syntax=Excel_GetColIndexByName(pSheet, (char *)"CDS_Mutation_Syntax");
        pCol->Genomic_Coordinates_GRCh37=Excel_GetColIndexByName(pSheet, (char *)"Genomic_Coordinates_GRCh37");
        pCol->COSMIC_Sample_Name=Excel_GetColIndexByName(pSheet, (char *)"COSMIC_Sample_Name");
        pCol->COSMIC_Sample_ID=Excel_GetColIndexByName(pSheet, (char *)"COSMIC_Sample_ID");
        pCol->Site_Subtype_1=Excel_GetColIndexByName(pSheet, (char *)"Site_Subtype_1");
        pCol->COSMIC_Study_ID=Excel_GetColIndexByName(pSheet, (char *)"COSMIC_Study_ID");
        pCol->Pubmed_ID=Excel_GetColIndexByName(pSheet, (char *)"Pubmed_ID");
        pCol->AA_Mutation_Type=Excel_GetColIndexByName(pSheet, (char *)"AA_Mutation_Type");
        pCol->Strand=Excel_GetColIndexByName(pSheet, (char *)"Strand");     //Maybe not exists, if not exsit pCol->Strand=-1

		return true;
   
    };
	if (!strcmp(pSheet->Name,"OUT_MIS"))
    {
        OUT_MIS_COL_IND *pCol=(OUT_MIS_COL_IND*)&pSheet->ColInd;    //Point to the Col.index in the sheet structure
		pCol->Gene_Name=Excel_GetColIndexByName(pSheet, (char *)"Gene_Name");
        pCol->Gene_Symbol=Excel_GetColIndexByName(pSheet, (char *)"Gene_Symbol");
        pCol->Accession_Number=Excel_GetColIndexByName(pSheet, (char *)"Accession_Number");
        pCol->Primary_Site=Excel_GetColIndexByName(pSheet, (char *)"Primary_Site");
		pCol->AA_Mutation_Syntax=Excel_GetColIndexByName(pSheet, (char *)"AA_Mutation_Syntax");
        pCol->CDS_Mutation_Syntax=Excel_GetColIndexByName(pSheet, (char *)"CDS_Mutation_Syntax");
        pCol->Genomic_Coordinates_GRCh37=Excel_GetColIndexByName(pSheet, (char *)"Genomic_Coordinates_GRCh37");
        pCol->Chromsome=Excel_GetColIndexByName(pSheet, (char *)"Chromsome");
        pCol->Start=Excel_GetColIndexByName(pSheet, (char *)"Start");
        pCol->End=Excel_GetColIndexByName(pSheet, (char *)"End");
        pCol->Strand=Excel_GetColIndexByName(pSheet, (char *)"Strand");
        pCol->CDS_Mutation=Excel_GetColIndexByName(pSheet, (char *)"CDS_Mutation");
        pCol->COSMIC_Sample_Name=Excel_GetColIndexByName(pSheet, (char *)"COSMIC_Sample_Name");
        pCol->COSMIC_Sample_ID=Excel_GetColIndexByName(pSheet, (char *)"COSMIC_Sample_ID");
        pCol->Site_Subtype_1=Excel_GetColIndexByName(pSheet, (char *)"Site_Subtype_1");
        pCol->COSMIC_Study_ID=Excel_GetColIndexByName(pSheet, (char *)"COSMIC_Study_ID");
        pCol->Pubmed_ID=Excel_GetColIndexByName(pSheet, (char *)"Pubmed_ID");
//        pCol->AA_Mutation_Type=Excel_GetColIndexByName(pSheet, (char *)"AA_Mutation_Type");

		return true;
    };
    if (!strcmp(pSheet->Name,"OUT_CMIS"))
    {
        OUT_MIS_COL_IND *pCol=(OUT_MIS_COL_IND*)&pSheet->ColInd;    //Point to the Col.index in the sheet structure
		pCol->Gene_Name=Excel_GetColIndexByName(pSheet, (char *)"Gene_Name");
        pCol->Gene_Symbol=Excel_GetColIndexByName(pSheet, (char *)"Gene_Symbol");
        pCol->Accession_Number=Excel_GetColIndexByName(pSheet, (char *)"Accession_Number");
        pCol->Primary_Site=Excel_GetColIndexByName(pSheet, (char *)"Primary_Site");
		pCol->AA_Mutation_Syntax=Excel_GetColIndexByName(pSheet, (char *)"AA_Mutation_Syntax");
        pCol->CDS_Mutation_Syntax=Excel_GetColIndexByName(pSheet, (char *)"CDS_Mutation_Syntax");
        pCol->Genomic_Coordinates_GRCh37=Excel_GetColIndexByName(pSheet, (char *)"Genomic_Coordinates_GRCh37");
        pCol->Chromsome=Excel_GetColIndexByName(pSheet, (char *)"Chromsome");
        pCol->Start=Excel_GetColIndexByName(pSheet, (char *)"Start");
        pCol->End=Excel_GetColIndexByName(pSheet, (char *)"End");
        pCol->Strand=Excel_GetColIndexByName(pSheet, (char *)"Strand");
        pCol->CDS_Mutation=Excel_GetColIndexByName(pSheet, (char *)"CDS_Mutation");
        pCol->COSMIC_Sample_Name=Excel_GetColIndexByName(pSheet, (char *)"COSMIC_Sample_Name");
        pCol->COSMIC_Sample_ID=Excel_GetColIndexByName(pSheet, (char *)"COSMIC_Sample_ID");
        pCol->Site_Subtype_1=Excel_GetColIndexByName(pSheet, (char *)"Site_Subtype_1");
        pCol->COSMIC_Study_ID=Excel_GetColIndexByName(pSheet, (char *)"COSMIC_Study_ID");
        pCol->Pubmed_ID=Excel_GetColIndexByName(pSheet, (char *)"Pubmed_ID");
 //       pCol->AA_Mutation_Type=Excel_GetColIndexByName(pSheet, (char *)"AA_Mutation_Type");

                        //Match is only for OUT_CMIS
        pCol->Match=Excel_GetColIndexByName(pSheet, (char *)"Match");
		return true;
    };
	return false;		//The sepcified sheet is not found.
};
void Create_OUT_MIS(void)
{
	char Str[256];
	EXCEL_SHEET *pSheetMIS=Excel_CreateMemSheet(0,(char *)"in Process_Create_OUT_MIS");	//Alloc Memory for Sheets, if error exit the program.
	pSheetMIS->HeadLine=Excel_CreateMemLine(0,(char *)"in Process_Create_OUT_MIS");
    
    Excel_InsertCol(pSheetMIS,pSheetMIS->TotalCols,(char *)"Gene_Name");
    Excel_InsertCol(pSheetMIS,pSheetMIS->TotalCols,(char *)"Gene_Symbol");
	Excel_InsertCol(pSheetMIS,pSheetMIS->TotalCols,(char *)"Accession_Number");
	Excel_InsertCol(pSheetMIS,pSheetMIS->TotalCols,(char *)"Primary_site");
    Excel_InsertCol(pSheetMIS,pSheetMIS->TotalCols,(char *)"AA_Mutation_Syntax");
    Excel_InsertCol(pSheetMIS,pSheetMIS->TotalCols,(char *)"CDS_Mutation_Syntax");
    Excel_InsertCol(pSheetMIS,pSheetMIS->TotalCols,(char *)"Genomic_Coordinates_GRCh37");
	Excel_InsertCol(pSheetMIS,pSheetMIS->TotalCols,(char *)"Chromsome");
	Excel_InsertCol(pSheetMIS,pSheetMIS->TotalCols,(char *)"Start");
    Excel_InsertCol(pSheetMIS,pSheetMIS->TotalCols,(char *)"End");
    Excel_InsertCol(pSheetMIS,pSheetMIS->TotalCols,(char *)"Strand");
    Excel_InsertCol(pSheetMIS,pSheetMIS->TotalCols,(char *)"CDS_Mutation");
    Excel_InsertCol(pSheetMIS,pSheetMIS->TotalCols,(char *)"COSMIC_Sample_Name");
    Excel_InsertCol(pSheetMIS,pSheetMIS->TotalCols,(char *)"COSMIC_Sample_ID");
    Excel_InsertCol(pSheetMIS,pSheetMIS->TotalCols,(char *)"Site_Subtype_1");
    Excel_InsertCol(pSheetMIS,pSheetMIS->TotalCols,(char *)"COSMIC_Study_ID");
    Excel_InsertCol(pSheetMIS,pSheetMIS->TotalCols,(char *)"Pubmed_ID");
//	Excel_InsertCol(pSheetMIS,pSheetMIS->TotalCols,(char *)"AA_Mutation_Type");
    
    
	Excel_WriteSheet(GetFilePathName(FilePathGlb,(char *)"Output",FILE_OUT_MIS,Str),pSheetMIS);			//Write the file OUT_MIS

};
void CopyDataLines(EXCEL_SHEET *pSheetCOS,EXCEL_SHEET *pSheetMIS,OUT_MIS_COL_IND *pCol,IN_COSMIC_COL_IND *pCol2,int HitPos)
{
	int Line=HitPos;
	char *P,*P1,Str[256];
	do
	{
		Excel_InsertLine(pSheetMIS,pSheetMIS->TotalLines,NULL);
        
       	Excel_SetItemStr(&pSheetMIS->SheetLine[pSheetMIS->TotalLines-1]->pX[pCol->Gene_Name],pSheetCOS->SheetLine[Line]->pX[pCol2->Gene_Name]);
		Excel_SetItemStr(&pSheetMIS->SheetLine[pSheetMIS->TotalLines-1]->pX[pCol->Accession_Number],pSheetCOS->SheetLine[Line]->pX[pCol2->Accession_Number]);
		Excel_SetItemStr(&pSheetMIS->SheetLine[pSheetMIS->TotalLines-1]->pX[pCol->Primary_Site],pSheetCOS->SheetLine[Line]->pX[pCol2->Primary_Site]);
		if ((pSheetCOS->SheetLine[Line]->pX[pCol2->AA_Mutation_Syntax][0]=='p') && (pSheetCOS->SheetLine[Line]->pX[pCol2->AA_Mutation_Syntax][1]=='.'))
			Excel_SetItemStr(&pSheetMIS->SheetLine[pSheetMIS->TotalLines-1]->pX[pCol->AA_Mutation_Syntax],pSheetCOS->SheetLine[Line]->pX[pCol2->AA_Mutation_Syntax]+2);	//Skip p.
		else
			Excel_SetItemStr(&pSheetMIS->SheetLine[pSheetMIS->TotalLines-1]->pX[pCol->AA_Mutation_Syntax],pSheetCOS->SheetLine[Line]->pX[pCol2->AA_Mutation_Syntax]);
		if ((pSheetCOS->SheetLine[Line]->pX[pCol2->CDS_Mutation_Syntax][0]=='c') && (pSheetCOS->SheetLine[Line]->pX[pCol2->CDS_Mutation_Syntax][1]=='.'))
			Excel_SetItemStr(&pSheetMIS->SheetLine[pSheetMIS->TotalLines-1]->pX[pCol->CDS_Mutation_Syntax],pSheetCOS->SheetLine[Line]->pX[pCol2->CDS_Mutation_Syntax]+2);	//Skip c.
		else
			Excel_SetItemStr(&pSheetMIS->SheetLine[pSheetMIS->TotalLines-1]->pX[pCol->CDS_Mutation_Syntax],pSheetCOS->SheetLine[Line]->pX[pCol2->CDS_Mutation_Syntax]);
        Excel_SetItemStr(&pSheetMIS->SheetLine[pSheetMIS->TotalLines-1]->pX[pCol->Genomic_Coordinates_GRCh37],pSheetCOS->SheetLine[Line]->pX[pCol2->Genomic_Coordinates_GRCh37]);
        Excel_SetItemStr(&pSheetMIS->SheetLine[pSheetMIS->TotalLines-1]->pX[pCol->COSMIC_Sample_Name],pSheetCOS->SheetLine[Line]->pX[pCol2->COSMIC_Sample_Name]);
        Excel_SetItemStr(&pSheetMIS->SheetLine[pSheetMIS->TotalLines-1]->pX[pCol->COSMIC_Sample_ID],pSheetCOS->SheetLine[Line]->pX[pCol2->COSMIC_Sample_ID]);
        Excel_SetItemStr(&pSheetMIS->SheetLine[pSheetMIS->TotalLines-1]->pX[pCol->Site_Subtype_1],pSheetCOS->SheetLine[Line]->pX[pCol2->Site_Subtype_1]);
        Excel_SetItemStr(&pSheetMIS->SheetLine[pSheetMIS->TotalLines-1]->pX[pCol->COSMIC_Study_ID],pSheetCOS->SheetLine[Line]->pX[pCol2->COSMIC_Study_ID]);
        Excel_SetItemStr(&pSheetMIS->SheetLine[pSheetMIS->TotalLines-1]->pX[pCol->Pubmed_ID],pSheetCOS->SheetLine[Line]->pX[pCol2->Pubmed_ID]);
 //       Excel_SetItemStr(&pSheetMIS->SheetLine[pSheetMIS->TotalLines-1]->pX[pCol->AA_Mutation_Type],pSheetCOS->SheetLine[Line]->pX[pCol2->AA_Mutation_Type]);
        
			//Get Col.Gene_Symbol
		Excel_SetItemStr(&pSheetMIS->SheetLine[pSheetMIS->TotalLines-1]->pX[pCol->Gene_Symbol],pSheetCOS->SheetLine[Line]->pX[pCol2->Gene_Name]);
		if (((P=strstr(pSheetMIS->SheetLine[pSheetMIS->TotalLines-1]->pX[pCol->Gene_Symbol],(char *)"_NM_"))!=NULL) 
			|| ((P=strstr(pSheetMIS->SheetLine[pSheetMIS->TotalLines-1]->pX[pCol->Gene_Symbol],(char *)"_SAME_NAME"))!=NULL)
			|| ((P=strstr(pSheetMIS->SheetLine[pSheetMIS->TotalLines-1]->pX[pCol->Gene_Symbol],(char *)"_New"))!=NULL)
			|| ((P=strstr(pSheetMIS->SheetLine[pSheetMIS->TotalLines-1]->pX[pCol->Gene_Symbol],(char *)"_ENST"))!=NULL))
			*P=0;			//truncate the string, so only **** remain is the format such as ****_NM_###
			//Get Col.Chromsome, Start, End
		strcpy(Str,pSheetMIS->SheetLine[pSheetMIS->TotalLines-1]->pX[pCol->Genomic_Coordinates_GRCh37]);		
		P=Str;
		while ((*P!=':') && (*P!=0)) P++;
		*P=0;
		Excel_SetItemStr(&pSheetMIS->SheetLine[pSheetMIS->TotalLines-1]->pX[pCol->Chromsome],Str);
		P1=++P;
		while ((*P!='-') && (*P!=0)) P++;
		if (*P=='-')
		{
			*P=0;
			Excel_SetItemStr(&pSheetMIS->SheetLine[pSheetMIS->TotalLines-1]->pX[pCol->Start],P1);
			P1=++P;
			Excel_SetItemStr(&pSheetMIS->SheetLine[pSheetMIS->TotalLines-1]->pX[pCol->End],P1);
		};
				//Get Col.CDS_Mutation
		P=pSheetMIS->SheetLine[pSheetMIS->TotalLines-1]->pX[pCol->CDS_Mutation_Syntax];
		while ((*P>='0') && (*P<='9') && (*P!=0)) P++;
		Excel_SetItemStr(&pSheetMIS->SheetLine[pSheetMIS->TotalLines-1]->pX[pCol->CDS_Mutation],P);
				//Get Col.Strand
		if (pCol2->Strand!=-1)
			Excel_SetItemStr(&pSheetMIS->SheetLine[pSheetMIS->TotalLines-1]->pX[pCol->Strand],pSheetCOS->SheetLine[Line]->pX[pCol2->Strand]);
		else
			Excel_SetItemStr(&pSheetMIS->SheetLine[pSheetMIS->TotalLines-1]->pX[pCol->Strand],(char *)"+");

        Line++;
		if (Line==pSheetCOS->TotalLines)
			break;				//End of sheet
	}
	while (!strcmp(pSheetCOS->SheetLine[Line]->pX[pCol2->AA_Mutation_Type],pSheetCOS->SheetLine[Line-1]->pX[pCol2->AA_Mutation_Type]));
};

void Process_OUT_STA(EXCEL_SHEET *pSheetMIS,OUT_MIS_COL_IND *pCol)       //Stat the GeneNames, Format OUT_STA. 
{
    static EXCEL_SHEET *pSheetSTA=Excel_CreateMemSheet(0, (char *)"Process_OUT_STA");
    static bool FirstRun=true;
    char Name_Str[256],Sample_Str[MAX_RECORD_SIZE];
    int I,J,Times,STimes,Start,End;
    if (FirstRun)
    {
        FirstRun=false;
        pSheetSTA->HeadLine=Excel_CreateMemLine(0,(char *)"in Process_OUT_STA");
        Excel_InsertCol(pSheetSTA,pSheetSTA->TotalCols,(char *)"Gene_Symbol");
        Excel_InsertCol(pSheetSTA,pSheetSTA->TotalCols,(char *)"Mutation_Counts");
        Excel_InsertCol(pSheetSTA,pSheetSTA->TotalCols,(char *)"Sample_Counts");
		Excel_InsertCol(pSheetSTA,pSheetSTA->TotalCols,(char *)"Tissue_Counts");
    };
    Excel_SortSheet(pSheetMIS, 0, pSheetMIS->TotalLines-1, pCol->Gene_Symbol);       //Sort the sheet by Gene_Symbol
    I=0;
    while (I<pSheetMIS->TotalLines)
    {
        Times=0;
        Start=I;
        strcpy(Name_Str,pSheetMIS->SheetLine[I]->pX[pCol->Gene_Symbol]);
        do
        {
            Times++;
            I++;
            if (I==pSheetMIS->TotalLines)
                break;
        }
        while (!strcmp(Name_Str,pSheetMIS->SheetLine[I]->pX[pCol->Gene_Symbol]));

        End=I-1;
        Excel_SortSheet(pSheetMIS,Start,End,pCol->COSMIC_Sample_ID);      //Sort the OUT_MIS using COSMIC_ID_Sample
        J=Start;
        Sample_Str[0]=0;        //Clear the buffer
        STimes=0;
        while (J<=End)
        {
            
            do {
                J++;
                if (J>End) break;
            } while (!strcmp(pSheetMIS->SheetLine[J]->pX[pCol->COSMIC_Sample_ID],pSheetMIS->SheetLine[J-1]->pX[pCol->COSMIC_Sample_ID]));
            STimes++;
        };
        Excel_InsertLine(pSheetSTA,pSheetSTA->TotalLines,NULL);
        Excel_SetItemStr(&pSheetSTA->SheetLine[pSheetSTA->TotalLines-1]->pX[0], Name_Str); //Copy the Gene_Symbol
        sprintf(Name_Str,"%d",Times);
        Excel_SetItemStr(&pSheetSTA->SheetLine[pSheetSTA->TotalLines-1]->pX[1], Name_Str);   //Copy the times with same Gene_Symbol
        sprintf(Name_Str,"%d",STimes);
        Excel_SetItemStr(&pSheetSTA->SheetLine[pSheetSTA->TotalLines-1]->pX[2],Name_Str);        //Copy the COSMIC_ID_Sample Times
   
		Excel_SortSheet(pSheetMIS,Start,End,pCol->Primary_Site);      //Sort the OUT_MIS using Primary_Site
        J=Start;
        Sample_Str[0]=0;        //Clear the buffer
        STimes=0;
        while (J<=End)
        {
            
            do {
                J++;
                if (J>End) break;
			} while (!strcmp(pSheetMIS->SheetLine[J]->pX[pCol->Primary_Site],pSheetMIS->SheetLine[J-1]->pX[pCol->Primary_Site]));
            STimes++;
        };
        sprintf(Name_Str,"%d",STimes);
        Excel_SetItemStr(&pSheetSTA->SheetLine[pSheetSTA->TotalLines-1]->pX[3],Name_Str);        //Copy the Primary_Site Times
    };
    
	sprintf(Name_Str,"\nOUT_STA(Algorithm 4.5) Finished. Totaly %d types of Genes found.",pSheetSTA->TotalLines);
    MsgDisp(Name_Str);
    Excel_WriteSheet(GetFilePathName(FilePathGlb,(char *)"Output",FILE_OUT_STA,Name_Str),pSheetSTA);
	Excel_FreeSheet(pSheetSTA,true);
};
void Process_IN_COSMIC(void)
{
    char Str[256];
	OUT_MIS_COL_IND *pCol;
    IN_COSMIC_COL_IND *pCol2;
	int TotalLines=0,HitPos,First=true;
    
    Create_OUT_MIS();			//Create an empty OUT_MIS file with only title line
    
    EXCEL_SHEET *pSheetMIS=Excel_CreateMemSheet(0,(char *)"in Process_IN_COSMIC");	//Alloc Memory for Sheets, if error exit the program.
    Excel_ReadSheet(GetFilePathName(FilePathGlb,(char *)"Output",FILE_OUT_MIS,Str), pSheetMIS,MAX_TEXT_FILE_COLS, true);    //Read the sheet MAP with title
	MsgDisp("File OUT_MIS read sucessfully.");
	strcpy(pSheetMIS->Name,"OUT_MIS");
	GetSheetColIndex(pSheetMIS);		//Get the Col.index of sheet IN_CMIS
	pCol=(OUT_MIS_COL_IND*)&pSheetMIS->ColInd;

    EXCEL_SHEET *pSheetCOS=Excel_CreateMemSheet(0,(char *)"in Process_IN_COSMIC");
	GetFilePathName(FilePathGlb,(char *)"Input",FILE_IN_COSMIC,Str);		//Get IN_COSMIC file name in Str
    while (Excel_ReadNLines(Str,pSheetCOS,MAX_TEXT_FILE_LINES-2,MAX_TEXT_FILE_COLS,true))
	{
		if (First)      //If this is the first block
        {
            strcpy(pSheetCOS->Name,"IN_COSMIC");
            GetSheetColIndex(pSheetCOS);		//Get the Col.index of sheet IN_COSMIC
            pCol2=(IN_COSMIC_COL_IND*)&pSheetCOS->ColInd;
            First=false;
        };
        Excel_SortSheet(pSheetCOS,0,pSheetCOS->TotalLines-1,pCol2->AA_Mutation_Type);		//Sort IN_COSMIC by col.Mutation_Description
		Excel_BinSearchSheet(pSheetCOS,0,pSheetCOS->TotalLines-1,pCol2->AA_Mutation_Type,(char *)"Substitution - Missense",&HitPos);
		if (HitPos==-1) 
			continue;			//Col.14 "Substitution - Missense" not found, go next block
		CopyDataLines(pSheetCOS,pSheetMIS,pCol,pCol2,HitPos);		//Copy the lines needed from pSheetCOS to pSheetMIS
        TotalLines+=pSheetCOS->TotalLines;
    };      //Loop until last block (last block not processed)
    
    if (pSheetCOS->TotalLines!=0)   //Excel_ReadNLines() return false,Process the last block of data
    {           
        if (First)          //This is the first block
        {
            strcpy(pSheetCOS->Name,"IN_COSMIC");
            GetSheetColIndex(pSheetCOS);		//Get the Col.index of sheet IN_COSMIC
            pCol2=(IN_COSMIC_COL_IND*)&pSheetCOS->ColInd;
            First=false;
        };
        Excel_SortSheet(pSheetCOS,0,pSheetCOS->TotalLines-1,pCol2->AA_Mutation_Type);		//Sort IN_COSMIC by col.Mutation_Type
		Excel_BinSearchSheet(pSheetCOS,0,pSheetCOS->TotalLines-1,pCol2->AA_Mutation_Type,(char *)"Substitution - Missense",&HitPos);
		if (HitPos!=-1)
            CopyDataLines(pSheetCOS,pSheetMIS,pCol,pCol2,HitPos);		//Copy the lines needed
        TotalLines+=pSheetCOS->TotalLines;
    };
    
    Process_OUT_STA(pSheetMIS,pCol);       //Stat the Gene_Symbol, Format OUT_STA and writen to disk
	
    Excel_WriteSheet(GetFilePathName(FilePathGlb,(char *)"Output",FILE_OUT_MIS,Str),pSheetMIS);		//Write the sheet to output directory
   	sprintf(Str,"Totally %d lines in IN_COSMIC and %d lines has been output to OUT_MIS.\r\n",TotalLines,pSheetMIS->TotalLines);
	MsgDisp(Str);
	Excel_FreeSheet(pSheetMIS,true);		//Free the sheet
	Excel_FreeSheet(pSheetCOS,true);
};
