# Supplementary material for: Protein Domain-Level Landscape of Cancer-Type-Specific Somatic Mutations
Source: PLoS Comput Biol. 2015 Mar 20;11(3):e1004147. doi: 10.1371/journal.pcbi.1004147 (PMC4368709; doi:10.1371/journal.pcbi.1004147)
Supplement: S1 Protocol — (ZIP) [file pcbi.1004147.s008.zip › SupportingInformation_Source_Code/SI2_gene1.cpp]

/*--------------------------------------------------------------*/
/*			Shared function for DNA/Gene processing				*/
/*				(c) Sunny, University of Toronto				*/
/*					Ver.1.00, Sept.17,2012						*/
/*                  Ver.1.10, Oct.25,2012						*/
/*--------------------------------------------------------------*/
#include "SI2_gene1.h"

void MsgDisp(const char *Str)
{
	printf("%s\r\n",Str);
};
bool IsGeneName(char *Str)
{
//	char *pSet1="abcdefghijklmnopqrstuvwxyz";
	unsigned long Len;
	const char *pSet2="ABCDEFGHIJKLMNOPQRSTUVWXYZ";
//	char *pSet2="123456789-_";
	Len=(unsigned long)strlen(Str);
	if (Len>=MAX_GENE_NAME_LENGTH) return 0;	//Too Long
	if (strspn(Str,pSet2)<3) 
		return 0;		//The First 3 chars are not A..Z 
	return 1;		//OK, it seems to be a gene name
};
		// quick sort routine
void Str_QuickSort(char pName[][MAX_LENGTH_OF_ITEMS],int Start,int End)
{
	int M,N;
	char Temp[MAX_LENGTH_OF_ITEMS];
	char Mid[MAX_LENGTH_OF_ITEMS];
	M=Start;
	N=End;	//save the start and end, used for recursion
	strcpy(Mid,pName[(Start+End)/2]);		//save the string with middle value
	do 
	{
		while ((strcmp(pName[M],Mid)<0) && (M<End)) M++;
		while ((strcmp(pName[N],Mid)>0) && (N>Start)) N--;
		if (M<=N) 
		{
			strcpy(Temp,pName[M]);
			strcpy(pName[M],pName[N]);
			strcpy(pName[N],Temp);
			M++;
			N--;
		};
	} 
	while(M<=N);

	if(M<End) Str_QuickSort(pName,M,End);		//recursion
	if(N>Start) Str_QuickSort(pName,Start,N);
};
void Orf_QuickSort(ORF_Array *pOrf,int Start,int End,char KeyCol)
{
	int M,N;
	ORF_Pair Temp;
	char Mid[MAX_LENGTH_OF_ITEMS];
	int iMid;
	M=Start;
	N=End;	//save the start and end, used for recursion
	switch (KeyCol)
	{
		case 1:	strcpy(Mid,pOrf->ORF[(Start+End)/2].ORF1);		//save the string with middle value
			break;
		case 2: strcpy(Mid,pOrf->ORF[(Start+End)/2].ORF2);		//save the string with middle value
			break;
		case 3:
			iMid=pOrf->ORF[(Start+End)/2].Value;		//save the middle value, int
			break;
	};
	do 
	{
		switch (KeyCol)
		{
			case 1:	while ((strcmp(pOrf->ORF[M].ORF1,Mid)<0) && (M<End)) M++;
					while ((strcmp(pOrf->ORF[N].ORF1,Mid)>0) && (N>Start)) N--;
					break;
			case 2: while ((strcmp(pOrf->ORF[M].ORF2,Mid)<0) && (M<End)) M++;
					while ((strcmp(pOrf->ORF[N].ORF2,Mid)>0) && (N>Start)) N--;
					break;
			case 3: while ((pOrf->ORF[M].Value<iMid) && (M<End)) M++;
					while ((pOrf->ORF[N].Value>iMid) && (N>Start)) N--;
					break;
		};

		if (M<=N) 
		{
			memcpy(&Temp,&pOrf->ORF[M],sizeof(ORF_Pair));
			memcpy(&pOrf->ORF[M],&pOrf->ORF[N],sizeof(ORF_Pair));
			memcpy(&pOrf->ORF[N],&Temp,sizeof(ORF_Pair));
			M++;
			N--;
		};
	} 
	while(M<=N);

	if(M<End) Orf_QuickSort(pOrf,M,End,KeyCol);		//recursion
	if(N>Start) Orf_QuickSort(pOrf,Start,N,KeyCol);		
};
			//Quick sort the Got_Array using Col.3 as key
void Got_QuickSort(GOT_Array *pGot,int Start,int End)
{
	int M,N;
	GOT_Item Temp;
	char Mid[MAX_LENGTH_OF_ITEMS];
	M=Start;
	N=End;	//save the start and end, used for recursion
	strcpy(Mid,pGot->Got[(Start+End)/2].Gene_Col3);		//save the string with middle value
	do 
	{
		while ((strcmp(pGot->Got[M].Gene_Col3,Mid)<0) && (M<End)) M++;
		while ((strcmp(pGot->Got[N].Gene_Col3,Mid)>0) && (N>Start)) N--;
		if (M<=N) 
		{
			memcpy(&Temp,&pGot->Got[M],sizeof(GOT_Item));
			memcpy(&pGot->Got[M],&pGot->Got[N],sizeof(GOT_Item));
			memcpy(&pGot->Got[N],&Temp,sizeof(GOT_Item));
			M++;
			N--;
		};
	} 
	while(M<=N);

	if(M<End) Got_QuickSort(pGot,M,End);		//recursion
	if(N>Start) Got_QuickSort(pGot,Start,N);		
};


	//quicksort routine for Array of SGA using Key to indicate the key value
	//Key==1, using Col1,Q_ORF as sort key; 2 for Q_Gene; 3 for A_ORF; .... 7 for P_Value	
void Sga_QuickSort(SGA_Array *pSga,int Start,int End,char KeyCol)  
{
	int M,N;
	SGA_Item Temp;		//Temp item stored here 
	char Mid[MAX_LENGTH_OF_ITEMS];		//Middle value for string-type key value
	float FMid;				//Middle value for float-type key value
	M=Start;
	N=End;	//save the start and end, used for recursion
	switch (KeyCol)
	{
		case 1: strcpy(Mid,pSga->Sga[(Start+End)/2].Q_ORF);		//save the  middle value
				break;
		case 2: strcpy(Mid,pSga->Sga[(Start+End)/2].Q_Gene);	
				break;
		case 3: strcpy(Mid,pSga->Sga[(Start+End)/2].A_ORF);		
				break;
		case 4: strcpy(Mid,pSga->Sga[(Start+End)/2].A_Gene);	
				break;
		case 5: FMid=pSga->Sga[(Start+End)/2].InterScore;	
				break;
		case 6: FMid=pSga->Sga[(Start+End)/2].StdDeviation;	
				break;
		case 7: FMid=pSga->Sga[(Start+End)/2].P_Value;		
				break;
	};
	do 
	{
		switch (KeyCol)
		{
			case 1:	while ((strcmp(pSga->Sga[M].Q_ORF,Mid)<0) && (M<End)) M++;
					while ((strcmp(pSga->Sga[N].Q_ORF,Mid)>0) && (N>Start)) N--;
					break;
			case 2:	while ((strcmp(pSga->Sga[M].Q_Gene,Mid)<0) && (M<End)) M++;
					while ((strcmp(pSga->Sga[N].Q_Gene,Mid)>0) && (N>Start)) N--;
					break;
			case 3:	while ((strcmp(pSga->Sga[M].A_ORF,Mid)<0) && (M<End)) M++;
					while ((strcmp(pSga->Sga[N].A_ORF,Mid)>0) && (N>Start)) N--;
					break;
			case 4:	while ((strcmp(pSga->Sga[M].A_Gene,Mid)<0) && (M<End)) M++;
					while ((strcmp(pSga->Sga[N].A_Gene,Mid)>0) && (N>Start)) N--;
					break;
			case 5:	while ((pSga->Sga[M].InterScore < FMid) && (M<End)) M++;
					while ((pSga->Sga[N].InterScore > FMid) && (N>Start)) N--;
					break;
			case 6:	while ((pSga->Sga[M].StdDeviation < FMid) && (M<End)) M++;
					while ((pSga->Sga[N].StdDeviation > FMid) && (N>Start)) N--;
					break;
			case 7:	while ((pSga->Sga[M].P_Value < FMid) && (M<End)) M++;
					while ((pSga->Sga[N].P_Value > FMid) && (N>Start)) N--;
					break;
		};
		if (M<=N) 
		{
			memcpy(&Temp,&pSga->Sga[M],sizeof(SGA_Item));
			memcpy(&pSga->Sga[M],&pSga->Sga[N],sizeof(SGA_Item));
			memcpy(&pSga->Sga[N],&Temp,sizeof(SGA_Item));
			M++;
			N--;
		};
	} 
	while(M<=N);

	if(M<End) Sga_QuickSort(pSga,M,End,KeyCol);		//recursion
	if(N>Start) Sga_QuickSort(pSga,Start,N,KeyCol);		
};


//Binary search for name string
//return£∫the index number of the name array, -1 for not found
int Str_BinSearch(char pName[][MAX_LENGTH_OF_ITEMS], int Start,int End, char *StrKey)  
{     
	int Low = Start, High = End;	//Must be signed int, -1 is used here
	unsigned int Mid;  
	while (Low <= High)  
	{         
		Mid = (Low + High) / 2;		//get the middle position
		if (strcmp(pName[Mid],StrKey)==0)              
			return Mid;			//found, return the current index  
		if (strcmp(pName[Mid],StrKey)>0)            
			High = Mid - 1;			//if lager than StrKey, search to the lower postion 
		else  
			Low = Mid + 1;			//if smaller than StrKey, search to the upper position  
	};     
	return -1;					//Not found   
}; 

int  Sga_BinSearch(SGA_Array *pSga, int Start,int End, char KeyCol,char *StrKey)
{
	int Low = Start, High = End;	//Must be signed int, -1 is used here
	unsigned int Mid;  
	while (Low <= High)  
	{         
		Mid = (Low + High) / 2;		//get the middle position
		switch (KeyCol)
		{
			case 1: if (strcmp(pSga->Sga[Mid].Q_ORF,StrKey)==0) return Mid;			//found, return the current index  
					if (strcmp(pSga->Sga[Mid].Q_ORF,StrKey)>0)
						High = Mid - 1;			//if lager than StrKey, search to the lower postion 
					else  
						Low = Mid + 1;			//if smaller than StrKey, search to the upper position  
					break;
			case 2:if (strcmp(pSga->Sga[Mid].Q_Gene,StrKey)==0) return Mid;			//found, return the current index 
					if (strcmp(pSga->Sga[Mid].Q_Gene,StrKey)>0)
						High = Mid - 1;			//if lager than StrKey, search to the lower postion 
					else  
						Low = Mid + 1;			//if smaller than StrKey, search to the upper position  
					break;
			case 3:if (strcmp(pSga->Sga[Mid].A_ORF,StrKey)==0) return Mid;			//found, return the current index
					if (strcmp(pSga->Sga[Mid].A_ORF,StrKey)>0)
						High = Mid - 1;			//if lager than StrKey, search to the lower postion 
					else  
						Low = Mid + 1;			//if smaller than StrKey, search to the upper position  
					break;
			case 4:if (strcmp(pSga->Sga[Mid].A_Gene,StrKey)==0) return Mid;			//found, return the current index
					if (strcmp(pSga->Sga[Mid].A_Gene,StrKey)>0)
						High = Mid - 1;			//if lager than StrKey, search to the lower postion 
					else  
						Low = Mid + 1;			//if smaller than StrKey, search to the upper position  
					break;
		}; 
	};     
	return -1;					//Not found   
};

int  Orf_BinSearch(ORF_Array *pOrf, int Start,int End, char KeyCol,char *StrKey)
{
	int Low = Start, High = End;	//Must be signed int, -1 is used here
	unsigned int Mid;  
	while (Low <= High)  
	{         
		Mid = (Low + High) / 2;		//get the middle position
		switch (KeyCol)
		{
			case 1: if (strcmp(pOrf->ORF[Mid].ORF1,StrKey)==0) return Mid;			//found, return the current index  
					if (strcmp(pOrf->ORF[Mid].ORF1,StrKey)>0)
						High = Mid - 1;			//if lager than StrKey, search to the lower postion 
					else  
						Low = Mid + 1;			//if smaller than StrKey, search to the upper position  
					break;
			case 2:if (strcmp(pOrf->ORF[Mid].ORF2,StrKey)==0) return Mid;			//found, return the current index  
					if (strcmp(pOrf->ORF[Mid].ORF2,StrKey)>0)
						High = Mid - 1;			//if lager than StrKey, search to the lower postion 
					else  
						Low = Mid + 1;			//if smaller than StrKey, search to the upper position  
					break;
		}; 
	};     
	return -1;					//Not found   
};

int  Got_BinSearch(GOT_Array *pGot,int Start,int End,char *StrKey)
{
	int Low = Start, High = End;	//Must be signed int, -1 is used here
	unsigned int Mid;  
	while (Low <= High)  
	{         
		Mid = (Low + High) / 2;		//get the middle position
		if (strcmp(pGot->Got[Mid].Gene_Col3,StrKey)==0) return Mid;			//found, return the current index  
		if (strcmp(pGot->Got[Mid].Gene_Col3,StrKey)>0)
			High = Mid - 1;			//if lager than StrKey, search to the lower postion 
		else  
			Low = Mid + 1;			//if smaller than StrKey, search to the upper position  
	};     
	return -1;					//Not found   
};

bool Gct_ReadFile(char *FName, GCT_Buf *pGct)
{
	FILE *fp;
	char *Buf,*P1,*P2;
	long FileLen;
	int J,Flag=1;

	if ((fp=fopen(FName,"rb"))==NULL) return 0;	//File open failed
	fseek(fp,0,SEEK_END);
	FileLen=ftell(fp);		//get file size
	Buf=(char *)malloc(FileLen+2);	//alloc memory, with additional 1 bytes used to add a \n and 0
	if (Buf==NULL) 
	{
		fclose(fp);		//close file
		MsgDisp("Memeory alloc failed when reading GCT file");
		return 0;		//return FALSE
	};
	fseek(fp,0,SEEK_SET);			//restore file pointer to start
	fread(Buf,1,FileLen,fp);		//Read all the bytes in file
	Buf[FileLen]='\n';Buf[FileLen+1]=0;		//Add a \0xa at end, in case of it is not there
	P2=Buf; pGct->NumCol=0;
	while (Flag)	//process the first line of Gct file
	{
		P1=P2;		//set the start of one Gene Name
		while ((*P2!='\t') && (*P2!='\n')) {P2++;};		//search next TAB, or end of the line
		if (*P2=='\n') Flag=0;		//set end of line flag
		*P2=0; P2++;
		strcpy(pGct->NameRow[pGct->NumCol],P1);
		pGct->NumCol++;		//increment the line counter(Gnen names) of Gct file
	};
	pGct->NumRow=1;		//Now NameRow is read, currently one line in the GCT		
	while ((P2-Buf) < FileLen) 			//process the successor lines until end of file
	{
		Flag=1;
		J=0;
		while (Flag)
		{
			P1=P2;
			while ((*P2!='\t') && (*P2!='\n')) {P2++;};		//search next TAB, or end of the line
			if (*P2=='\n') Flag=0;		//set end of line flag
			*P2=0; P2++;
			if (J==0) 
				strcpy(pGct->NameCol[pGct->NumRow],P1);
			else
				pGct->DataMatrix[pGct->NumRow][J]=atoi(P1);
			J++;		//Next col
		};
		pGct->NumRow++;		//Next Line
	};
 
	fclose(fp);
	free(Buf);		//release the memory
	return 1;
};
bool Gct_WriteFile(char *FName,GCT_Buf *pGct)
{
	FILE *fp;
	int I, J;
	char Str[128];

	if ((fp=fopen(FName,"wb"))==NULL)
	{
		sprintf(Str,"Error when writing GCT file %s .",FName);
		MsgDisp(Str);
		return 0;
	};
	for (I=0;I<pGct->NumCol;I++)
	{
		if (I!=0) fputs("\t",fp);		//Add a TAB
		fputs(pGct->NameRow[I],fp);	//Add a name
	};
	fputs("\n",fp);			//Add a \0xd\0xa

	for (I=1;I<pGct->NumRow;I++)
	{
		fwrite(pGct->NameCol[I],1,strlen(pGct->NameCol[I]),fp);
		for (J=1;J<pGct->NumCol;J++)
		{
			sprintf(Str,"\t%d",pGct->DataMatrix[I][J]);
			fputs(Str,fp);
		};
		fputs("\r\n",fp);
	};
	fclose(fp);
	return 1;		//OK
};
		//Create array of ORF_Pair with two gnen names and a value not smaller than MinValue
void CreateORF_Pair(GCT_Buf *pGct,ORF_Array *pOrf,int MinValue)
{
	int I,J;
	pOrf->Total=0;		//reset the line counter
	for (I=1;I<pGct->NumRow;I++)
	{
		for (J=I;J<pGct->NumCol;J++)
		{
			if (pGct->DataMatrix[I][J]>=MinValue)
			{								//Add a item to the ORF array
				strcpy(pOrf->ORF[pOrf->Total].ORF1,pGct->NameCol[I]);
				strcpy(pOrf->ORF[pOrf->Total].ORF2,pGct->NameCol[J]);
				pOrf->ORF[pOrf->Total].Value=pGct->DataMatrix[I][J];
				pOrf->Total++;		//Counter increment
			};
		};
	};
};

bool Sga_ReadFile(char *FName,SGA_Array *pSga)
{
	FILE *fp;
	char *Buf,*P1,*P2;
	long FileLen;
	int I;

	if ((fp=fopen(FName,"rb"))==NULL) return 0;	//File open failed
	fseek(fp,0,SEEK_END);
	FileLen=ftell(fp);		//get file size
	Buf=(char *)malloc(FileLen+2);	//alloc memory, with additional 2 bytes used to add a \n and 0
	if (Buf==NULL) 
	{
		fclose(fp);		//close file
		MsgDisp("Memeory alloc failed when reading GCT file");
		return 0;		//return FALSE
	};
	fseek(fp,0,SEEK_SET);			//restore file pointer to start
	fread(Buf,1,FileLen,fp);		//Read all the bytes in file
	Buf[FileLen]='\n';Buf[FileLen+1]=0;		//Add a \0xa at end, in case of it is not there

	P2=Buf; 
	I=0;
	while ((P2-Buf) < FileLen) 			//process the successor lines until end of file
	{
		P1=P2;
		while (*P2!='\n') {P2++;};		//search end of the line
		*P2=0; P2++;		//set end of this line, P2 point to begin of next line
		sscanf(P1,"%s\t%s\t%s\t%s\t%f\t%f\t%f",pSga->Sga[I].Q_ORF,pSga->Sga[I].Q_Gene,pSga->Sga[I].A_ORF,pSga->Sga[I].A_Gene,&pSga->Sga[I].InterScore,&pSga->Sga[I].StdDeviation,&pSga->Sga[I].P_Value);
		I++;		//Next Line
		if (I>=MAX_SGA_LINE) 
		{			//SGA file too large, may be need to modify MAX_SGA_LINE and compiling the program again
			sprintf(Buf,"Warning: SGA file exceeded %d lines, lines were discarded.",MAX_SGA_LINE);
			MsgDisp(Buf);
			break;		//stop to process, discard the overload lines
		};
	};
 	pSga->Total=I;	//Total lines in the SGA file

	fclose(fp);
	free(Buf);		//release the memory
	return 1;
};
bool Sga_WriteFile(char *FName,SGA_Array *pSga)
{
	FILE *fp;
	int I;
	char Str[128];

	if ((fp=fopen(FName,"wb"))==NULL)
	{
		sprintf(Str,"Error when writing SGA file %s ",FName);
		MsgDisp(Str);
		return 0;
	};

	for (I=1;I<pSga->Total;I++)
	{
		fprintf(fp,"%s\t%s\t%s\t%s\t%f\t%f\t%f\r\n",
			pSga->Sga[I].Q_ORF,pSga->Sga[I].Q_Gene,pSga->Sga[I].A_ORF,pSga->Sga[I].A_Gene,pSga->Sga[I].InterScore,pSga->Sga[I].StdDeviation,pSga->Sga[I].P_Value);
	};

	fclose(fp);
	return 1;		//OK
};

void Gct_DeleteCol(GCT_Buf *pGct,int Col)		//Delete a col indicated by Col.
{
	int I,J;
	if (Col>=pGct->NumCol) return;			//Col must smaller than NumCol
	if (Col==pGct->NumCol-1) 
	{
		pGct->NumCol--;					//Delete the last col, just decrement the NumCol, no data needs to be moved
		return;
	};
	for (J=0;J<pGct->NumRow;J++)
	{
		for (I=Col;I<pGct->NumCol-1;I++) 
		{
			if (J==0) strcpy(pGct->NameRow[I],pGct->NameRow[I+1]);
			pGct->DataMatrix[J][I]=pGct->DataMatrix[J][I+1];
		};
	};
	pGct->NumCol--;		//Data moved, decrement the counter
};
void Gct_DeleteRow(GCT_Buf *pGct,int Row)		//Delete a row indicated by Row
{
	int I,J;
	if (Row>=pGct->NumRow) return;			//Row must smaller than NumCol
	if (Row==pGct->NumRow-1) 
	{
		pGct->NumRow--;					//Delete the last row, just decrement the NumRow, no data needs to be moved
		return;
	};
	for (J=0;J<pGct->NumCol;J++)
	{
		for (I=Row;I<pGct->NumRow-1;I++) 
		{
			if (J==0) strcpy(pGct->NameCol[I],pGct->NameCol[I+1]);
			pGct->DataMatrix[I][J]=pGct->DataMatrix[I+1][J];
		};
	};
	pGct->NumRow--;		//Data moved, decrement the counter
};

bool Got_ReadFile(char *FName,GOT_Array *pGot)		//Read Got file, record every ORF(col.3) and the position of this line in file
{
    long Pos;
	char Str1[MAX_LENGTH_OF_ITEMS],Str2[MAX_LENGTH_OF_ITEMS];
	FILE *fp;
	if ((fp=fopen(FName,"rt"))==NULL)
	{
		MsgDisp("GOT file read error, Please check if the file exists.");
		return 0;
	};
	Pos=0;
	pGot->Total=0;
	while ((fscanf(fp,"%s\t%s\t%s%*[^\n]\n",Str1,Str2,pGot->Got[pGot->Total].Gene_Col3))!=-1)	//fscanf() returns -1 if end of file	
	{			//read whole line,but only the first 3 col recorded
		pGot->Got[pGot->Total].FPos=Pos;			//Save the start of this line
		pGot->Total++;
		Pos=ftell(fp);					//Pos point to next line
	};
	fclose(fp);
	Got_QuickSort(pGot,0,pGot->Total-1);
	return 1;
};

//Input SQStr and MutStr, Get the Mut,MutFirstChar,MutLastChar, return true if SQ matched with the MutFirstChar at SQ position Mut
int GetMutValue_MatchSQ(char SQStr[],char MutStr[],int *pMut,char *pMutFirstChar,char *pMutLastChar)
{
    char *P1,*P2,TmpStr[MAX_LENGTH_OF_ITEMS],FirstChar,LastChar;
    int I,Mut;
    P1=MutStr;
    while (!((*P1>=0x30) && (*P1<=0x39)))
    {
        if (*P1==0)                 //Found end of MutString, it seems an empty item or error occur
        {
            if (pMut) *pMut=0;
            if (pMutFirstChar) *pMutFirstChar=NULL;
            if (pMutFirstChar) *pMutLastChar=NULL;
            return 0;
        };
        P1++;
    };      //Found the first number
	FirstChar=*(P1-1);			//Get the first char in Mut
    P2=P1;
    do {P2++;} while ((*P2>=0x30) && (*P2<=0x39));         //Found the first non-number char
    strncpy(TmpStr,P1,P2-P1);     TmpStr[P2-P1]=0;
    Mut=atoi(TmpStr);			//Get the Mut value and put into *pMut
    LastChar=*P2;
    I=1;
    P1=SQStr;
	while (*P1!=0)
	{
		if (I>=Mut) break;
		if (((*P1>='A') && (*P1<='Z')) || (*P1=='_') || (*P1=='*') || (*P1=='~') || (*P1=='?')) I++;
		P1++;
	};
    if (pMut) *pMut=Mut;            //return the value and Mut_First_Char, Mut_Last_char
    if (pMutFirstChar) *pMutFirstChar=FirstChar;
    if (pMutFirstChar) *pMutLastChar=LastChar;
    
	if (*P1==FirstChar)
        return 1;
    else
        return 0;		//Return the Mut/SQ match result
};
