# Supplementary material for: Protein Domain-Level Landscape of Cancer-Type-Specific Somatic Mutations
Source: PLoS Comput Biol. 2015 Mar 20;11(3):e1004147. doi: 10.1371/journal.pcbi.1004147 (PMC4368709; doi:10.1371/journal.pcbi.1004147)
Supplement: S1 Protocol — (ZIP) [file pcbi.1004147.s008.zip › SupportingInformation_Source_Code/SI2_gene1.h]

/*--------------------------------------------------------------*/
/*			Shared function for DNA/Gene processing				*/
/*				(c) Sunny, University of Toronto				*/
/*					Ver.1.00, Sept.17,2012						*/
/*                  Ver.1.10, Oct.25,2012						*/
/*--------------------------------------------------------------*/
#ifndef SUNNY_GENE1_H
#define SUNNY_GENE1_H				//Used to avoid the error when includes this head file in different source files

#define _CRT_SECURE_NO_WARNINGS		//used to inform VS2010 not to give warnings about functions such as strcpy()
#include <stdio.h>
#include <stdlib.h>			//standard I/O and Lib routine header file
#include <string.h>			//header file of string routines
#include "Sunny_PreDefine.h"   
    
//    #define MAX_LENGTH_OF_ITEMS	32		//Default value for Max length of every items in all inupt files

#define MAX_GCT_LINE	4096				//Max rows and cols of the matrix
#define MAX_SGA_LINE	128000				//Max lines in SGA file

//Max length of gene names,This value MUST BE equal to MAX_LENGTH_OF_ITEMS, otherwise the Str_QuickSort() could cause error
#define MAX_GENE_NAME_LENGTH MAX_LENGTH_OF_ITEMS	

/*--------------Data Structures--------------------*/
typedef char ORF_GENE_Name[MAX_LENGTH_OF_ITEMS];
					
typedef struct
{			
	char NameRow[MAX_GCT_LINE][MAX_LENGTH_OF_ITEMS];	//The first row of the matrix, generally Gnen Names, no longer than MAX_LENGTH_OF_ITEMS
	char NameCol[MAX_GCT_LINE][MAX_LENGTH_OF_ITEMS];	//First col of the matrix, usually same as the LineName
	int DataMatrix[MAX_GCT_LINE][MAX_GCT_LINE];			//matrix data, every element in the matrix is integer, Row 0 and Col 0 is not used here.
	int NumRow;			//Total actual Genes in the Matrix,Line and Col number
	int NumCol;
} GCT_Buf;

typedef struct			//data structure for one line of SGA file, totally 7 cols in one row
{
	ORF_GENE_Name Q_ORF;		//Col.1
	ORF_GENE_Name Q_Gene;		//Col.2
	ORF_GENE_Name A_ORF;		//Col.3
	ORF_GENE_Name A_Gene;		//Col.4
	float InterScore;						//Col.5
	float StdDeviation;						//Col.6
	float P_Value;							//Col.7
} SGA_Item;

typedef struct
{
	SGA_Item Sga[MAX_SGA_LINE];
	int Total;
} SGA_Array;

typedef struct				//ORF-Pair structure, two paired gnen names with a vlaue
{
	ORF_GENE_Name ORF1;
	ORF_GENE_Name ORF2;
	int Value;
} ORF_Pair;

typedef struct				//Array of ORF-Pairs, normally created from GCT file
{
	ORF_Pair ORF[MAX_GCT_LINE*MAX_GCT_LINE/2];			//Totally may be up to N*N/2 items in the array
	int Total;				//Total Items in the array
} ORF_Array;

typedef struct
{
	ORF_GENE_Name OrfName;		//ORF name from GCT file
	ORF_GENE_Name GeneName;		//Gene Name from SGA file
} GCT_SGA_Pair;

typedef struct
{
	GCT_SGA_Pair *pGctSga;		//Initialized in Init_GCT_SGA_Array() called from Create_New_GctFile(); used in Create_New_GotFile(); 
	int TotalGCT_SGA_Pairs;	//Total number of GCT_SGA_Pairs
} GCT_SGA_Array;
				
typedef struct		//Data structure for GOT file
{
	ORF_GENE_Name Gene_Col3;			//ORF name in col3
	long FPos;				//The file position of start of the line this ORF belongs to
} GOT_Item;
typedef struct
{
	GOT_Item Got[MAX_SGA_LINE];
	int Total;
} GOT_Array;


/*---------------- Function Implementation ---------------------------*/
void MsgDisp(const char *Str);		//Used for displaying run-time message added with a \r\n
bool IsGeneName(char *Str);		//Check if a string is a gene name, if yes, return ture, otherwaise return false

void Str_QuickSort(char pName[][MAX_LENGTH_OF_ITEMS],int Start,int End); //quick sort routine for Array of String
	//quicksort routine for Array of ORF_Pair using KeyCol to indicate the key value
	// KeyCol==1, using ORF1 as key , 2 for ORF2, 3 for Value
void Orf_QuickSort(ORF_Array *pOrf,int Start,int End,char KeyCol);		
	//quicksort routine for Array of SGA using KeyCol to indicate the key value
	//KeyCol==1, using Col1,Q_ORF as sort key; 2 for Q_Gene; 3 for A_ORF; .... 7 for P_Value
void Sga_QuickSort(SGA_Array *pSga,int Start,int End,char KeyCol);
	//Quick sort the Got_Array using Col.3 as key
void Got_QuickSort(GOT_Array *pGot,int Start,int End);

	//Binary search,	return £∫index of the array if found, -1 for not found
int  Str_BinSearch(char pName[][MAX_LENGTH_OF_ITEMS], int Start,int End, char *StrKey);	
	//search the SGA array using col1-4 as key col, indicated by KeyCol, 1 for Col1, ...4 for Col4
int  Sga_BinSearch(SGA_Array *pSga, int Start,int End, char KeyCol,char *StrKey);		
	//search the ORF array using ORF1,ORF2 as key col, indicated by KeyCol, 1 for ORF1, 2 for ORF2
int  Orf_BinSearch(ORF_Array *pOrf, int Start,int End, char KeyCol,char *StrKey);	
int  Got_BinSearch(GOT_Array *pGot,int Start,int End,char *StrKey);
	
bool Gct_ReadFile(char *FName, GCT_Buf *pGct);	//read GCT file into memory pointed by pGct
bool Gct_WriteFile(char *FName,GCT_Buf *pGct);	//write Gct buffer to disk file named by FName
	//Create array of ORF_Pair with two gnen names and a value not smaller than MinValue
void CreateORF_Pair(GCT_Buf *pGct,ORF_Array *pOrf,int MinValue);	

bool Sga_ReadFile(char *FName,SGA_Array *pSga);	//Read SGA file into memory pointed by pSga
bool Sga_WriteFile(char *FName,SGA_Array *pSga);	//Write SGA buffer to disk file named by FName
void Gct_DeleteCol(GCT_Buf *pGct,int Col);		//Delete a col indicated by Col. Col is from 0 to MAX_GCT_LINE-1
void Gct_DeleteRow(GCT_Buf *pGct,int Row);		//Delete a row indicated by Row, Row is from 0 to MAX_GCT_LINE-1
bool Got_ReadFile(char *FName,GOT_Array *pGot);		//Read Got file, record every ORF(col.3) and the position of this line in file
    //Input SQStr and MutStr, Get the Mut,MutFirstChar,MutLastChar, return 1 if SQ matched with the MutFirstChar at SQ position Mut,otherwise return 0. The last 3 paramters can be NULL if values are not wanted
int GetMutValue_MatchSQ(char SQStr[],char MutStr[],int *pMut,char *pMutFirstChar,char *pMutLastChar);
#endif
