# Supplementary material for: Protein Domain-Level Landscape of Cancer-Type-Specific Somatic Mutations
Source: PLoS Comput Biol. 2015 Mar 20;11(3):e1004147. doi: 10.1371/journal.pcbi.1004147 (PMC4368709; doi:10.1371/journal.pcbi.1004147)
Supplement: S1 Protocol — (ZIP) [file pcbi.1004147.s008.zip › SupportingInformation_Source_Code/SI2_gzip.cpp]

/*---------------------------------------------------------------------------------------*/
/*    Sourtce file for gzip-based file process. First tested in COSMIC_PDB program.      */
/*                             (c) Sunny, University of Toronto                          */
/*                                   Started Aug.24,2013.                                */
/*					              Ver.1.00  Aug.25,2013		                             */
/*---------------------------------------------------------------------------------------*/

#include "SI2_gzip.h"

       //Read max. MaxLen chars from a gz file named gzFileName.  If error return -1, otherwise return the actual bytes read
int gzLoad(char* gzFileName, char *pBuf, int MaxLen)
{
        //open .gz file
    gzFile gzfp = gzopen(gzFileName,"rb");
    if(!gzfp)
    {
        return -1;      //File open error
    };
    
        //read and add it to Buf
    int Have;
    pBuf[0]=0;       //Clear the pBuf
    Have = gzread(gzfp,pBuf,MaxLen);            //Read one block with max. MaxLen bytes from zip file
    if (Have == MaxLen)
    {
        printf("Warning: String length %d, Buffer overflow when unzip files.\r\n",Have);
    };
    gzclose(gzfp);   //close .gz file
    return Have;
}
