# Supplementary material for: Protein Domain-Level Landscape of Cancer-Type-Specific Somatic Mutations
Source: PLoS Comput Biol. 2015 Mar 20;11(3):e1004147. doi: 10.1371/journal.pcbi.1004147 (PMC4368709; doi:10.1371/journal.pcbi.1004147)
Supplement: S1 Protocol — (ZIP) [file pcbi.1004147.s008.zip › SupportingInformation_Source_Code/SI2_gzip.h]

/*---------------------------------------------------------------------------------------*/
/*    Header file for gzip-based file process. First tested in COSMIC_PDB program.       */
/*                             (c) Sunny, University of Toronto                          */
/*                                   Started Aug.24,2013.                                */
/*					Ver.1.00  Aug.25,2013						                         */
/*---------------------------------------------------------------------------------------*/

#ifndef COSMIC_PDB_sunny_gzip_h
#define COSMIC_PDB_sunny_gzip_h

#include <zlib.h>
#include <stdio.h>

    //Read max. MaxLen chars from a gz file named gzFileName.  If error return -1, otherwise return the actual bytes read
int gzLoad(char* gzFileName, char *Buf, int MaxLen);


#endif
