# Supplementary material for: Protein Domain-Level Landscape of Cancer-Type-Specific Somatic Mutations
Source: PLoS Comput Biol. 2015 Mar 20;11(3):e1004147. doi: 10.1371/journal.pcbi.1004147 (PMC4368709; doi:10.1371/journal.pcbi.1004147)
Supplement: S1 Protocol — (ZIP) [file pcbi.1004147.s008.zip › SupportingInformation_Source_Code/SI2_Mutation_Domain.cpp]

/*----------------------------------------------------------------------*/
/*      Main source file for Mutation_Domain--Human Genes extraction    */
/*				  (c) Sunny, University of Toronto                      */
/*		  Started April.07,2013, Based on original GeneToDomain         */
/*                   Ver.1.00 test passed April7.2013			        */
/*   Ver.2.00, Col.names changed according to COSMIC_Data,May.20,2013   */
/*----------------------------------------------------------------------*/

#include "SI2_tabtxt.h"
#include "SI2_Mutation_Domain.h"

char FilePathGlb[256];          //Data file Path, Initilized in Init_File()
char TestFilePathNameGlb[128];  //Globe filepathname for test file
/*-----------------------------------------------------*/		

//Get col index by col names in *pSheet. If sucess return ture and Col index in *pCol, otherwise return false and set the value of col.index to -1
bool GetSheetColIndex(EXCEL_SHEET *pSheet)
{
    
    if (pSheet==NULL)
	{
		memset(pSheet->ColInd,-1,sizeof(pSheet->ColInd));		//Set Col.Index to -1
		return false;
	};
    if (!strcmp(pSheet->Name,"IN_PFAM"))
    {
        IN_PFAM_COL_IND *pCol=(IN_PFAM_COL_IND*)&pSheet->ColInd;    //Point to the Col.index in the sheet structure,for test
		pCol->GeneName=Excel_GetColIndexByName(pSheet, (char *)"GeneName");
        pCol->Start=Excel_GetColIndexByName(pSheet,(char *)"Start");
		pCol->End=Excel_GetColIndexByName(pSheet,(char *)"End");
		pCol->PfamAcc=Excel_GetColIndexByName(pSheet,(char *)"PfamAcc");
		pCol->DomainName=Excel_GetColIndexByName(pSheet,(char *)"DomainName");
		pCol->PfamType=Excel_GetColIndexByName(pSheet, (char *)"PfamType");
		pCol->Length=Excel_GetColIndexByName(pSheet,(char *)"Length");
		pCol->Score=Excel_GetColIndexByName(pSheet,(char *)"Score");
		pCol->Evalue=Excel_GetColIndexByName(pSheet,(char *)"Evalue");
		pCol->Significant=Excel_GetColIndexByName(pSheet,(char *)"Significant");
		pCol->Clan=Excel_GetColIndexByName(pSheet,(char *)"Clan");
		return true;
        
    };
	if (!strcmp(pSheet->Name,"IN_MUT"))
    {
        IN_MUT_COL_IND *pCol=(IN_MUT_COL_IND*)&pSheet->ColInd;    //Point to the Col.index in the sheet structure,for test
        pCol->Gene_Name=Excel_GetColIndexByName(pSheet, (char *)"Gene_Name");
        pCol->Accession_Number=Excel_GetColIndexByName(pSheet, (char *)"Accession_Number");
        pCol->HGNC_ID=Excel_GetColIndexByName(pSheet, (char *)"HGNC_ID");
        pCol->ID_Sample=Excel_GetColIndexByName(pSheet, (char *)"ID_Sample");
        pCol->Primary_Site=Excel_GetColIndexByName(pSheet, (char *)"Primary_Site");
        pCol->Site_Subtype=Excel_GetColIndexByName(pSheet, (char *)"Site_Subtype");
        pCol->Primary_Histology=Excel_GetColIndexByName(pSheet, (char *)"Primary_Histology");
        pCol->Genome_Wide_Screen=Excel_GetColIndexByName(pSheet, (char *)"Genome_Wide_Screen");
        pCol->Mutation_ID=Excel_GetColIndexByName(pSheet, (char *)"Mutation_ID");
        pCol->Mutation_CDS=Excel_GetColIndexByName(pSheet, (char *)"Mutation_CDS");
        pCol->Mutation_AA=Excel_GetColIndexByName(pSheet, (char *)"Mutation_AA");
        pCol->Mutation_Description=Excel_GetColIndexByName(pSheet, (char *)"Mutation_Description");
        pCol->Mutation_NCBI36_Genome_Position=Excel_GetColIndexByName(pSheet, (char *)"Mutation_NCBI36_Genome_Position");
        pCol->Mutation_NCBI36_Strand=Excel_GetColIndexByName(pSheet, (char *)"Mutation_NCBI36_Strand");
        pCol->Mutation_GRCh37_Genome_Position=Excel_GetColIndexByName(pSheet, (char *)"Mutation_GRCh37_Genome_Position");
        pCol->Mutation_GRCh37_Strand=Excel_GetColIndexByName(pSheet, (char *)"Mutation_GRCh37_Strand");
        pCol->Mutation_Somatic_Status=Excel_GetColIndexByName(pSheet, (char *)"Mutation_Somatic_Status");
        pCol->Pubmed_PMID=Excel_GetColIndexByName(pSheet, (char *)"Pubmed_PMID");
        pCol->Sample_Source=Excel_GetColIndexByName(pSheet, (char *)"Sample_Source");
        pCol->Tumour_Origin=Excel_GetColIndexByName(pSheet, (char *)"Tumour_Origin");
		return true;
    };
    if (!strcmp(pSheet->Name,"OUT_DOM"))
    {
        OUT_DOM_COL_IND *pCol=(OUT_DOM_COL_IND*)&pSheet->ColInd;    //Point to the Col.index in the sheet structure,for test
        pCol->Gene_Name=Excel_GetColIndexByName(pSheet, (char *)"Gene_Name");
        pCol->Accession_Number=Excel_GetColIndexByName(pSheet, (char *)"Accession_Number");
        pCol->HGNC_ID=Excel_GetColIndexByName(pSheet, (char *)"HGNC_ID");
        pCol->ID_Sample=Excel_GetColIndexByName(pSheet, (char *)"ID_Sample");
        pCol->Primary_Site=Excel_GetColIndexByName(pSheet, (char *)"Primary_Site");
        pCol->Site_Subtype=Excel_GetColIndexByName(pSheet, (char *)"Site_Subtype");
        pCol->Primary_Histology=Excel_GetColIndexByName(pSheet, (char *)"Primary_Histology");
        pCol->Genome_Wide_Screen=Excel_GetColIndexByName(pSheet, (char *)"Genome_Wide_Screen");
        pCol->Mutation_ID=Excel_GetColIndexByName(pSheet, (char *)"Mutation_ID");
        pCol->Mutation_CDS=Excel_GetColIndexByName(pSheet, (char *)"Mutation_CDS");
        pCol->Mutation_AA=Excel_GetColIndexByName(pSheet, (char *)"Mutation_AA");
        pCol->Mutation_Description=Excel_GetColIndexByName(pSheet, (char *)"Mutation_Description");
        pCol->Mutation_NCBI36_Genome_Position=Excel_GetColIndexByName(pSheet, (char *)"Mutation_NCBI36_Genome_Position");
        pCol->Mutation_NCBI36_Strand=Excel_GetColIndexByName(pSheet, (char *)"Mutation_NCBI36_Strand");
        pCol->Mutation_GRCh37_Genome_Position=Excel_GetColIndexByName(pSheet, (char *)"Mutation_GRCh37_Genome_Position");
        pCol->Mutation_GRCh37_Strand=Excel_GetColIndexByName(pSheet, (char *)"Mutation_GRCh37_Strand");
        pCol->Mutation_Somatic_Status=Excel_GetColIndexByName(pSheet, (char *)"Mutation_Somatic_Status");
        pCol->Pubmed_PMID=Excel_GetColIndexByName(pSheet, (char *)"Pubmed_PMID");
        pCol->Sample_Source=Excel_GetColIndexByName(pSheet, (char *)"Sample_Source");
        pCol->Tumour_Origin=Excel_GetColIndexByName(pSheet, (char *)"Tumour_Origin");
        pCol->In_domain=Excel_GetColIndexByName(pSheet,(char *)"In_domain");
        pCol->In_domainname=Excel_GetColIndexByName(pSheet,(char *)"In_domainname");
        pCol->Domain_Length=Excel_GetColIndexByName(pSheet, (char *)"Domain_Length");
        pCol->Up_domain=Excel_GetColIndexByName(pSheet,(char *)"Up_domain");
        pCol->Up_domainname=Excel_GetColIndexByName(pSheet,(char *)"Up_domainname");
        pCol->Down_domain=Excel_GetColIndexByName(pSheet,(char *)"Down_domain");
        pCol->Down_domainname=Excel_GetColIndexByName(pSheet,(char *)"Down_domainname");
		return true;
    };
	return false;		//The sepcified sheet is not found.
};

int GetMut(char *MutStr)		//Extract the Mut value from a Mut String
{
	char *P1,*P2,TmpStr[32];
    P1=MutStr;
    while (!((*P1>=0x30) && (*P1<=0x39))) P1++;         //Found the first number
    P2=P1;
    do {P2++;} while ((*P2>=0x30) && (*P1<=0x39));         //Found the first non-number char
    strncpy(TmpStr,P1,P2-P1-1);     TmpStr[P2-P1-1]=0;
    return atoi(TmpStr);
};

		//write a line to output excel file using items from ipput excel file and record lines found in .dat file
void Process_MUT_Lines(SHEET_LINE *pLinePFAM,IN_PFAM_COL_IND *pColPFAM,EXCEL_SHEET *pSheetMUT,OUT_DOM_COL_IND *pColDOM,int Pos)
{
    int Col_B,Col_C,Mut;
    char TmpStr[MAX_LINE_SIZE];     //Tmp String
    do      //Repeat until all the lines with same GeneName in IN_MUT were processed.
    {
        Col_B=atoi(pLinePFAM->pX[pColPFAM->Start]->pItem);
        Col_C=atoi(pLinePFAM->pX[pColPFAM->End]->pItem);
        Mut=GetMut(pSheetMUT->SheetLine[Pos]->pX[pColDOM->Mutation_AA]->pItem);
        if (Mut<Col_B)
        {
            if (pSheetMUT->SheetLine[Pos]->pX[pColDOM->Up_domain]==NULL)
                TmpStr[0]=0;
            else
            {
                strcpy(TmpStr,pSheetMUT->SheetLine[Pos]->pX[pColDOM->Up_domain]->pItem);
                strcat(TmpStr,"|");
            };
            strcat(TmpStr,pLinePFAM->pX[pColPFAM->PfamAcc]->pItem);
            Excel_SetItemStr(&pSheetMUT->SheetLine[Pos]->pX[pColDOM->Up_domain],TmpStr);
            
            if (pSheetMUT->SheetLine[Pos]->pX[pColDOM->Up_domainname]==NULL)
                TmpStr[0]=0;
            else
            {
                strcpy(TmpStr,pSheetMUT->SheetLine[Pos]->pX[pColDOM->Up_domainname]->pItem);
                strcat(TmpStr,"|");
            };
            strcat(TmpStr,pLinePFAM->pX[pColPFAM->DomainName]->pItem);
            Excel_SetItemStr(&pSheetMUT->SheetLine[Pos]->pX[pColDOM->Up_domainname],TmpStr);
        }
        else
            if (Mut>Col_C)
            {
                if (pSheetMUT->SheetLine[Pos]->pX[pColDOM->Down_domain]==NULL)
                    TmpStr[0]=0;
                else
                {
                    strcpy(TmpStr,pSheetMUT->SheetLine[Pos]->pX[pColDOM->Down_domain]->pItem);
                    strcat(TmpStr,"|");
                };
                strcat(TmpStr,pLinePFAM->pX[pColPFAM->PfamAcc]->pItem);
                Excel_SetItemStr(&pSheetMUT->SheetLine[Pos]->pX[pColDOM->Down_domain],TmpStr);
                
                if (pSheetMUT->SheetLine[Pos]->pX[pColDOM->Down_domainname]==NULL)
                    TmpStr[0]=0;
                else
                {
                    strcpy(TmpStr,pSheetMUT->SheetLine[Pos]->pX[pColDOM->Down_domainname]->pItem);
                    strcat(TmpStr,"|");
                };
                strcat(TmpStr,pLinePFAM->pX[pColPFAM->DomainName]->pItem);
                Excel_SetItemStr(&pSheetMUT->SheetLine[Pos]->pX[pColDOM->Down_domainname],TmpStr);
            }
            else
            {
                if (pSheetMUT->SheetLine[Pos]->pX[pColDOM->In_domain]==NULL)
                    TmpStr[0]=0;
                else
                {
                    strcpy(TmpStr,pSheetMUT->SheetLine[Pos]->pX[pColDOM->In_domain]->pItem);
                    strcat(TmpStr,"|");
                };
                if ((Mut==Col_B) || (Mut==Col_C)) strcat(TmpStr,"*");
                strcat(TmpStr,pLinePFAM->pX[pColPFAM->PfamAcc]->pItem);
                Excel_SetItemStr(&pSheetMUT->SheetLine[Pos]->pX[pColDOM->In_domain],TmpStr);
                
                if (pSheetMUT->SheetLine[Pos]->pX[pColDOM->Domain_Length]==NULL)
                    TmpStr[0]=0;
                else
                {
                    strcpy(TmpStr,pSheetMUT->SheetLine[Pos]->pX[pColDOM->Domain_Length]->pItem);
                    strcat(TmpStr,"|");
                };
                if ((Mut==Col_B) || (Mut==Col_C)) strcat(TmpStr,"*");
                strcat(TmpStr,pLinePFAM->pX[pColPFAM->Length]->pItem);
                Excel_SetItemStr(&pSheetMUT->SheetLine[Pos]->pX[pColDOM->Domain_Length],TmpStr);
                
                if (pSheetMUT->SheetLine[Pos]->pX[pColDOM->In_domainname]==NULL)
                    TmpStr[0]=0;
                else
                {
                    strcpy(TmpStr,pSheetMUT->SheetLine[Pos]->pX[pColDOM->In_domainname]->pItem);
                    strcat(TmpStr,"|");
                };
                if ((Mut==Col_B) || (Mut==Col_C)) strcat(TmpStr,"*");
                strcat(TmpStr,pLinePFAM->pX[pColPFAM->DomainName]->pItem);
                Excel_SetItemStr(&pSheetMUT->SheetLine[Pos]->pX[pColDOM->In_domainname],TmpStr);
            };
        Pos++;
        if (Pos==pSheetMUT->TotalLines) break;  //End of the sheet, do not continue
    }
    while ((strcmp(pSheetMUT->SheetLine[Pos]->pX[pColDOM->Gene_Name]->pItem,pSheetMUT->SheetLine[Pos-1]->pX[pColDOM->Gene_Name]->pItem))==0);  //All lines with same GeneName were processed.
};

void Insert_OUT_DOM_Col(EXCEL_SHEET *pSheet)
{
    Excel_InsertCol(pSheet, pSheet->TotalCols,(char *)"In_domain");
    Excel_InsertCol(pSheet, pSheet->TotalCols,(char *)"In_domainname");
    Excel_InsertCol(pSheet, pSheet->TotalCols,(char *)"Domain_Length");
    Excel_InsertCol(pSheet, pSheet->TotalCols,(char *)"Up_domain");
    Excel_InsertCol(pSheet, pSheet->TotalCols,(char *)"Up_domainname");
    Excel_InsertCol(pSheet, pSheet->TotalCols,(char *)"Down_domain");
    Excel_InsertCol(pSheet, pSheet->TotalCols,(char *)"Down_domainname");
};
void Process_Domain_Length(EXCEL_SHEET *pSheetMut)
{
    int Line,Index,Col_Length,Col_Domain,Col_DName,Min,Len;
    char *P1,*P2,Str[256];
    bool Flag;
    Col_Length=Excel_GetColIndexByName(pSheetMut, (char *)"Domain_Length");
    Col_Domain=Excel_GetColIndexByName(pSheetMut, (char *)"In_domain");
    Col_DName=Excel_GetColIndexByName(pSheetMut, (char *)"In_domainname");
    for (Line=0;Line<pSheetMut->TotalLines;Line++)
    {
        if (pSheetMut->SheetLine[Line]->pX[Col_Length]->pItem[0]!='|')
            continue;           //Not multiple items saperated using |
        Flag=true;
        Min=99999999;
        
        P1=pSheetMut->SheetLine[Line]->pX[Col_Length]->pItem+1;        //Skip the first |
        while (Flag)
        {
            P2=P1;
            while ((*P2!='|') && (*P2!=0)) P2++;
            if (*P2==0) Flag=false;     //End of the item
            if (*P1=='*') P1++;     //Skip the * mark if exist
            strncpy(Str,P1,P2-P1);
            Str[P2-P1]=0;       //End of string
            Len=atoi(Str);
            if (Len<Min)  Min=Len;      //Save the smaller one, Finally get the smallest one in Min
            P1=P2+1;       //Point to next char
        };
        sprintf(Str,"%d",Min);
        P1=P1=pSheetMut->SheetLine[Line]->pX[Col_Length]->pItem;
        P2=strstr(P1,Str);      //Get the position of the smallest length
        Index=0;
        while (P1!=P2)
        {
            if (*P1=='|') Index++;
            P1++;
        };
        Excel_SetItemStr(&pSheetMut->SheetLine[Line]->pX[Col_Length], Str);     //Only the smallest length is remain
        
        Len=Index;      //Save the Index
        P1=pSheetMut->SheetLine[Line]->pX[Col_Domain]->pItem;
        do
        {
            if (*P1=='|') Index--;
            P1++;
        } while (Index!=0);
        P2=P1;
        do {P2++;} while ((*P2!='|') && (*P2!=0));
        *P2=0;
        strcpy(Str,P1);
        Excel_SetItemStr(&pSheetMut->SheetLine[Line]->pX[Col_Domain], Str);     //Only the coresponding In_Domain is remain
        
        Index=Len;      //Restore the Index
        P1=pSheetMut->SheetLine[Line]->pX[Col_DName]->pItem;
        do
        {
            if (*P1=='|') Index--;
            P1++;
        } while (Index!=0);
        P2=P1;
        do {P2++;} while ((*P2!='|') && (*P2!=0));
        *P2=0;
        strcpy(Str,P1);
        Excel_SetItemStr(&pSheetMut->SheetLine[Line]->pX[Col_DName], Str);     //Only the coresponding In_Domainname is remain
    };
    
};
void Delete_DOM_Col(EXCEL_SHEET *pSheetMut)
{
    int Col;
    Col=Excel_GetColIndexByName(pSheetMut, (char *)"HGNC_ID");
    Excel_DeleteCols(pSheetMut, Col, Col);
    Col=Excel_GetColIndexByName(pSheetMut, (char *)"Site_Subtype");
    Excel_DeleteCols(pSheetMut, Col, Col);
    Col=Excel_GetColIndexByName(pSheetMut, (char *)"Primary_Histology");
    Excel_DeleteCols(pSheetMut, Col, Col);
    Col=Excel_GetColIndexByName(pSheetMut, (char *)"Mutation_CDS");
    Excel_DeleteCols(pSheetMut, Col, Col);
    Col=Excel_GetColIndexByName(pSheetMut, (char *)"Mutation_Description");
    Excel_DeleteCols(pSheetMut, Col, Col);
    Col=Excel_GetColIndexByName(pSheetMut, (char *)"Mutation_NCBI36_Genome_Position");
    Excel_DeleteCols(pSheetMut, Col, Col);
    Col=Excel_GetColIndexByName(pSheetMut, (char *)"Mutation_NCBI36_Strand");
    Excel_DeleteCols(pSheetMut, Col, Col);
    Col=Excel_GetColIndexByName(pSheetMut, (char *)"Mutation_GRCh37_Strand");
    Excel_DeleteCols(pSheetMut, Col, Col);
    Col=Excel_GetColIndexByName(pSheetMut, (char *)"Mutation_Somatic_Status");
    Excel_DeleteCols(pSheetMut, Col, Col);
    Col=Excel_GetColIndexByName(pSheetMut, (char *)"Sample_Source");
    Excel_DeleteCols(pSheetMut, Col, Col);
    Col=Excel_GetColIndexByName(pSheetMut, (char *)"Tumour_Origin");
    Excel_DeleteCols(pSheetMut, Col, Col);
    Col=Excel_GetColIndexByName(pSheetMut, (char *)"Match");
    Excel_DeleteCols(pSheetMut, Col, Col);
    Col=Excel_GetColIndexByName(pSheetMut, (char *)"Up_domain");
    Excel_DeleteCols(pSheetMut, Col, Col);
    Col=Excel_GetColIndexByName(pSheetMut, (char *)"Up_domainname");
    Excel_DeleteCols(pSheetMut, Col, Col);
    Col=Excel_GetColIndexByName(pSheetMut, (char *)"Down_domain");
    Excel_DeleteCols(pSheetMut, Col, Col);
    Col=Excel_GetColIndexByName(pSheetMut, (char *)"Down_domainname");
    Excel_DeleteCols(pSheetMut, Col, Col);
    Process_Domain_Length(pSheetMut);
};

bool Process_IN_PFAM(char * argv[])    //Process Algorithm 4, Process file IN_PFAM, IN_MUTM,create a new output file OUT_DOM
{
    char TmpStr[256];
	int Pos,PfamLine;
    unsigned TotalLinesHit=0;	//Line hit Counter
	EXCEL_SHEET *pSheetPFAM=Excel_CreateMemSheet(MAX_TEXT_FILE_COLS, (char *)"Process_PFAM()");
    Excel_ReadSheet(GetFilePathName(FilePathGlb,(char *)"Input",FILE_IN_PFAM,TmpStr), pSheetPFAM, MAX_TEXT_FILE_COLS, true);
    strcpy(pSheetPFAM->Name,(char *)"IN_PFAM");
    GetSheetColIndex(pSheetPFAM);
    IN_PFAM_COL_IND *pColPFAM=(IN_PFAM_COL_IND *)&pSheetPFAM->ColInd;
    
    EXCEL_SHEET *pSheetMUT=Excel_CreateMemSheet(MAX_TEXT_FILE_COLS, (char *)"Process_PFAM()");
    Excel_ReadSheet(GetFilePathName(FilePathGlb,(char *)"Input",FILE_IN_MUT,TmpStr), pSheetMUT, MAX_TEXT_FILE_COLS, true);
    Insert_OUT_DOM_Col(pSheetMUT);     //Insert cols, convert IN_MUT to OUT_DOM
    strcpy(pSheetMUT->Name,(char *)"OUT_DOM");
    GetSheetColIndex(pSheetMUT);
    OUT_DOM_COL_IND *pColDOM=(OUT_DOM_COL_IND*)&pSheetMUT->ColInd;
    Excel_SortSheet(pSheetMUT,0,pSheetMUT->TotalLines-1,pColDOM->Gene_Name);     //Sort the pSheetMUT using GeneName
 
    for (PfamLine=0;PfamLine<pSheetPFAM->TotalLines;PfamLine++)
    {
        Excel_BinSearchSheet(pSheetMUT,0,pSheetMUT->TotalLines-1,pColDOM->Gene_Name,pSheetPFAM->SheetLine[PfamLine]->pX[pColPFAM->GeneName]->pItem,&Pos);	//Quick search using GeneName from Excel Sheet Col.A (0)
        if (Pos==-1)
        {
            sprintf(TmpStr,"IN_PFM Line %5d:Gene %s in IN_PFAM not found in IN_MUT!",PfamLine,pSheetPFAM->SheetLine[PfamLine]->pX[pColPFAM->GeneName]->pItem);
            MsgDisp(TmpStr);
        }
        else
        {
            Process_MUT_Lines(pSheetPFAM->SheetLine[PfamLine],pColPFAM,pSheetMUT,pColDOM,Pos);
            TotalLinesHit++;				//Incement the hit-human counter
        };
		sprintf(TmpStr,"Total %d lines from IN_PFAM,%d lines hit in the IN_MUT.",PfamLine,TotalLinesHit);
		MsgDisp(TmpStr);
	};
	sprintf(TmpStr,"\r\nIN_PFAM process finished. Total %d lines processed, %d hit in the IN_MUTP.",PfamLine,TotalLinesHit);
	MsgDisp(TmpStr);
    Excel_WriteSheet(GetFilePathName(FilePathGlb,(char *)"Output",FILE_OUT_DOM,TmpStr),pSheetMUT);  //Write the OUT_DOM
    Delete_DOM_Col(pSheetMUT);      //Added 2013.6.4
    Excel_WriteSheet(GetFilePathName(FilePathGlb, (char *)"Output",FILE_OUT_DIM,TmpStr),pSheetMUT);  //Write the OUT_DIM
    Excel_FreeSheet(pSheetPFAM,true);       //Free the sheets
    Excel_FreeSheet(pSheetMUT,true);
	return true;		//Success
};

//Get the data file path, test if all the input file exsit, if sucess return true
bool Init_File(char *argv[])
{
    FILE *fpIN;          //Input file for test if the file exsts
	char LineBuf[MAX_LINE_SIZE],FilePathName[256];
    
	GetDataFilePath(argv,FilePathGlb);		//Get the data file path, ended with \ or /
    strcpy(TestFilePathNameGlb,FilePathGlb);
    strcat(TestFilePathNameGlb,TEST_FILE_NAME);     //Get test file full name ready
    
    fpIN=fopen(GetFilePathName(FilePathGlb,(char *)"Input",FILE_IN_PFAM,FilePathName),"rb");		//Check if file IN_PAFM exsits
    if (fpIN==NULL)
    {
        sprintf(LineBuf,"Input file %s not found or open error. Program aborted.\r\n",FilePathName);
        MsgDisp(LineBuf);
        return false;
    } else
		fclose(fpIN);
    fpIN=fopen(GetFilePathName(FilePathGlb,(char *)"Input",FILE_IN_MUT,FilePathName),"rb");		//Check if file IN_CONS exsits
    if (fpIN==NULL)
    {
        sprintf(LineBuf,"Input file %s not found or open error. Program aborted.\r\n",FilePathName);
        MsgDisp(LineBuf);
        return false;
    }else
		fclose(fpIN);
    
    MsgDisp("(c) Sunny. U of T. Program Initilize OK. All input files are ready to be read. \r\n");
    return true;
};

int main(int argc, char* argv[])
{	
	if ((argc!=1) && (argc!=2))
	{							//commandline parameter error
		MsgDisp("Invalid number of parameters.");
		MsgDisp("Usage: IDMappig <FilePath>");
        MsgDisp("For example:  Mutation_Domain /users/sunny/prog/data");
		return -1;				//Program abort
	};
	if (!Init_File(argv)) return -1;	//Get the data file path, test if all input files exists. THIS MUST BE RUN FIRST.
    
    /*----  The following are the routines for Algorithm 4 ----*/
    
    Process_IN_PFAM(argv);			//Algorithm 4.

    /*___________________ End of the Algorithm ----------------*/
    
	return 0;				//sucessfully exit
};
