# Supplementary material for: Protein Domain-Level Landscape of Cancer-Type-Specific Somatic Mutations
Source: PLoS Comput Biol. 2015 Mar 20;11(3):e1004147. doi: 10.1371/journal.pcbi.1004147 (PMC4368709; doi:10.1371/journal.pcbi.1004147)
Supplement: S1 Protocol — (ZIP) [file pcbi.1004147.s008.zip › SupportingInformation_Source_Code/SI2_Mutation_Domain.h]

/*----------------------------------------------------------------------*/
/*      Main source file for Mutation_Domain--Human Genes extraction    */
/*				  (c) Sunny, University of Toronto                      */
/*		  Started April.07,2013, Based on original GeneToDomain         */
/*                   Ver.1.00 test passed April7.2013			        */
/*   Ver.2.00, Col.names changed according to COSMIC_Data,May.20,2013   */
/*----------------------------------------------------------------------*/

#define FILE_IN_PFAM	(char *)"COSMIC_Pfam.txt"
typedef struct      //Data structure for sheet title line, only items used in the process routine
{
    int GeneName,Start,End,PfamAcc,DomainName,PfamType,Length,Score,Evalue,Significant,Clan;	//Cols in IN_PFAM form Col.0 to 10
} IN_PFAM_COL_IND;

#define FILE_IN_MUT	(char *)"COSMIC_cancermutation.txt"	//This inout file is the output of the program COSMIC_Data
typedef struct
{
    int Gene_Name,Accession_Number,HGNC_ID,ID_Sample,Primary_Site,Site_Subtype,Primary_Histology,Genome_Wide_Screen,Mutation_ID,Mutation_CDS,Mutation_AA,Mutation_Description,Mutation_NCBI36_Genome_Position,Mutation_NCBI36_Strand,Mutation_GRCh37_Genome_Position,Mutation_GRCh37_Strand,Mutation_Somatic_Status,Pubmed_PMID,Sample_Source,Tumour_Origin,Match,UniprotAC;	//Cols in OUT_MIS form Col.0 to 21,Cols generated by the program COSMIC_Data Program
} IN_MUT_COL_IND;
typedef struct
{
    int Gene_Name,Accession_Number,HGNC_ID,ID_Sample,Primary_Site,Site_Subtype,Primary_Histology,Genome_Wide_Screen,Mutation_ID,Mutation_CDS,Mutation_AA,Mutation_Description,Mutation_NCBI36_Genome_Position,Mutation_NCBI36_Strand,Mutation_GRCh37_Genome_Position,Mutation_GRCh37_Strand,Mutation_Somatic_Status,Pubmed_PMID,Sample_Source,Tumour_Origin,Match,UniprotAC;	//Cols in OUT_MIS form Col.0 to 21,Cols generated by the program COSMIC_Data Program
    int In_domain,In_domainname,Domain_Length,Up_domain,Up_domainname,Down_domain,Down_domainname;    //Cols generated by this program
} OUT_DOM_COL_IND;

#define FILE_OUT_DOM   (char *)"COSMIC_cancermutation.txt"
#define FILE_OUT_DIM    (char *)"COSMIC_mutationindomain.txt"
#define TEST_FILE_NAME  (char *)"test.txt"


typedef struct
{
	union
	{
		int ColIndex[MAX_TEXT_FILE_COLS];       //Col Name index
        IN_PFAM_COL_IND		IN_PFAM_Col;
		IN_MUT_COL_IND      IN_MUT_Col;
		OUT_DOM_COL_IND		OUT_DOM_Col;
	};
} SHEET_COL_INDEX;


/*--------------------------  Function Prototypes ---------------------------*/

//Get the data file path, test if all the input file exsit, if sucess return true
bool Init_File(char *argv[]);
//Get col index by col names in *pSheet. If sucess return ture and Col index in *pCol, otherwise return false and set the value of col.index to -1
bool GetSheetColIndex(EXCEL_SHEET *pSheet);
//Get one item such as EM_******.* into SingleStr from SheetItemStr contains multiple items seprated by |.
//if got, return true, if end of ItemStr,return false. If the SheetItemStr is empty, return true at first call to this function, then false.
