# Supplementary material for: Protein Domain-Level Landscape of Cancer-Type-Specific Somatic Mutations
Source: PLoS Comput Biol. 2015 Mar 20;11(3):e1004147. doi: 10.1371/journal.pcbi.1004147 (PMC4368709; doi:10.1371/journal.pcbi.1004147)
Supplement: S1 Protocol — (ZIP) [file pcbi.1004147.s008.zip › SupportingInformation_Source_Code/SI2_sunny_tabtxt2.cpp]

/*--------------------------------------------------------------------------------------*/
/*		   Shared function for TAB-saparated txt (Excel) file processing                */
/*						  (c) Sunny, University of Toronto                              */
/*							Ver.1.00, started Oct.25,2012                               */
/*		Ver.1.10, Jan.5,2103,routines for Excel .txt file processing were added.        */
/*      Ver.1.20  Feb.1.2013, Added struct TXT_FILE_INFO, Txt_InsertCol()               */
/*      Ver.1.30  Feb.3.2013, Added Txt_GetColPos(),Txt_GetCol()                        */
/*      Ver.2.00  Feb.15.2013. Support dynamic memeory alloc of Excel Sheets            */
/*                      So the size of sheet is only limited by system memory           */
/*      Ver.2.50  Feb.26.2013. Some bugs fixed and functions added.                     */
/*      Ver.3.00  Feb.28,2013. New functions such as GetPathName() is added             */
/*      Ver.3.50 Mar.8, 2013  Excel_Functions suchas RemoveRedundantLines() added       */
/*      Ver.4.00  Sept.13,2013 pItem in sunny_tabtxt1.cpp is cancled to save memories   */
/*          Using the first 4 bytes in the memory to store the length of the buffer     */
/*--------------------------------------------------------------------------------------*/
#include "SI2_tabtxt2.h"
#include <ctype.h>

#define INT_LEN  sizeof(int)

void MsgDisp(const char *Str)
{
	printf("%s\r\n",Str);
};

    //Set the content of a Excel Item to Str, If the item was not used,alloc memory first.
    //If it was used but the memeory size is not enough to store the new Str,re-alloc memory to a larger space.
    //If success return true, if memory alloc failed, return flase;
bool Excel_SetItemStr(char **ppItem,char *Str)
{
    int Len=(int)strlen(Str)+1;         //Minium length of the memory needed
    int Len4;
    char *P;
    if (*ppItem==NULL)
    {
        Len4=(Len/INT_LEN+2)*INT_LEN;   //At least 4-bytes longer than the Str. first 4 for length, the other for Str
        if (Len4<12) Len4=12;           //alloc at least 12 bytes, 4 for length(the first 4 bytes), 8 for Item Buffer
        P=(char *)malloc(Len4);
        if (P==NULL) return false;
        *ppItem=P+INT_LEN;                    //Return the postion of Str in *ppItem
        *((int*)P)=Len4-INT_LEN;        //Store the length of Str Buffer
    }
    else
    {
        Len4=*((int *)((*ppItem)-INT_LEN));      //Get the length of Buffer
        if ((Len4<Len) || (Len4>Len+INT_LEN*2))          //Buffer is not enouth or two large
        {
            free((*ppItem)-INT_LEN);             //Release the original Buffer
            Len4=(Len/INT_LEN+2)*INT_LEN;        //Get the new memory needed
            P=(char *)malloc(Len4);
            if (P==NULL) 	return false;
            *ppItem=P+INT_LEN;                  //Return the postion of Str in *ppIten
            *((int*)P)=Len4-INT_LEN;            //Store the length of the Buffer contains Str
        };
    };
    strcpy((*ppItem),Str);                      //Store Str into Buffer
    return true;
};

	//General implementation of fgets() for Win/DOS, Linux, MAC, because a line ended with CR/LF in Win, LF(0xa) in Linux, but CR(0xD) in MAC
	//Read a line from file, return a string ended with 0. No CR/LF included
char *Txt_ReadRawLine(char * _Buf,int MaxCount,FILE *_File)
{
	char Buf[MAX_LINE_SIZE];
	unsigned long BytesRead,I,FilePos;
	char *P;
    if (MaxCount>=MAX_LINE_SIZE) return NULL;
	FilePos=ftell(_File);		//Save current file position
	BytesRead=(unsigned long)fread(Buf,1,MAX_LINE_SIZE-1,_File);		//Read a block
	if (BytesRead==0) return NULL;			//End of file, return NULL
	if (BytesRead<MAX_LINE_SIZE-1)
		Buf[BytesRead]=0xa;  //the last line, maybe there is no CR/LF, set a end mark
	P=Buf;
	for (I=0;I<BytesRead;I++)
	{
		if ((*P!=0xa) && (*P!=0xd)) 
			P++;
		else
			break;
	};
	if (I==MAX_LINE_SIZE-1)		//Extra-lone line found, return NULL, maybe need to modify MAX_TEXT_FILE_COLS,MAX_LENGTH_OF_ITEMS and compile again
	{
		sprintf(Buf,"Error: Extra-long line found at file offset %ld, line exceeds %ld chars.",FilePos,I);
		MsgDisp(Buf);
		return NULL;
	};
	switch (*P)		//Line is not to long, return the line string ended with 0
	{
		case 0xa: 
				*P=0;			// For Linux, line ended with 0xa 
				break;
		case 0xd: 
				*P=0;						//For MAC, Line ended with 0xd,For DOS/Win, line ended with 0xd0xa,
				if (*(P+1)==0xa) I++;		//Skip the next byte
				break;
	};
	strcpy(_Buf,Buf);			//Copy the line found
	fseek(_File,FilePos+I+1,SEEK_SET);	//Point to the start of next line
	return _Buf;
};
 //Parse the txt file, give the total lines, max.cols, etc. to TXT_FILE_INFO pointed by pInfo. If DispItemFlag is true, display the content of long items
 //If there is any item who's length is larger than MAX_LENGTH_OF_ITEMS return false otherwise return true
bool Txt_ParseFile(char * FileName,TXT_FILE_INFO * pInfo,bool DispItemFlag)
{
	char LineBuf[MAX_LINE_SIZE];
	char *P1,*P2,Str[256+MAX_LENGTH_OF_ITEMS+256],TmpStr[MAX_LENGTH_OF_ITEMS+256];		//TmpStr is used to store a long item
	int Cols[MAX_TEXT_FILE_LINES],I;

	FILE * fp=fopen(FileName,"rb");		//Not use "rt" here, otherwise the CRLF in Windows format may cause problem because fread() will convert the CR/LF to 0xa
	if (fp==NULL)
	{
		sprintf(Str,"File %s open failed. Program aborted.",FileName);
		MsgDisp(Str);
		return 0;
	};
	sprintf(Str,"File %s opened sucessfully.",FileName);
	MsgDisp(Str);
	memset(pInfo,0,sizeof(TXT_FILE_INFO));		//Clear the file information
	while (Txt_ReadRawLine(LineBuf,MAX_LINE_SIZE-1,fp))
	{
		if (pInfo->MaxLines!=0)
        {
            P1=&LineBuf[strlen(LineBuf)-1];        //Point to the last char of the line
            while (*P1=='\t') P1--;
            *(P1+1)=0;      //End the line, delete all TABs
        };
        Cols[pInfo->MaxLines]=0;
		P1=LineBuf; P2=P1;
		while (1)
		{
			while ((*P2!='\t') && (*P2!=0)) {P2++;};			//Search next TAB or End of Line
			if ((P2-P1)>pInfo->MaxItemLen) pInfo->MaxItemLen=(int)(P2-P1);		//Record the max length of Item Names
			if ((P2-P1)>=MAX_LENGTH_OF_ITEMS)		//Found a long Item, Display a wraning
			{
				if ((P2-P1)<MAX_LENGTH_OF_ITEMS+256) 
				{
					strncpy(TmpStr,P1,P2-P1);
					TmpStr[P2-P1]=0;		//Set end of string
				}
				else
				{
					strncpy(TmpStr,P1,MAX_LENGTH_OF_ITEMS+255);		//Only display the leader MAX_LENGTH_OF_ITEMS+255 chars
					TmpStr[MAX_LENGTH_OF_ITEMS+255]=0;		//Set end of TmpStr
				};
				if (DispItemFlag) 
					sprintf(Str,"Warning: A ultra-long item found at line %d: %s.",pInfo->MaxLines,TmpStr);
				else
					sprintf(Str,"Warning: A ultra-long item found at line %d.",pInfo->MaxLines);
				MsgDisp(Str);
			};
			Cols[pInfo->MaxLines]++;			//Increment the col counter of this line
			if (Cols[pInfo->MaxLines]>pInfo->MaxCols) pInfo->MaxCols=Cols[pInfo->MaxLines];		//Record the max col.
			if (*P2==0) break;	//End of line
			P2++;P1=P2;		//point to the start of next item
		};
		(pInfo->MaxLines)++;			//One line finished, increment the line counter
	};
    for (I=1;I<pInfo->MaxLines-1;I++)
    {
        if (Cols[I]!=Cols[I+1]) break;
    };
    if (I==pInfo->MaxLines-1)     //All the same, return the cols in MaxCols2
        pInfo->MaxCols2=Cols[1];
	sprintf(Str,"In file %s:\n  Totally %d lines, max cols is %d, max item length is %d.\r\n",FileName,pInfo->MaxLines,pInfo->MaxCols,pInfo->MaxItemLen);
	MsgDisp(Str);
    sprintf(Str,"There are %d non-blank cols at every line except the first line(0 stands for cols in every line are not the same.)\r\n",pInfo->MaxCols2);
	MsgDisp(Str);
    fclose(fp);
	if (pInfo->MaxItemLen>=MAX_LENGTH_OF_ITEMS) return 0; else return 1;			//Return false if any item name in this txt file is too long
};
	//Read ith line from file, LineInd is the line number from 0 to MAX_TEXT_FILE_LINES,pLine is the pointer of SHEET_LINE; if sucess return true
bool Txt_ReadLineInd(FILE *fp,SHEET_LINE *pLine,int LineInd)		//File must opened with "rb"
{	
	char LineBuf[MAX_LINE_SIZE];
	char *P1,*P2;
	int I,Flag;
    fseek(fp,0,SEEK_SET);       //move to the beginning of the file
	for (I=0;I<=LineInd;I++)
        if (!Txt_ReadRawLine(LineBuf,MAX_LINE_SIZE-1,fp)) return false;  //Read to the specified line
	pLine->Cols=0;
	P1=LineBuf; P2=P1;
	Flag=1;
	while (Flag)
	{
		while ((*P2!='\t') && (*P2!=0)) {P2++;};			//Search next TAB or End of Line
		if (*P2==0) Flag=0;			//Last one,end of line 
		*P2=0;
		if (!Excel_SetItemStr(&pLine->pX[pLine->Cols],P1)) ErrorExit((char *)"in Txt_ReadLineInd()");
		pLine->Cols++;			//Increment the col counter
		if (pLine->Cols==MAX_TEXT_FILE_COLS) break;			//Total cols in this line reached the max number
		P2++;P1=P2;		//Go to next item
	};
	return true;
};
//Read a line from file opened with "rb", pLine is the pointer of SHEET_LINE; if end of file return false,if sucess return true
bool Txt_ReadLine(FILE *fp,SHEET_LINE *pLine)
{
 	char LineBuf[MAX_LINE_SIZE];
	char *P1,*P2;
	int Flag;
    if (!Txt_ReadRawLine(LineBuf,MAX_LINE_SIZE-1,fp)) return false;  //Read to the specified line
	pLine->Cols=0;
	P1=LineBuf; P2=P1;
	Flag=1;
	while (Flag)
	{
		while ((*P2!='\t') && (*P2!=0)) {P2++;};			//Search next TAB or End of Line
		if (*P2==0) Flag=0;			//Last one,end of line
		*P2=0;
		if (!Excel_SetItemStr(&pLine->pX[pLine->Cols],P1)) ErrorExit((char *)"Txt_ReadLine()");
		pLine->Cols++;			//Increment the col counter
		if (pLine->Cols==MAX_TEXT_FILE_COLS) break;			//Total cols in this line reached the max number
		P2++;P1=P2;		//Go to next item
	};
	return true;
};
//Read a line from file opened with "rb", pLine is the pointer of SHEET_LINE; if end of file return false,if sucess return true
bool Csv_ReadLine(FILE *fp,SHEET_LINE *pLine)
{
 	char LineBuf[MAX_LINE_SIZE];
	char *P1,*P2;
	int Flag;
    if (!Txt_ReadRawLine(LineBuf,MAX_LINE_SIZE-1,fp)) return false;  //Read to the specified line
	pLine->Cols=0;
	P1=LineBuf; P2=P1;
	Flag=1;
	while (Flag)
	{
		while ((*P2!=',') && (*P2!=0)) {P2++;};			//Search next , or End of Line
		if (*P2==0) Flag=0;			//Last one,end of line
		*P2=0;
		if (!Excel_SetItemStr(&pLine->pX[pLine->Cols],P1)) ErrorExit((char *)"Csv_ReadLine()");
		pLine->Cols++;			//Increment the col counter
		if (pLine->Cols==MAX_TEXT_FILE_COLS) break;			//Total cols in this line reached the max number
		P2++;P1=P2;		//Go to next item
	};
	return true;
};
	//Read a Col from file, ColInd is the Col number from 0 to MAX_TEXT_FILE_COLS-1,pCol is the pointer to SHEET_COL; if sucess return true
bool Txt_ReadCol(FILE *fp,SHEET_COL *pCol,int ColInd)		//File must opened with "rb"
{
	char LineBuf[MAX_LINE_SIZE];
	char *P1,*P2;
	int Flag,ColNumber;
	if ((ColInd<0) || (ColInd >= MAX_TEXT_FILE_COLS)) return false;		//Col number incorrect,return
	
	pCol->Lines=0;
	while (Txt_ReadRawLine(LineBuf,MAX_LINE_SIZE-1,fp))		//Read every line from file until file end
	{
		P1=LineBuf; P2=P1;
		Flag=1; ColNumber=0;
		while (Flag)
		{
			while ((*P2!='\t') && (*P2!=0)) {P2++;};			//Search next TAB or End of Line
			if (*P2==0) Flag=0;			//Last one,end of line, clear the flag
			*P2=0;
			if (ColNumber==ColInd) 
			{
				if (!Excel_SetItemStr(&pCol->pY[pCol->Lines],P1)) ErrorExit((char *)"Mem. alloc in Txt_ReadCol()");
				pCol->Lines++;			//Increment the line counter
				break;
			};
			if ((Flag==0) && (ColNumber < ColInd)) 
			{
				if (!Excel_SetItemStr(&pCol->pY[pCol->Lines],NULL)) ErrorExit((char *)"Mem.alloc in Txt_ReadCol()");		//The indicated col is not found in this line, set a NULL pointer
				pCol->Lines++;			//Increment the line counter
				break;
			};
			ColNumber++;
			P2++;P1=P2;		//Go to next item
		};
		if (pCol->Lines==MAX_TEXT_FILE_LINES)
			break;			//Total lines in this file reached the max number
	};
	return true;
};
        //Sort a Col array read from a TAB-separated Excel File
void Txt_SortCol(SHEET_COL *pCol,int Start,int End)
{
    
	int M,N;
	char *Temp;
	char MidItemStr[MAX_LENGTH_OF_ITEMS];
    
	M=Start;
	N=End;	//save the start and end, used for recursion
	strncpy(MidItemStr,pCol->pY[(Start+End)/2],MAX_LENGTH_OF_ITEMS);		//save the string with middle value
    
	do
	{
		while ((strncmp(pCol->pY[M],MidItemStr,MAX_LENGTH_OF_ITEMS)<0) && (M<End)) M++;
		while ((strncmp(pCol->pY[N],MidItemStr,MAX_LENGTH_OF_ITEMS)>0) && (N>Start)) N--;
		if (M<=N)
		{
			Temp=pCol->pY[M];
			pCol->pY[M]=pCol->pY[N];
			pCol->pY[N]=Temp;
			M++;
			N--;
		};
	}
	while(M<=N);
    
	if(M<End) Txt_SortCol(pCol,M,End);		//recursion
	if(N>Start) Txt_SortCol(pCol,Start,N);
};

bool Txt_InsertCol(char *Line,char *ColItem,int Pos)		//Insert a col ColItem into a TAB separated line at position Pos
{
	char *P1,TmpStr[MAX_LINE_SIZE];
    int I,Len;
    Len=(int)strlen(Line)+(int)strlen(ColItem);
    if (Len>MAX_LINE_SIZE-2) return false;        //Line too long, do not insert
	P1=Line;
    for (I=0;I<Pos;I++)
    {
        while ((*P1!='\t') && (*P1!=0)) { P1++;};       //Search TAB or end of line
        if (*P1==0)
        {
            *P1++='\t'; *P1=0;        //End of line, append a TAB
            
        }
        else
            P1++;       //Skip the TAB Point to next col
    };
    strcpy(TmpStr,P1);      //Copy the end part of the  line
    Len=(int)strlen(TmpStr);
    memcpy(P1,ColItem,strlen(ColItem));
    P1+=strlen(ColItem);
    *P1='\t';   //Isert a TAB
    P1++;
    memcpy(P1,TmpStr,Len);
    P1+=Len;
    *P1=0;          //End of Line
    return true;    //Success
};

void Txt_AppendLine(char *LineBuf,int EndCol)			//Append TAB at the end of line if needed, return the results in LineBuf
{
	char *P1;
	int I=0;
	P1=LineBuf;
	do 
	{
		if (*P1++=='\t') I++;
	}
	while (*P1!=0);
	if (I<EndCol-1)
		for (;I==EndCol-1;I++) strcat(LineBuf,"\t");
};

	//Delete the qutation mark and replace it with char Mark, if Mark=0 nothing to do
void Txt_DeleteQuotation(char *Line,char Mark)
{
	char *P3;
    if (Mark==0) return;        //No substitution if Mark==0
	P3=Line;
	while (*P3!=0)
	{
		if (*P3=='"') 
		{
			if (Mark==0)
			{
				*P3=0;
				strcat(Line,P3+1);		//delete the quotation mark
			}
			else
				*P3=Mark;				//Replace the quotation mark with char Mark
		};
		P3++;
	};
};

	//Get a col item from LineBuf, Pos is the col position from 0 to N. return the col item in Item[], if not found return ""
void Txt_GetCol(char *LineBuf,char Item[],int Pos)
{
	char *P1,*P2;
	int I;
	P1=LineBuf;
	for (I=0;I<Pos;I++)
	{
		while ((*P1!='\t') && (*P1!=0)) P1++;
		if (*P1==0)			//End of line, col not found
		{
			Item[0]=0;
			return;			//Return a blank string
		};
		P1++;
	};
	P2=P1;
	while ((*P2!='\t') && (*P2!=0)) P2++;		//search end of the col
	if ((P2-P1)>=MAX_LENGTH_OF_ITEMS)
	{
		strncpy(Item,P1,MAX_LENGTH_OF_ITEMS-1);
		Item[MAX_LENGTH_OF_ITEMS-1]=0;
	}else
	{
		strncpy(Item,P1,P2-P1);  Item[P2-P1]=0;		//Get the col item in Item[]
	};
};
void Csv_GetCol(char *LineBuf,char Item[],int Pos)
{
	char *P1,*P2;
	int I;
	P1=LineBuf;
	for (I=0;I<Pos;I++)
	{
		while ((*P1!=',') && (*P1!=0)) P1++;
		if (*P1==0)			//End of line, col not found
		{
			Item[0]=0;
			return;			//Return a blank string
		};
		P1++;
	};
	P2=P1;
	while ((*P2!=',') && (*P2!=0)) P2++;		//search end of the col
	if ((P2-P1)>=MAX_LENGTH_OF_ITEMS)
	{
		strncpy(Item,P1,MAX_LENGTH_OF_ITEMS-1);
		Item[MAX_LENGTH_OF_ITEMS-1]=0;
	}else
	{
		strncpy(Item,P1,P2-P1);  Item[P2-P1]=0;		//Get the col item in Item[]
	};
};
            //Fatal error occur,display the reason, program exit with -1.
void ErrorExit(char *ReasonStr)
{
    char Str[256];
    sprintf(Str,"Fatal Error: %s. Program aborted.\r\n",ReasonStr);
    MsgDisp(Str);
    exit(-1);           //Program abort
};
    //Read a Excel TAB-text file into memory indicated by pSheet. If Head==true read the first line as title line,Read MaxCols clos for each line, Record the cols for each line, and record the max col of all lines in EXCEL_SHEET.TotalCols.
bool Excel_ReadSheet(char *FileName,EXCEL_SHEET *pSheet,int MaxCols,bool Head)
{
	char LineBuf[MAX_LINE_SIZE];
	char *P1,*P2,*P3;
	int Flag;
    FILE *fpExcel=fopen(FileName,"rb");
    if (fpExcel==NULL)
    {
        sprintf(LineBuf,"Sheet file %s not found or open error.",FileName);
        MsgDisp(LineBuf);           //File not found or open error, Display a message
        return false;
    };
    pSheet->TotalCols=0;
    if (Head)           //Read the Title Line (first line)
    {
        Txt_ReadRawLine(LineBuf,MAX_LINE_SIZE-1,fpExcel);
        if (pSheet->HeadLine==NULL)
            pSheet->HeadLine=Excel_CreateMemLine(0,(char *)"Mem. alloc in Excel_ReadSheet()"); //alloc memory for this line,set cols to 0
        else
            pSheet->HeadLine->Cols=0;       //Clear the cols of head line,Bug fixed June.9,2013
        
		P1=LineBuf; P2=P1;
		Flag=1;
		while (Flag)
		{
			while ((*P2!='\t') && (*P2!=0)) {P2++;};			//Search next TAB or End of Line
            if (*P2==0) Flag=0;			//Last one,end of line
            *P2=0;          //P2 point to the TAB or 0
            while ((*P1==' ') && (P1<P2)) P1++;         //Delete the SPACE on the begin of string
            P3=P2-1;
            while ((*P3==' ') && (P3>P1)) *P3--=0;     //Delete the SPACE on the end of item string
            if (!Excel_SetItemStr(&pSheet->HeadLine->pX[pSheet->HeadLine->Cols], P1)) ErrorExit((char *)"Mem. alloc in Excel_ReadSheet()--Head");
            pSheet->HeadLine->Cols++;			//Increment the col counter
            if (pSheet->HeadLine->Cols==MaxCols) break;			//Total cols in this line reached the max number
			P2++;P1=P2;		//Go to next item
		};
        pSheet->TotalCols=pSheet->HeadLine->Cols;
    };
            //Read the following lines
	pSheet->TotalLines=0;
	while (Txt_ReadRawLine(LineBuf,MAX_LINE_SIZE-1,fpExcel))		//Read one line, if end of file it will return NULL
	{
		if (LineBuf[0]==0) continue;					//Feb.2.2013, Skip the empty line in Excel file
        if (pSheet->SheetLine[pSheet->TotalLines]==NULL)
            pSheet->SheetLine[pSheet->TotalLines]=Excel_CreateMemLine(0,(char *)"Mem. alloc in Excel_ReadSheet()-Items");
        else
            pSheet->SheetLine[pSheet->TotalLines]->Cols=0;      //Clear the Cols of this line, Bug fixed June.9,2013
		P1=LineBuf; P2=P1;
		Flag=1;
		while (Flag)
		{
			while ((*P2!='\t') && (*P2!=0)) {P2++;};			//Search next TAB or End of Line
            if (*P2==0) Flag=0;			//Last one,end of line
            *P2=0;          //P2 point to the TAB or 0
            while (((*P1==' ') || (*P1=='"')) && (P1<P2)) P1++;  //Delete the SPACE or '"' on the begin of string.  Feb.28,2013, found items such as "EBI,WSTI" in TAB-Txt file but the '"'can not be seen in Excel
            P3=P2-1;
            while (((*P3==' ') || (*P3=='"')) && (P3>P1)) *P3--=0;     //Delete the SPACE  or '"' on the end of item string
            if (!Excel_SetItemStr(&pSheet->SheetLine[pSheet->TotalLines]->pX[pSheet->SheetLine[pSheet->TotalLines]->Cols], P1)) ErrorExit((char *)"Mem. alloc in Excel_ReadSheet()");
            pSheet->SheetLine[pSheet->TotalLines]->Cols++;			//Increment the col counter
            if (pSheet->SheetLine[pSheet->TotalLines]->Cols==MaxCols) break;			//Total cols in this line reached the max number
			P2++;P1=P2;		//Go to next item
		};
        if (pSheet->TotalCols<pSheet->SheetLine[pSheet->TotalLines]->Cols)
            pSheet->TotalCols=pSheet->SheetLine[pSheet->TotalLines]->Cols;      //Record the max col of all lines
		pSheet->TotalLines++;
        if (pSheet->TotalLines>=MAX_TEXT_FILE_LINES)
        {
            sprintf(LineBuf,"Total lines in Text File exceed the limit, Discard the lines after %d.",MAX_TEXT_FILE_LINES);
            MsgDisp(LineBuf);
            return true;            //Although lines ignored, still think to be success
        };
	};
    fclose(fpExcel);        //Close the file
	return true;
};
    //Read a Excel TAB-text file into memory indicated by pSheet. If Head==true read the first line as title line,and then read NLines line into memory. Read MaxCols clos for each line,Record the cols for each line, and record the max col of all lines in EXCEL_SHHET.TotalCols.
bool Excel_ReadNLines(char *FileName,EXCEL_SHEET *pSheet,int NLines,int MaxCols,bool Head)
{
	char LineBuf[MAX_LINE_SIZE];
	char *P1,*P2,*P3;
	int Flag;
    static FILE *fpExcel;
    static bool FirstFlag=true;
	static long FilePos;
    pSheet->TotalCols=0;    
    if (FirstFlag)
    {
        FirstFlag=false;
		fpExcel=fopen(FileName,"rb");       //OPen the file when first call
        if (fpExcel==NULL) return false;
        if (Head)           //Read the Title Line (first line)
        {
            Txt_ReadRawLine(LineBuf,MAX_LINE_SIZE-1,fpExcel);
            if (pSheet->HeadLine==NULL)
                pSheet->HeadLine=Excel_CreateMemLine(0,(char *)"Mem. alloc in Excel_ReadSheet()"); //alloc memory for this line,set cols to 0
            else
                pSheet->HeadLine->Cols=0;       //Clear the cols of head line,Bug fixed June.9,2013
            P1=LineBuf; P2=P1;
            Flag=1;
            while (Flag)
            {
                while ((*P2!='\t') && (*P2!=0)) {P2++;};			//Search next TAB or End of Line
                if (*P2==0) Flag=0;			//Last one,end of line
                    *P2=0;          //P2 point to the TAB or 0
                    while ((*P1==' ') && (P1<P2)) P1++;         //Delete the SPACE on the begin of string
                P3=P2-1;
                while ((*P3==' ') && (P3>P1)) *P3--=0;     //Delete the SPACE on the end of item string
                    if (!Excel_SetItemStr(&pSheet->HeadLine->pX[pSheet->HeadLine->Cols], P1)) ErrorExit((char *)"Mem. alloc in Excel_ReadSheet()--Head");
                        pSheet->HeadLine->Cols++;			//Increment the col counter
                if (pSheet->HeadLine->Cols==MaxCols) break;			//Total cols in this line reached the max number
                P2++;P1=P2;		//Go to next item
            };
            pSheet->TotalCols=pSheet->HeadLine->Cols;
        };
    };
    //Read the following lines
	pSheet->TotalLines=0;
	while (Txt_ReadRawLine(LineBuf,MAX_LINE_SIZE-1,fpExcel))		//Read one line, if end of file it will return NULL
	{
		if (LineBuf[0]==0) continue;					//Feb.2.2013, Skip the empty line in Excel file
        
        if (pSheet->SheetLine[pSheet->TotalLines]==NULL)
            pSheet->SheetLine[pSheet->TotalLines]=Excel_CreateMemLine(0,(char *)"Mem. alloc in Excel_ReadSheet()-Items");
		else
			pSheet->SheetLine[pSheet->TotalLines]->Cols=0;		//Clear the Cols, so that updated from first col. May.19,2013
        P1=LineBuf; P2=P1;
        Flag=1;
        while (Flag)
        {
            while ((*P2!='\t') && (*P2!=0)) {P2++;};			//Search next TAB or End of Line
            if (*P2==0) Flag=0;			//Last one,end of line
            *P2=0;          //P2 point to the TAB or 0
            while (((*P1==' ') || (*P1=='"')) && (P1<P2)) P1++;  //Delete the SPACE or '"' on the begin of string.  Feb.28,2013, found items such as "EBI,WSTI" in TAB-Txt file but the '"'can not be seen in Excel
            P3=P2-1;
            while (((*P3==' ') || (*P3=='"')) && (P3>P1)) *P3--=0;     //Delete the SPACE  or '"' on the end of item string
            if (!Excel_SetItemStr(&pSheet->SheetLine[pSheet->TotalLines]->pX[pSheet->SheetLine[pSheet->TotalLines]->Cols], P1)) 
				ErrorExit((char *)"Mem. alloc in Excel_ReadSheet()");
            pSheet->SheetLine[pSheet->TotalLines]->Cols++;			//Increment the col counter
            if (pSheet->SheetLine[pSheet->TotalLines]->Cols==MaxCols) break;			//Total cols in this line reached the max number
            P2++;P1=P2;		//Go to next item
        };
        if (pSheet->TotalCols<pSheet->SheetLine[pSheet->TotalLines]->Cols)
            pSheet->TotalCols=pSheet->SheetLine[pSheet->TotalLines]->Cols;      //Record the max col of all lines
        pSheet->TotalLines++;
        if (pSheet->TotalLines==NLines)
        {
            FilePos=ftell(fpExcel);
			sprintf(LineBuf,"File offset:%7ld,Total %d lines in one block read form file %s.",FilePos,pSheet->TotalLines,FileName);
            MsgDisp(LineBuf);
            return true;            //Although lines ignored, still think to be success
        };
	};
    if (pSheet->TotalLines<NLines)
    {
        FilePos=ftell(fpExcel);
		sprintf(LineBuf,"File offset:%7ld,Total %d lines in one block read form file %s.",FilePos,pSheet->TotalLines,FileName);
        MsgDisp(LineBuf);
		fclose(fpExcel);        //The last block is read, close the file
        return false;           //End of file, return false
    };
    return true;
};
    //Output a EXCEL_SHEET line indicated by LinePos to a TAB separated txt file pointed by fpExcel, replace the quotation mark with a char specified by Mark
void Excel_WriteLine(FILE *fpExcel,SHEET_LINE *pLine,char Mark)
{
	int I;
//	char TmpLine[MAX_EXCEL_ITEM_LEN]="";		//Must set to blank because only strcat() function was used in this routine
    char * TmpLine=(char *)malloc(MAX_EXCEL_ITEM_LEN);  //Using static defination may cause stack overflow in Win8 system (Tested May.19,2013).
    TmpLine[0]=0;       //Clear the sting
    if (pLine->Cols<=0) return;		//No col to write
	for (I=0;I<pLine->Cols;I++)
	{
		if (pLine->pX[I]==NULL)
            break;          //If col is NULL, stop to process this line
        strcat(TmpLine,pLine->pX[I]);
		if (I!=pLine->Cols-1)
			strcat(TmpLine,"\t");			//Output a TAB if it is not the last item
	};
	Txt_DeleteQuotation(TmpLine,Mark);
	fputs(TmpLine,fpExcel);
    free(TmpLine);      //Free memory
};
        //Sort the sheet using IndexCol as string
void Excel_SortSheet(EXCEL_SHEET *pSheet,int Start,int End,int IndexCol)
{

	int M,N;
	SHEET_LINE *Temp;
	char MidItemStr[MAX_LENGTH_OF_ITEMS];

	M=Start;
	N=End;	//save the start and end, used for recursion
	strncpy(MidItemStr,pSheet->SheetLine[(Start+End)/2]->pX[IndexCol],MAX_LENGTH_OF_ITEMS);		//save the string with middle value

	do 
	{
		while ((strncmp(pSheet->SheetLine[M]->pX[IndexCol],MidItemStr,MAX_LENGTH_OF_ITEMS)<0) && (M<End)) M++;
		while ((strncmp(pSheet->SheetLine[N]->pX[IndexCol],MidItemStr,MAX_LENGTH_OF_ITEMS)>0) && (N>Start)) N--;
		if (M<=N) 
		{
			Temp=pSheet->SheetLine[M];
			pSheet->SheetLine[M]=pSheet->SheetLine[N];
			pSheet->SheetLine[N]=Temp;
			M++;
			N--;
		};
	} 
	while(M<=N);

	if(M<End) Excel_SortSheet(pSheet,M,End,IndexCol);		//recursion
	if(N>Start) Excel_SortSheet(pSheet,Start,N,IndexCol);		
};
        //Sort the sheet using IndexCol as int
void Excel_SortIntSheet(EXCEL_SHEET *pSheet,int Start,int End,int IndexCol)
{
    
	int M,N;
	SHEET_LINE *Temp;
	int Mid;
    
	M=Start;
	N=End;	//save the start and end, used for recursion
	Mid=atoi(pSheet->SheetLine[(Start+End)/2]->pX[IndexCol]);		//save the string with middle value
    
	do
	{
		while ((atoi(pSheet->SheetLine[M]->pX[IndexCol])<Mid) && (M<End)) M++;
		while ((atoi(pSheet->SheetLine[N]->pX[IndexCol])>Mid) && (N>Start)) N--;
		if (M<=N)
		{
			Temp=pSheet->SheetLine[M];
			pSheet->SheetLine[M]=pSheet->SheetLine[N];
			pSheet->SheetLine[N]=Temp;
			M++;
			N--;
		};
	}
	while(M<=N);
    
	if(M<End) Excel_SortIntSheet(pSheet,M,End,IndexCol);		//recursion
	if(N>Start) Excel_SortIntSheet(pSheet,Start,N,IndexCol);
};

	//Search the Excel sheet using KeyCol as index col and StrKey as search key, if found, return a pointer to the SHEET_LINE found, otherwise return NULL，The line index is returned in HitPos, -1 for not found
SHEET_LINE * Excel_BinSearchSheet(EXCEL_SHEET *pSheet, int Start,int End, int KeyCol,char *StrKey,int * pHitPos)
{
	int Low = Start, High = End;	//Must be signed int, -1 is used here
	unsigned int Mid;  
	while (Low <= High)  
	{         
		Mid = (Low + High) / 2;		//get the middle position
		if (strcmp(pSheet->SheetLine[Mid]->pX[KeyCol],StrKey)==0) // Found, in traditional implementation,just return Mid; if do not care there are equal items exsit in the col.
		{				//Found, now check if it is the first one in case of several items are equal
			if (Mid==0) 
			{
				*pHitPos=0;
				return pSheet->SheetLine[Mid];		//The first line, return the pointer to line 0;
			};
			while ((strcmp(pSheet->SheetLine[Mid-1]->pX[KeyCol],StrKey)==0))
			{
				Mid--;
				if (Mid==0) break;
			};
			*pHitPos=Mid;
            return pSheet->SheetLine[Mid];			// return the first index found
		};
		if (strcmp(pSheet->SheetLine[Mid]->pX[KeyCol],StrKey)>0)
			High = Mid - 1;			//if lager than StrKey, search to the lower postion 
		else  
			Low = Mid + 1;			//if smaller than StrKey, search to the upper position  			
	};     
	*pHitPos=-1;
    return NULL;					//Not found
};

    //Binary insert a line into a Excel Sheet using KeyCol as index col, Return the line position where the line is inserted
    //If RepeatFlag==true,Insert even if a line with the same key exist. Otherwise only insert when a line with same key is not found
int Excel_BinInsertLine(EXCEL_SHEET *pSheet, int Start,int End, int KeyCol,SHEET_LINE *pLine,bool RepeatFlag)
{
	int Low = Start, High = End;	//Must be signed int, -1 is used here
	unsigned int Mid;
    if (pSheet->TotalLines==0)
    {
        Excel_InsertLine(pSheet,0,pLine);
        return 0;
    };
	while (Low <= High)
	{
		Mid = (Low + High) / 2;		//get the middle position
		if (strcmp(pSheet->SheetLine[Mid]->pX[KeyCol],pLine->pX[KeyCol])==0) // Found, in traditional implementation,just return Mid; if do not care there are equal items exsit in the col.
		{				//Found, now check if it is the first one in case of several items are equal
			if (RepeatFlag)
				Excel_InsertLine(pSheet, Mid,pLine);
            return Mid;
		};
		if (strcmp(pSheet->SheetLine[Mid]->pX[KeyCol],pLine->pX[KeyCol])>0)
			High = Mid - 1;			//if lager than StrKey, search to the lower postion
		else
			Low = Mid + 1;			//if smaller than StrKey, search to the upper position
	};
    Excel_InsertLine(pSheet,Low,pLine);
    return Low;					//Not found
};

	//Search the Excel sheet using KeyCol as index col and StrKey as search key but only N chars of StrKey are compaired in this routine. 
	//If found, return a pointer to the SHEET_LINE found, otherwise return NULL. The line index is returned in HitPos,-1 for not found
SHEET_LINE * Excel_BinNSearchSheet(EXCEL_SHEET *pSheet, int Start,int End, int KeyCol,char *StrKey,int N,int *pHitPos)
{
	int Low = Start, High = End;	//Must be signed int, -1 is used here
	unsigned int Mid;  
	while (Low <= High)  
	{         
		Mid = (Low + High) / 2;		//get the middle position
		if (strncmp(pSheet->SheetLine[Mid]->pX[KeyCol],StrKey,N)==0) // Found, in traditional implementation,just return Mid; if do not care there are equal items exsit in the col.
		{				//Found, now check if it is the first one in case of several items are equal
			if (Mid==0) return pSheet->SheetLine[Mid];		//The first line, return the pointer to line 0;
			while ((strncmp(pSheet->SheetLine[Mid-1]->pX[KeyCol],StrKey,N)==0))
			{
				Mid--;
				if (Mid==0) break;
			};
			*pHitPos=Mid;
            return pSheet->SheetLine[Mid];			// return the first index found
		};
		if (strncmp(pSheet->SheetLine[Mid]->pX[KeyCol],StrKey,N)>0)
			High = Mid - 1;			//if lager than StrKey, search to the lower postion 
		else  
			Low = Mid + 1;			//if smaller than StrKey, search to the upper position  			
	};     
	*pHitPos=-1;
    return NULL;					//Not found
};
    //Output whole Excel Sheet pointed by pSheet to file indicated by FileName,if sucess, return true
bool Excel_WriteSheet(char *FileName,EXCEL_SHEET *pSheet)
{
    int I;
    char Str[256];
    FILE *fpExcel;
    if ((fpExcel=fopen(FileName,"wb"))==NULL)
    {
        sprintf(Str,"Output Excel file %s create error!\r\n",FileName);
        MsgDisp(Str);
        return false;
    };
    if (pSheet->HeadLine!=NULL)
    {
        Excel_WriteLine(fpExcel, pSheet->HeadLine,0);
        fputs("\r\n",fpExcel);
    };
    for (I=0;I<pSheet->TotalLines;I++)
    {
        if (pSheet->SheetLine[I]!=NULL)
            Excel_WriteLine(fpExcel,pSheet->SheetLine[I],0);
        fputs("\r\n", fpExcel);
    };
    sprintf(Str,"Excel Sheet file:%s has been created and written to disk.\r\n",FileName);
    MsgDisp(Str);
    fclose(fpExcel);
    return true;
};
    //Free memories for a Excel Line pointed by **ppLine，This frees both the items and the line itself
void Excel_FreeLine(SHEET_LINE **ppLine)
{
    int I;
    if (*ppLine==NULL) return;      //No line to free
    for (I=0;I<(*ppLine)->Cols;I++)
    {
        free((*ppLine)->pX[I]-INT_LEN);
    };
    free(*ppLine);
    *ppLine=NULL;
};
    //Free memories for all  lines in a Sheet pointed by *pSheet, if Flag=true also free the sheet itself, otherwise only frees the lines, not the sheet itself
void Excel_FreeSheet(EXCEL_SHEET *pSheet,bool bFlag)

{
    int I;
    if (pSheet==NULL) return;       //No sheet to be free
    if (pSheet->HeadLine!=NULL)
        Excel_FreeLine(&(pSheet->HeadLine));      //Free the Head Line if exists
    for (I=0;I<pSheet->TotalLines;I++)
    {
        Excel_FreeLine(&(pSheet->SheetLine[I]));
    };
   if (bFlag)
       free(pSheet);                //bFlag=true, free the sheet itself
    else
        pSheet->TotalLines=0;       //Set the total line of the sheet to 0, remain the sheet for future use
};

    //Get Col.index by Col.Name from the head line in *pSheet. If found return the col.index,otherwise return -1.
int Excel_GetColIndexByName(EXCEL_SHEET *pSheet,char ColName[])
{
    int I,Len;
    char Str[256],*P;
    for (I=0;I<pSheet->HeadLine->Cols;I++)
    {
        P=pSheet->HeadLine->pX[I];
        Len=0;
        while (*P!=0)
        {
            if ((Len==0) && (*P==' '))
            {
                P++;       //Skip the leading blank char
                continue;
            };
            if ((*P==' ') || (*P=='-') || (*P=='('))
            {
                if (Str[Len-1]!='_')
                {
                    Str[Len]='_';               //Only one ' ','-','(' will be substituted with _
                    Len++;
                };
                P++;
                continue;
            };
            if (*P==')')
                break;  //End if ')' found. ie. Genomic Coordinates(GRCh37) convert to  Genomic_Coordinates_GRCh37
            if ((Len==0) || (Str[Len-1]=='_'))
                Str[Len]=toupper(*P);
            else Str[Len]=*P;
            Len++;
            P++;
        };
        Str[Len]=0;     //End of the Col.Name
        if (!(strcmp(Str,ColName)))
        {
            strcpy(pSheet->HeadLine->pX[I],Str);            //Update the col name in the sheet
            return I;
        };
    };
    sprintf(Str,"Col.Name: %s not found in %s",ColName,pSheet->Name);
//    ErrorExit(Str);     //Exit the program
    return -1;      //Col Name not found, return -1
};

    //Test if the file exsit, Return the total Cols of the sheet in Cols.
bool Excel_GetHeadLine(char *FileName,SHEET_LINE *pLine)
{
    FILE *fp;
    if ((fp=fopen(FileName,"rb"))==NULL) return false;
    Txt_ReadLine(fp, pLine);        //Read a line from file, to get the cols.
    fclose(fp);
    return true;
};
    //Insert a new line at LineIndex, Copy the content of *pLine to it, if pline=NULL,creat a blank line
bool Excel_InsertLine(EXCEL_SHEET *pSheet,int LineIndex,SHEET_LINE *pLine)
{
    int I,Line;
    if (LineIndex>pSheet->TotalLines) LineIndex=pSheet->TotalLines;  //Check if the insert position is beyond the end of sheet
    for (Line=pSheet->TotalLines;Line>LineIndex;Line--)
        pSheet->SheetLine[Line]=pSheet->SheetLine[Line-1];      //Move the lines afterward
    if ((pSheet->SheetLine[LineIndex]=Excel_CreateMemLine(pSheet->TotalCols,(char *)"Mem: InsertLine()"))==NULL)		//Allocate new memory for the line inserted
        return false;
    if (pLine!=NULL)
    {               //There is a line given, copy it to the current position
        for (I=0;I<pSheet->TotalCols;I++)
        {
            if (pLine->pX[I]!=NULL)
            {
                if (!Excel_SetItemStr(&pSheet->SheetLine[LineIndex]->pX[I],pLine->pX[I])) return false;
            }
            else
                if (!Excel_SetItemStr(&pSheet->SheetLine[LineIndex]->pX[I],(char *)"")) return false;
        };
    }
    else
    {
        for (I=0;I<pSheet->TotalCols;I++)       //no content to copy, creat a blank line
            if (!Excel_SetItemStr(&pSheet->SheetLine[LineIndex]->pX[I],(char *)"")) return false;
    };
    pSheet->TotalLines++;       //Increment the counter
    if (pSheet->TotalLines==MAX_TEXT_FILE_LINES)
        ErrorExit((char *)"Sheet lines exceed Limit.");
    return true;
};
        //Create a memory sheet and clear the memory, Set the Total Cols to TotalCols.if sucess, return a pointer to EXCEL_SHEET
        //If failed,return NULL if ProcessName=="", otherwise exit the program
EXCEL_SHEET *Excel_CreateMemSheet(int TotalCols,char * ProcessName)
{
    EXCEL_SHEET *pSheet=(EXCEL_SHEET *)malloc(sizeof(EXCEL_SHEET));
    if (pSheet==NULL)
    {
        if (ProcessName[0]!=0)
            ErrorExit(ProcessName);
        else
            return NULL;
    };
    memset(pSheet,0,sizeof(EXCEL_SHEET));           //Sucess, clear the memeory
	pSheet->TotalCols=TotalCols;			//Set teh total cols
    return pSheet;      //return the EXCEL_SHEET allocated
};
        //Allocate memory for a Sheet-Line, clear the memory,Set the cols of this line to Cols. If sucess return pointer to the line.
        //If failed,return NULL if Msg=="" otherwise exit the program.
SHEET_LINE *Excel_CreateMemLine(int Cols,char Msg[])
{
    SHEET_LINE *pLine=(SHEET_LINE *)malloc(sizeof(SHEET_LINE));
    if (pLine==NULL)
    {
        if (Msg[0]==0)
            ErrorExit(Msg);
        else
            return NULL;
    };
    memset(pLine,0,sizeof(SHEET_LINE));
	pLine->Cols=Cols;
    return pLine;
};
        //Insert a col at Pos,set the col title to Title, set other col items to a NULL string ""
bool Excel_InsertCol(EXCEL_SHEET *pSheet,int Pos,char *Title)
{
    int LineIndex,ColIndex;
    if (Pos>pSheet->TotalCols) Pos=pSheet->TotalCols;       //Pos exceeds the last col, set to last col.
    for (ColIndex=pSheet->TotalCols;ColIndex>Pos;ColIndex--)            //Move Cols afterwards
        pSheet->HeadLine->pX[ColIndex]=pSheet->HeadLine->pX[ColIndex-1];
    pSheet->HeadLine->pX[ColIndex]=0;   //Set the pointer to NULL, so that new memory will be allocated in Exce_SetItemsStr()
    if (!Excel_SetItemStr(&pSheet->HeadLine->pX[ColIndex], Title)) return false;       //Insert a title item
    pSheet->HeadLine->Cols++;
                
    for (LineIndex=0;LineIndex<pSheet->TotalLines;LineIndex++)
    {
        for (ColIndex=pSheet->TotalCols;ColIndex>Pos;ColIndex--)            //Move Cols afterwards
            pSheet->SheetLine[LineIndex]->pX[ColIndex]=pSheet->SheetLine[LineIndex]->pX[ColIndex-1];
        pSheet->SheetLine[LineIndex]->pX[ColIndex]=0;
        if (!Excel_SetItemStr(&pSheet->SheetLine[LineIndex]->pX[ColIndex],(char *)"")) return false;
        pSheet->SheetLine[LineIndex]->Cols++;
    };
    pSheet->TotalCols++;
    return true;
};
    //Delete lines from Start to End in *pSheet. If Start equals to End, only one line is deleted. If sucess return true
bool Excel_DeleteLines(EXCEL_SHEET *pSheet,int Start,int End)
{
    int Line,Gap;
    if (End>=pSheet->TotalLines) return false;      //End line exceeds the total lines, paramter error
    Gap=End-Start+1;        //The gap between lines remained, ie. Lines to be deleted
    for (Line=Start;Line<=End;Line++)
        Excel_FreeLine(&pSheet->SheetLine[Line]);        //Free lines to be deleted
    for (Line=Start;Line<pSheet->TotalLines-Gap;Line++)
    {
        if ((Line+Gap)>=pSheet->TotalLines)
            break;
        pSheet->SheetLine[Line]=pSheet->SheetLine[Line+Gap];        //Move the remain lines after the lines deleted
    };
    for (Line=pSheet->TotalLines-Gap;Line<pSheet->TotalLines;Line++)
        pSheet->SheetLine[Line]=NULL;      //Clear the line pointer moved, in case of the memory is re-used. Bug fixed June.10.2013
    pSheet->TotalLines-=Gap;            //Update the total lines of the sheet
    return true;        //Sucess, return true
};
    //Delete Cols from Start to End in *pSheet. If Start equals to End, only one col is deleted. If sucess return true
bool Excel_DeleteCols(EXCEL_SHEET *pSheet,int Start,int End)
{
    int Line,Col,Gap;
    Gap=End-Start+1;        //The gap between cols remained, ie. Cols to be deleted
    if (End>=pSheet->TotalCols) return false;       //End col exceeds the total cols, parameter error
    if (pSheet->HeadLine!=NULL)     //Delete cols from title line if title exist
    {
        for (Col=Start;Col<=End;Col++)
            free((pSheet->HeadLine->pX[Col])-INT_LEN);     //Free the col to be deleted
        for (Col=Start;Col<pSheet->TotalCols-Gap;Col++)
        {
            if ((Col+Gap)>=pSheet->TotalCols)
                break;
            pSheet->HeadLine->pX[Col]=pSheet->HeadLine->pX[Col+Gap];  //Move a col to the col just deleted
        };
        for (Col=pSheet->TotalCols-Gap;Col<pSheet->TotalCols;Col++)
            pSheet->HeadLine->pX[Col]=NULL;      //Clear the col pointer moved, in case of the memory is re-used. Bug fixed June.10.2013 
        pSheet->HeadLine->Cols-=Gap;            //Update the total cols in Headline
    };
    for (Line=0;Line<pSheet->TotalLines;Line++)    
    {
        for (Col=Start;Col<=End;Col++)
            free((pSheet->SheetLine[Line]->pX[Col])-INT_LEN);     //Free the col to be deleted
        for (Col=Start;Col<pSheet->TotalCols-Gap;Col++)
        {
            if ((Col+Gap)>=pSheet->TotalCols)
                break;
            pSheet->SheetLine[Line]->pX[Col]=pSheet->SheetLine[Line]->pX[Col+Gap];  //Move a col to the col just deleted
        };
        for (Col=pSheet->TotalCols-Gap;Col<pSheet->TotalCols;Col++)
            pSheet->SheetLine[Line]->pX[Col]=NULL;      //Clear the col pointer moved, in case of the memory is re-used. Bug fixed June.10.2013
        pSheet->SheetLine[Line]->Cols-=Gap;     //Update the total cols in this line
    };
    pSheet->TotalCols-=Gap;     //Update the total cols in the sheet
    return true;            //Sucess, return true
};
	//Create the full path name of files. Input: Path is the path of the data directory, InOut is the subdirectory in data directory such as Input or Output. 
	//Name is the file name. if sucess give the full path name in PathName and return a pointer to PathName. Otherwise return NULL
char * GetFilePathName(char *Path, char *InOut, char *Name,char *PathName)
{
	char *P1,Mark[3];
	P1=Path+strlen(Path);	//Point to the end of the path
	while ((*P1!='/') && (*P1!='\\') && (P1!=Path)) P1--;     //Seek the '/ 'or '\', or no such mark
	if (P1==Path) return NULL;			// separate char / or \ not found, return false
	if (*P1=='/') strcpy(Mark,"/");
	if (*P1=='\\') strcpy(Mark,"\\");
	strcpy(PathName,Path);		    
	strcat(PathName,InOut);			//Input file
	strcat(PathName,Mark);
	strcat(PathName,Name);
	return PathName;			//Return the full pathname of the file
};
	//Get the data file path
char *GetDataFilePath(char *argv[],char *Path)
{
	char *P1;
	if (argv[1]!=NULL)			//Path entered
	{
		strcpy(Path,argv[1]);
		P1=argv[1]+strlen(argv[1]);
		while ((*P1!='/') && (*P1!='\\') && (P1!=argv[1])) P1--;     //Seek the '/ 'or '\', or no such mark
		if (P1==argv[1])	return NULL;		//Parameter error, return NULL
		if (*P1=='/') strcat(Path,"/");
		if (*P1=='\\') strcat(Path,"\\");     //Store the path of data files in FilePathGlb
	}
	else 
	{
		P1=argv[0]+strlen(argv[0]);			//Seek the '/ 'or '\' from the executable file itself
		while ((*P1!='/') && (*P1!='\\') && (P1!=argv[0])) P1--;
		if (P1==argv[0]) return NULL;		//Parameter error, return NULL
		Path[0]='.';
		Path[1]=*P1;
		Path[2]=0;		//End of the path
	};
	return Path;
};

//Get one item such as EM_******.* into SingleStr from SheetItemStr contains multiple items seprated by |.
//if got, return true, if end of ItemStr,return false. If the SheetItemStr is empty, return true at first call to this function, then false.
bool GetRefSeqRNAStr(char *SheetItemStr,char *SingleAccStr)
{
	static char ItemStr[MAX_NM_ENST_STR_LEN];
	static char *P1,*P2;
	if (SheetItemStr!=NULL)		//A new SHeetItemStr has been input,copy the Sheeet Item String to the STATIC ITEM
	{
		strcpy(ItemStr,SheetItemStr);		//Copy the string into a static string
		P1=ItemStr;			//point to the start
		return true;		//Only set the string, no further process
	};
	if (*P1==0) 
	{
		SingleAccStr[0]=0;		//Set to empty
		if (P1==ItemStr)
        {
            P1++;         //Incase of it still equal to ItemsStr when call this fuction again
            return true;     //SheetItemStr is empty, return true with SingleAccStr="" when first call to this functin.
        }
        else
            return false;		//End of ItemStr, return false
	};
	P2=P1;
	do {P2++;} while ((*P2!='|') && (*P2!=0));		//Seek next | or end of string
	strncpy(SingleAccStr,P1,P2-P1);	SingleAccStr[P2-P1]=0;		//Get the KeyStr
	if (*P2!=0) P1=P2+1; else P1=P2;		//P1 point to the next item or end of string, skip the |
	return true;
};
		//Compare two sheet lines, if all the cols are the same, return true, otherwise flase.
bool Excel_CompareLine(SHEET_LINE *pLine1,SHEET_LINE *pLine2)
{
	int I;
	if (pLine1->Cols != pLine2->Cols)   return false;			//Not the same cols.

	for (I=0;I<pLine1->Cols;I++)
		if (strcmp(pLine1->pX[I],pLine2->pX[I])) return false;
	return true;
};
		//Remove redundant lines form a Sheet, return the lines removed.
int Excel_RemoveRedundantLines(EXCEL_SHEET *pSheet)	
{
	int Line,I,J,SubEndPos;
	int LinesRemoved=0;
	char Str[256];
	if (pSheet->TotalCols<1) return 0;		//This is an empty sheet with 0 col, no lines to be removed

	Excel_SortSheet(pSheet,0,pSheet->TotalLines-1,0);	//Sort the sheet by col.0
 
	Line=0;
	do
	{
		SubEndPos=Line;
		while (!strcmp(pSheet->SheetLine[SubEndPos]->pX[0],pSheet->SheetLine[SubEndPos+1]->pX[0]))
        {
			SubEndPos++;		//Seek the end line number with the same col.0
            if (SubEndPos==pSheet->TotalLines-1) break;     //End of the sheet
        };
		for (I=Line;I<SubEndPos;I++)
		{
			for (J=I+1;J<=SubEndPos;J++)
			{
				if (Excel_CompareLine(pSheet->SheetLine[I],pSheet->SheetLine[J]))
				{
					Excel_DeleteLines(pSheet,J,J);			//Found a same line, delete one
					SubEndPos--;
                    J--;    //Another line moved to the position which a line just deleted, it nees to be compare again.
					LinesRemoved++;				//Increment the counter
				};
			};
		};
		Line=SubEndPos+1;	//Point to next line with another same content of col.1
//		sprintf(Str,"%d line. GeneName=%s. Total lines in sheet: %d",Line,pSheet->SheetLine[Line]->pX[0]->pItem,pSheet->TotalLines);
//		MsgDisp(Str);
	}
	while (Line<pSheet->TotalLines-1);	//If next line is the last line(ie: pSheet->TotalLines-1), there is no need to compare again.
    
	sprintf(Str,"Remove redundant lines from sheet finised. Totally %d lines removed.",LinesRemoved);   
	MsgDisp(Str);
	return LinesRemoved;		//Return the total lines removed
};


bool IsGeneName(char *Str)
{
    //	char *pSet1="abcdefghijklmnopqrstuvwxyz";
	unsigned long Len;
	const char *pSet2="ABCDEFGHIJKLMNOPQRSTUVWXYZ";
    //	char *pSet2="123456789-_";
	Len=(unsigned long)strlen(Str);
	if (Len>=MAX_GENE_NAME_LENGTH) return 0;	//Too Long
	if (strspn(Str,pSet2)<3)
		return 0;		//The First 3 chars are not A..Z
	return 1;		//OK, it seems to be a gene name
};

    //Match two Acc string, If match, returen the pointer to the longer one(Best match or full match), otherwise return NULL
char * MatchAccString(char *Acc1, char *Acc2)
{
	char *P1,*P2;
    P1=Acc1;
    P2=Acc2;
    while ((*P2!=0) && (*P1!=0))
    {
        if (*P1!=*P2)
            break;        //Not the same, this item match failed,go next one
        else
        {
            P1++;P2++;
        }
    };
    if ((*P2==0) && ((*P1=='.') || (*P1==0)))       //Acc1 maybe longer, Matched at . or full Acc string.
        return Acc1;    //Matched
    if ((*P1==0) && ((*P2=='.') || (*P2==0)))       //Acc2 maybe shorter, Matched at . or full Acc string.
        return Acc2;       //Mar.6,2013. Tested, not occur so far
    return NULL;            //Not matched
};

    //Input SQStr and MutStr, Get the Mut,MutFirstChar,MutLastChar, return true if SQ matched with the MutFirstChar at SQ position Mut
int GetMutValue_MatchSQ(char SQStr[],char MutStr[],int *pMut,char *pMutFirstChar,char *pMutLastChar)
{
    char *P1,*P2,TmpStr[MAX_LENGTH_OF_GENE_ITEMS],FirstChar,LastChar;
    int I,Mut;
    P1=MutStr;
    while (!((*P1>=0x30) && (*P1<=0x39)))
    {
        if (*P1==0)                 //Found end of MutString, it seems an empty item or error occur
        {
            if (pMut) *pMut=0;
            if (pMutFirstChar) *pMutFirstChar=NULL;
            if (pMutFirstChar) *pMutLastChar=NULL;
            return 0;
        };
        P1++;
    };      //Found the first number
	FirstChar=*(P1-1);			//Get the first char in Mut
    P2=P1;
    do {P2++;} while ((*P2>=0x30) && (*P2<=0x39));         //Found the first non-number char
    strncpy(TmpStr,P1,P2-P1);     TmpStr[P2-P1]=0;
    Mut=atoi(TmpStr);			//Get the Mut value and put into *pMut
    LastChar=*P2;
    I=1;
    P1=SQStr;
	while (*P1!=0)
	{
		if (I>=Mut) break;
		if (((*P1>='A') && (*P1<='Z')) || (*P1=='_') || (*P1=='*') || (*P1=='~') || (*P1=='?')) I++;
		P1++;
	};
    if (pMut) *pMut=Mut;            //return the value and Mut_First_Char, Mut_Last_char
    if (pMutFirstChar) *pMutFirstChar=FirstChar;
    if (pMutFirstChar) *pMutLastChar=LastChar;
    
	if (*P1==FirstChar)
        return 1;
    else
        return 0;		//Return the Mut/SQ match result
};
