# Supplementary material for: Protein Domain-Level Landscape of Cancer-Type-Specific Somatic Mutations
Source: PLoS Comput Biol. 2015 Mar 20;11(3):e1004147. doi: 10.1371/journal.pcbi.1004147 (PMC4368709; doi:10.1371/journal.pcbi.1004147)
Supplement: S1 Protocol — (ZIP) [file pcbi.1004147.s008.zip › SupportingInformation_Source_Code/SI2_tabtxt.cpp]

/*------------------------------------------------------------------------------*/
/*		      Shared function for TAB-saparated txt file processing	            */
/*	        			(c) Sunny, University of Toronto		    		    */
/*	     	     		  Ver.1.00, started Oct.25,2012	    				    */
/*	 Ver.1.10, Jan.5,2103,routines for Excel .txt file processing were added.	*/	
/*         Ver.1.20  Feb.1.2013, Added TXT_FILE_INFO, Txt_InsertCol(),etc.		*/
/*------------------------------------------------------------------------------*/
#include "SI2_tabtxt.h"

	//General implementation of fgets() for Win/DOS, Linux, MAC, because a line ended with CR/LF in Win, LF(0xa) in Linux, but CR(0xD) in MAC
	//Read a line from file, return a string ended with 0. No CR/LF included
char *Txt_ReadRawLine(char * _Buf,int MaxCount,FILE *_File)
{
	char Buf[MAX_LINE_SIZE];
	unsigned long BytesRead,I,FilePos;
	char *P;
    if (MaxCount>=MAX_LINE_SIZE) return NULL;
	FilePos=ftell(_File);		//Save current file position
	BytesRead=(unsigned long)fread(Buf,1,MAX_LINE_SIZE-1,_File);		//Read a block
	if (BytesRead==0) return NULL;			//End of file, return NULL
	if (BytesRead<MAX_LINE_SIZE-1)
		Buf[BytesRead]=0xa;  //the last line, maybe there is no CR/LF, set a end mark
	P=Buf;
	for (I=0;I<BytesRead;I++)
	{
		if ((*P!=0xa) && (*P!=0xd)) 
			P++;
		else
			break;
	};
	if (I==MAX_LINE_SIZE-1)		//Extra-lone line found, return NULL, maybe need to modify MAX_TEXT_FILE_COLS,MAX_LENGTH_OF_ITEMS and compile again
	{
		sprintf(Buf,"Error: Extra-long line found at file offset %ld, line exceeds %ld chars.",FilePos,I);
		MsgDisp(Buf);
		return NULL;
	};
	switch (*P)		//Line is not to long, return the line string ended with 0
	{
		case 0xa: 
				*P=0;			// For Linux, line ended with 0xa 
				break;
		case 0xd: 
				*P=0;						//For MAC, Line ended with 0xd,For DOS/Win, line ended with 0xd0xa,
				if (*(P+1)==0xa) I++;		//Skip the next byte
				break;
	};
	strcpy(_Buf,Buf);			//Copy the line found
	fseek(_File,FilePos+I+1,SEEK_SET);	//Point to the start of next line
	return _Buf;
};
 //Parse the txt file, give the total lines, max.cols, etc. to TXT_FILE_INFO pointed by pInfo. If DispItemFlag is true, display the content of long items
 //If there is any item who's length is larger than MAX_LENGTH_OF_ITEMS return false otherwise return true
bool Txt_ParseFile(char * FileName,TXT_FILE_INFO * pInfo,bool DispItemFlag)
{
	char LineBuf[MAX_LINE_SIZE];
	char *P1,*P2,Str[256+MAX_LENGTH_OF_ITEMS+256],TmpStr[MAX_LENGTH_OF_ITEMS+256];		//TmpStr is used to store a long item
	int Cols[MAX_TEXT_FILE_LINES],I;

	FILE * fp=fopen(FileName,"rb");		//Not use "rt" here, otherwise the CRLF in Windows format may cause problem because fread() will convert the CR/LF to 0xa
	if (fp==NULL)
	{
		sprintf(Str,"File %s open failed. Program aborted.",FileName);
		MsgDisp(Str);
		return 0;
	};
	sprintf(Str,"File %s opened sucessfully.",FileName);
	MsgDisp(Str);
	memset(pInfo,0,sizeof(TXT_FILE_INFO));		//Clear the file information
	while (Txt_ReadRawLine(LineBuf,MAX_LINE_SIZE-1,fp))
	{
		if (pInfo->MaxLines!=0)
        {
            P1=&LineBuf[strlen(LineBuf)-1];        //Point to the last char of the line
            while (*P1=='\t') P1--;
            *(P1+1)=0;      //End the line, delete all TABs
        };
        Cols[pInfo->MaxLines]=0;
		P1=LineBuf; P2=P1;
		while (1)
		{
			while ((*P2!='\t') && (*P2!=0)) {P2++;};			//Search next TAB or End of Line
			if ((P2-P1)>pInfo->MaxItemLen) pInfo->MaxItemLen=(int)(P2-P1);		//Record the max length of Item Names
			if ((P2-P1)>=MAX_LENGTH_OF_ITEMS)		//Found a long Item, Display a wraning
			{
				if ((P2-P1)<MAX_LENGTH_OF_ITEMS+256) 
				{
					strncpy(TmpStr,P1,P2-P1);
					TmpStr[P2-P1]=0;		//Set end of string
				}
				else
				{
					strncpy(TmpStr,P1,MAX_LENGTH_OF_ITEMS+255);		//Only display the leader MAX_LENGTH_OF_ITEMS+255 chars
					TmpStr[MAX_LENGTH_OF_ITEMS+255]=0;		//Set end of TmpStr
				};
				if (DispItemFlag) 
					sprintf(Str,"Warning: A ultra-long item found at line %d: %s.",pInfo->MaxLines,TmpStr);
				else
					sprintf(Str,"Warning: A ultra-long item found at line %d.",pInfo->MaxLines);
				MsgDisp(Str);
			};
			Cols[pInfo->MaxLines]++;			//Increment the col counter of this line
			if (Cols[pInfo->MaxLines]>pInfo->MaxCols) pInfo->MaxCols=Cols[pInfo->MaxLines];		//Record the max col.
			if (*P2==0) break;	//End of line
			P2++;P1=P2;		//point to the start of next item
		};
		(pInfo->MaxLines)++;			//One line finished, increment the line counter
	};
    for (I=1;I<pInfo->MaxLines-1;I++)
    {
        if (Cols[I]!=Cols[I+1]) break;
    };
    if (I==pInfo->MaxLines-1)     //All the same, return the cols in MaxCols2
        pInfo->MaxCols2=Cols[1];
	sprintf(Str,"In file %s:\n  Totally %d lines, max cols is %d, max item length is %d.\r\n",FileName,pInfo->MaxLines,pInfo->MaxCols,pInfo->MaxItemLen);
	MsgDisp(Str);
    sprintf(Str,"There are %d non-blank cols at every line except the first line(0 stands for cols in every line are not the same.)\r\n",pInfo->MaxCols2);
	MsgDisp(Str);	fclose(fp);
	if (pInfo->MaxItemLen>=MAX_LENGTH_OF_ITEMS) return 0; else return 1;			//Return false if any item name in this txt file is too long
};
	//Read ith line from file, LineInd is the line number from 0 to MAX_TEXT_FILE_LINES,pLine is the pointer of TXT_FILE_LINE; if sucess return true
bool Txt_ReadLineInd(FILE *fp,TXT_FILE_LINE *pLine,int LineInd)		//File must opened with "rb"
{	
	char LineBuf[MAX_LINE_SIZE];
	char *P1,*P2;
	int I,Flag;
    fseek(fp,0,SEEK_SET);       //move to the beginning of the file
	for (I=0;I<=LineInd;I++)
        if (!Txt_ReadRawLine(LineBuf,MAX_LINE_SIZE-1,fp)) return false;  //Read to the specified line
	pLine->Cols=0;
	P1=LineBuf; P2=P1;
	Flag=1;
	while (Flag)
	{
		while ((*P2!='\t') && (*P2!=0)) {P2++;};			//Search next TAB or End of Line
		if ((P2-P1)>=MAX_LENGTH_OF_ITEMS) *(P1+MAX_LENGTH_OF_ITEMS-1)=0;		//Item too long,truncate it to the length define as MAX_LENGTH_OF_ITEMS
		if (*P2==0) Flag=0;			//Last one,end of line 
		*P2=0;
		strcpy(pLine->Line[pLine->Cols],P1);
		pLine->Cols++;			//Increment the col counter
		if (pLine->Cols==MAX_TEXT_FILE_COLS) break;			//Total cols in this line reached the max number
		P2++;P1=P2;		//Go to next item
	};
	return true;
};
//Read a line from file opened with "rb", pLine is the pointer of TXT_FILE_LINE; if end of file return false,if sucess return true
bool Txt_ReadLine(FILE *fp,TXT_FILE_LINE *pLine)
{
 	char LineBuf[MAX_LINE_SIZE];
	char *P1,*P2;
	int Flag;
    if (!Txt_ReadRawLine(LineBuf,MAX_LINE_SIZE-1,fp)) return false;  //Read to the specified line
	pLine->Cols=0;
	P1=LineBuf; P2=P1;
	Flag=1;
	while (Flag)
	{
		while ((*P2!='\t') && (*P2!=0)) {P2++;};			//Search next TAB or End of Line
		if ((P2-P1)>=MAX_LENGTH_OF_ITEMS) *(P1+MAX_LENGTH_OF_ITEMS-1)=0;		//Item too long,truncate it to the length define as MAX_LENGTH_OF_ITEMS
		if (*P2==0) Flag=0;			//Last one,end of line
		*P2=0;
		strcpy(pLine->Line[pLine->Cols],P1);
		pLine->Cols++;			//Increment the col counter
		if (pLine->Cols==MAX_TEXT_FILE_COLS) break;			//Total cols in this line reached the max number
		P2++;P1=P2;		//Go to next item
	};
	return true;
};
	//Read a Col from file, ColInd is the Col number from 0 to MAX_TEXT_FILE_COLS-1,pCol is the pointer to TXT_FILE_COL; if sucess return true
bool Txt_ReadCol(FILE *fp,TXT_FILE_COL *pCol,int ColInd)		//File must opened with "rb"
{
	char LineBuf[MAX_LINE_SIZE];
	char *P1,*P2;
	int Flag,ColNumber;
	if ((ColInd<0) || (ColInd >= MAX_TEXT_FILE_COLS)) return false;		//Col number incorrect,return
	
	pCol->Lines=0;
	while (Txt_ReadRawLine(LineBuf,MAX_LINE_SIZE-1,fp))		//Read every line from file until file end
	{
		P1=LineBuf; P2=P1;
		Flag=1; ColNumber=0;
		while (Flag)
		{
			while ((*P2!='\t') && (*P2!=0)) {P2++;};			//Search next TAB or End of Line
			if ((P2-P1)>=MAX_LENGTH_OF_ITEMS) *(P1+MAX_LENGTH_OF_ITEMS-1)=0;		//Item too long,truncate it to the length define as MAX_LENGTH_OF_ITEMS
			if (*P2==0) Flag=0;			//Last one,end of line, clear the flag
			*P2=0;
			if (ColNumber==ColInd) 
			{
				strcpy(pCol->Col[pCol->Lines],P1);
				pCol->Lines++;			//Increment the line counter
				break;
			};
			if ((Flag==0) && (ColNumber < ColInd)) 
			{
				pCol->Col[pCol->Lines][0]=0;		//The indicated col is not found in this line, set a blank string for result
				pCol->Lines++;			//Increment the line counter
				break;
			};
			ColNumber++;
			P2++;P1=P2;		//Go to next item
		};
		if (pCol->Lines==MAX_TEXT_FILE_LINES)
			break;			//Total lines in this file reached the max number
	};
	return true;
};
        //Sort a Col array read from a TAB-separated Excel File
void Txt_SortCol(TXT_FILE_COL *pCol,int Start,int End)
{
    
	int M,N;
	char Temp[MAX_LENGTH_OF_ITEMS];
	char MidItemStr[MAX_LENGTH_OF_ITEMS];
    
	M=Start;
	N=End;	//save the start and end, used for recursion
	strcpy(MidItemStr,pCol->Col[(Start+End)/2]);		//save the string with middle value
    
	do
	{
		while ((strcmp(pCol->Col[M],MidItemStr)<0) && (M<End)) M++;
		while ((strcmp(pCol->Col[N],MidItemStr)>0) && (N>Start)) N--;
		if (M<=N)
		{
			memcpy(&Temp,&pCol->Col[M],MAX_LENGTH_OF_ITEMS);
			memcpy(&pCol->Col[M],&pCol->Col[N],MAX_LENGTH_OF_ITEMS);
			memcpy(&pCol->Col[N],&Temp,MAX_LENGTH_OF_ITEMS);
			M++;
			N--;
		};
	}
	while(M<=N);
    
	if(M<End) Txt_SortCol(pCol,M,End);		//recursion
	if(N>Start) Txt_SortCol(pCol,Start,N);
};

bool Txt_InsertCol(char *Line,char *ColItem,int Pos)		//Insert a col ColItem into a TAB separated line at position Pos
{
	char *P1,TmpStr[MAX_LINE_SIZE];
    int I,Len;
    Len=(int)strlen(Line)+(int)strlen(ColItem);
    if (Len>MAX_LINE_SIZE-2) return false;        //Line too long, do not insert
	P1=Line;
    for (I=0;I<Pos;I++)
    {
        while ((*P1!='\t') && (*P1!=0)) { P1++;};       //Search TAB or end of line
        if (*P1==0)
        {
            *P1++='\t'; *P1=0;        //End of line, append a TAB
            
        }
        else
            P1++;       //Skip the TAB Point to next col
    };
    strcpy(TmpStr,P1);      //Copy the end part of the  line
    Len=(int)strlen(TmpStr);
    memcpy(P1,ColItem,strlen(ColItem));
    P1+=strlen(ColItem);
    *P1='\t';   //Isert a TAB
    P1++;
    memcpy(P1,TmpStr,Len);
    P1+=Len;
    *P1=0;          //End of Line
    return true;    //Success
};

void Txt_AppendLine(char *LineBuf,int EndCol)			//Append TAB at the end of line if needed, return the results in LineBuf
{
	char *P1;
	int I=0;
	P1=LineBuf;
	do 
	{
		if (*P1++=='\t') I++;
	}
	while (*P1!=0);
	if (I<EndCol-1)
		for (;I==EndCol-1;I++) strcat(LineBuf,"\t");
};

	//Delete the qutation mark, replace it with char Mark
void Txt_DeleteQuotation(char *Line,char Mark)
{
	char *P3;
	P3=Line;
	while (*P3!=0)
	{
		if (*P3=='"') 
		{
			if (Mark==0)
			{
				*P3=0;
				strcat(Line,P3+1);		//delete the quotation mark
			}
			else
				*P3=Mark;				//Replace the quotation mark with char Mark
		};
		P3++;
	};
};
			//Get the col. position of every pre-defined col.Names
bool Txt_GetColPos(char *LineBuf,COL_POSITION *PosInfo)
{
	char *P1,*P2;
	P1=LineBuf;
	P2=strstr(LineBuf,COL_NAME_ENTREZ_GENE);
	PosInfo->Entrez_Gene_Col=0;
	if (P2!=NULL)
		for (;P1<P2;P1++)
		{
			if (*P1=='\t') PosInfo->Entrez_Gene_Col++;
		}
	else
		return false;
	P1=LineBuf;
	P2=strstr(LineBuf,COL_NAME_ID);
	PosInfo->ID_Col=0;
	if (P2!=NULL)
		for (;P1<P2;P1++)
		{
			if (*P1=='\t') PosInfo->ID_Col++;
		}
	else
		return false;
	P1=LineBuf;
	P2=strstr(LineBuf,COL_NAME_DR_GENEID);
	PosInfo->DR_GeneID_Col=0;
	if (P2!=NULL)
		for (;P1<P2;P1++)
		{
			if (*P1=='\t') PosInfo->DR_GeneID_Col++;
		}
	else
		return false;
	P1=LineBuf;
	P2=strstr(LineBuf,COL_NAME_MUT);
	PosInfo->Mut_Col=0;
	if (P2!=NULL)
		for (;P1<P2;P1++)
		{
			if (*P1=='\t') PosInfo->Mut_Col++;
		}
    else
		return false;
	P1=LineBuf;
	P2=strstr(LineBuf,COL_NAME_DR_PFAM);
	PosInfo->DR_Pfam_Col=0;
	if (P2!=NULL)
		for (;P1<P2;P1++)
		{
			if (*P1=='\t') PosInfo->DR_Pfam_Col++;
		}
	else
		return false;
	return true;
};
	//Get a col item from LineBuf, Pos is the col position from 0 to N. return the col item in Item[], if not found return ""
void Txt_GetCol(char *LineBuf,char Item[],int Pos)
{
	char *P1,*P2;
	int I;
	P1=LineBuf;
	for (I=0;I<Pos;I++)
	{
		while ((*P1!='\t') && (*P1!=0)) P1++;
		if (*P1==0)			//End of line, col not found
		{
			Item[0]=0;
			return;			//Return a blank string
		};
		P1++;
	};
	P2=P1;
	while ((*P2!='\t') && (*P2!=0)) P2++;		//search end of the col
	if ((P2-P1)>=MAX_LENGTH_OF_ITEMS)
	{
		strncpy(Item,P1,MAX_LENGTH_OF_ITEMS-1);
		Item[MAX_LENGTH_OF_ITEMS-1]=0;
	}else
	{
		strncpy(Item,P1,P2-P1);  Item[P2-P1]=0;		//Get the col item in Item[]
	};
};

bool Excel_ReadSheet(FILE *fpExcel,EXCEL_SHEET *pSheet,int MaxCols)
{
	char LineBuf[MAX_LINE_SIZE];
	char *P1,*P2;
	int Flag;
	pSheet->TotalLines=0;
	while (Txt_ReadRawLine(LineBuf,MAX_LINE_SIZE-1,fpExcel))		//Read one line, if end of file it will return NULL
	{
		if (LineBuf[0]==0) continue;					//Feb.2.2013, Skip the empty line in Excel file
		pSheet->SheetLine[pSheet->TotalLines].Cols=0;
		P1=LineBuf; P2=P1;
		Flag=1;
		while (Flag)
		{
			while ((*P2!='\t') && (*P2!=0)) {P2++;};			//Search next TAB or End of Line
            if ((P2-P1)>=MAX_LENGTH_OF_ITEMS) 
				*(P1+MAX_LENGTH_OF_ITEMS-1)=0;		//Item too long,truncate it to the length define as MAX_LENGTH_OF_ITEMS
            if (*P2==0) Flag=0;			//Last one,end of line
            *P2=0;
            strcpy(pSheet->SheetLine[pSheet->TotalLines].Line[pSheet->SheetLine[pSheet->TotalLines].Cols],P1);
            pSheet->SheetLine[pSheet->TotalLines].Cols++;			//Increment the col counter
            if (pSheet->SheetLine[pSheet->TotalLines].Cols==MaxCols) break;			//Total cols in this line reached the max number
			P2++;P1=P2;		//Go to next item
		};
		pSheet->TotalLines++;
	};
	return true;
};
			//Output a EXCEL_SHEET line indicated by LinePos to a TAB separated txt file pointed by fpExcel, replace the quotation mark with a char specified by Mark
void Excel_WriteLine(FILE *fpExcel,EXCEL_SHEET *pSheet,int LinePos,char Mark)			
{
	int I;
	char TmpLine[1024]="";		//Must set to blank because only strcat() function was used in this routine
	if (pSheet->SheetLine[LinePos].Cols<=0) return;		//No col to write
	for (I=0;I<pSheet->SheetLine[LinePos].Cols;I++)
	{
		strcat(TmpLine,pSheet->SheetLine[LinePos].Line[I]);
		if (I!=pSheet->SheetLine[LinePos].Cols-1) 
			strcat(TmpLine,"\t");			//Output a TAB if it is not the last item
	};
	Txt_DeleteQuotation(TmpLine,Mark);
	fputs(TmpLine,fpExcel);
};

void Excel_SortSheet(EXCEL_SHEET *pSheet,int Start,int End,int IndexCol)
{

	int M,N;
	TXT_FILE_LINE Temp;
	char MidItemStr[MAX_LENGTH_OF_ITEMS];

	M=Start;
	N=End;	//save the start and end, used for recursion
	strcpy(MidItemStr,pSheet->SheetLine[(Start+End)/2].Line[IndexCol]);		//save the string with middle value

	do 
	{
		while ((strcmp(pSheet->SheetLine[M].Line[IndexCol],MidItemStr)<0) && (M<End)) M++;
		while ((strcmp(pSheet->SheetLine[N].Line[IndexCol],MidItemStr)>0) && (N>Start)) N--;
		if (M<=N) 
		{
			memcpy(&Temp,&pSheet->SheetLine[M],sizeof(TXT_FILE_LINE));
			memcpy(&pSheet->SheetLine[M],&pSheet->SheetLine[N],sizeof(TXT_FILE_LINE));
			memcpy(&pSheet->SheetLine[N],&Temp,sizeof(TXT_FILE_LINE));
			M++;
			N--;
		};
	} 
	while(M<=N);

	if(M<End) Excel_SortSheet(pSheet,M,End,IndexCol);		//recursion
	if(N>Start) Excel_SortSheet(pSheet,Start,N,IndexCol);		
};

	//search the Excel sheet using KeyCol as index col and StrKey as search key, if found, return the first array index of the sheet
int  Excel_BinSearchSheet(EXCEL_SHEET *pSheet, int Start,int End, int KeyCol,char *StrKey)
{
	int Low = Start, High = End;	//Must be signed int, -1 is used here
	unsigned int Mid;  
	while (Low <= High)  
	{         
		Mid = (Low + High) / 2;		//get the middle position
		if (strcmp(pSheet->SheetLine[Mid].Line[KeyCol],StrKey)==0) // Found, in traditional implementation,just return Mid; if do not care equal items
		{				//Found, now check if it is the first one in case of several items are equal
			if (Mid==0) return Mid;		//The first line, return the position 0;
			while ((strcmp(pSheet->SheetLine[Mid-1].Line[KeyCol],StrKey)==0)) 
			{
				Mid--;
				if (Mid==0) break;
			};
			return Mid;			// return the first index found  
		};
		if (strcmp(pSheet->SheetLine[Mid].Line[KeyCol],StrKey)>0)
			High = Mid - 1;			//if lager than StrKey, search to the lower postion 
		else  
			Low = Mid + 1;			//if smaller than StrKey, search to the upper position  			
	};     
	return -1;					//Not found   
};
