# Supplementary material for: Protein Domain-Level Landscape of Cancer-Type-Specific Somatic Mutations
Source: PLoS Comput Biol. 2015 Mar 20;11(3):e1004147. doi: 10.1371/journal.pcbi.1004147 (PMC4368709; doi:10.1371/journal.pcbi.1004147)
Supplement: S1 Protocol — (ZIP) [file pcbi.1004147.s008.zip › SupportingInformation_Source_Code/SI2_tabtxt.h]

/*----------------------------------------------------------------------------------*/
/*		   Shared function for TAB-saparated txt (Excel) file processing			*/
/*						  (c) Sunny, University of Toronto							*/
/*							Ver.1.00, started Oct.25,2012							*/
/*		Ver.1.10, Jan.5,2103,routines for Excel .txt file processing were added.	*/	
/*      Ver.1.20  Feb.1.2013, Added struct TXT_FILE_INFO, Txt_InsertCol()			*/
/*      Ver.1.30  Feb.3.2013, Added Txt_GetColPos(),Txt_GetCol()					*/
/*----------------------------------------------------------------------------------*/

#ifndef SUNNY_TABTXT_H
#define SUNNY_TABTXT_H		//Used to avoid the error when includes this head file in different source files

#define _CRT_SECURE_NO_WARNINGS		//used to inform VS2010 not to give warnings about functions such as strcpy()
#include <stdio.h>
#include <stdlib.h>			//standard I/O and Lib routine header file
#include <string.h>			//header file of string routines

#include "Sunny_PreDefine.h"

/*
#define MAX_TEXT_FILE_LINES 65536	//Default value for Max lines supported in TAB saparated text file
#define MAX_TEXT_FILE_COLS	64		//Default value for Max cols supported in TAB saparated text file
#define MAX_LINE_SIZE 65536         //Default value for Max 64KB line length for input text file
*/
#include "sunny_gene1.h"

		//Col.Names in the Excel file, search these names from the first line, record the position of each col in COL_POSITION
#define COL_NAME_ENTREZ_GENE "entrez_gene"		
#define COL_NAME_ID	"ID"
#define COL_NAME_DR_GENEID  "DR GeneID"
#define COL_NAME_MUT	"mut"
#define COL_NAME_DR_PFAM	"DR Pfam"
/*------------ Data Structures ------------------*/
typedef struct				//struct used for Col.Names in the TAB Excel file
{
	int Entrez_Gene_Col;
	int ID_Col;
	int Mut_Col;
	int DR_GeneID_Col;
	int DR_Pfam_Col;
}  COL_POSITION;

typedef struct
{
	int MaxLines;			//Return the total number of lines 
	int MaxCols;			//Return the max number of cols in the file
	int MaxCols2;			//If the cols except the first line are the same, return the cols in MaxCols2, otherwise return 0.
	int MaxItemLen;			//Return the max length of items in this file
} TXT_FILE_INFO;

typedef struct
{
	char Line[MAX_TEXT_FILE_COLS][MAX_LENGTH_OF_ITEMS];
	int Cols;
} TXT_FILE_LINE;

typedef struct
{
	char Col[MAX_TEXT_FILE_LINES][MAX_LENGTH_OF_ITEMS];
	int Lines;
} TXT_FILE_COL;

typedef struct		//Data structure used to store a whole Excel sheet table, max MAX_TEXT_FILE_LINES lines with  MAX_TEXT_FILE_COLS for each line
{
	TXT_FILE_LINE SheetLine[MAX_TEXT_FILE_LINES];
	int TotalLines;
} EXCEL_SHEET;
/*------------ Function Prototypes ---------------*/
	//General implementation of fgets() for Win/DOS, Linux, MAC, because a line ended with CR/LF in Win, LF(0xa) in Linux, but CR(0xD) in MAC
	//Read a line from file, return a string ended with 0. No CR/LF included
char *Txt_ReadRawLine(char * _Buf,int MaxCount,FILE *_File);	
    //Parse the txt file, give the total lines, max.cols, etc. to TXT_FILE_INFO pointed by pInfo. If DispItemFlag is true, display the content of long items
    //If there is any item who's length is larger than MAX_LENGTH_OF_ITEMS return false otherwise return true
bool Txt_ParseFile(char * FileName,TXT_FILE_INFO * pInfo,bool DispItemFlag);
	//Read ith line from file opened with "rb", LineInd is the line number from 0 to MAX_TEXT_FILE_LINES,pLine is the pointer of TXT_FILE_LINE;
	//if sucess return true
bool Txt_ReadLineInd(FILE *fp,TXT_FILE_LINE *pLine,int LineInd);
    //Read a line from file opened with "rb", pLine is the pointer of TXT_FILE_LINE; if end of file return false,if sucess return true
bool Txt_ReadLine(FILE *fp,TXT_FILE_LINE *pLine);
    //Read a Col from file opened with "rb", ColInd is the Col number from 0 to MAX_TEXT_FILE_COLS,pCol is the pointer of TXT_FILE_COL;
	//if sucess return true
bool Txt_ReadCol(FILE *fp,TXT_FILE_COL *pCol,int ColInd);
    //Sort a Col array read from a TAB-separated Excel File
void Txt_SortCol(TXT_FILE_COL *pCol,int Start,int End);
    //Append TAB at the end of line if needed, return the results in LineBuf
void Txt_AppendLine(char *LineBuf,int EndCol);			
    //Insert a col ColItem into a TAB separated line at position Pos
bool Txt_InsertCol(char *Line,char *ColItem,int Pos);
	//Delete the qutation mark, replace it with char Mark
void Txt_DeleteQuotation(char *Line,char Mark);
		//Get the col. position of every pre-defined col.Names
bool Txt_GetColPos(char *LineBuf,COL_POSITION *PosInfo);
		//Get a col item from LineBuf, Pos is the col position from 0 to N. return the col item in Item[], if not found return ""
void Txt_GetCol(char *LineBuf,char Item[],int Pos);
    //Read a whole Excel sheet from txt file pointed by fp and store into a EXCEL_SHEET structure pointed by pSheet,Read MaxCols clos for each line
bool Excel_ReadSheet(FILE *fp,EXCEL_SHEET *pSheet,int MaxCols);
	//Output a EXCEL_SHEET line indicated by LinePos to a TAB separated txt file pointed by fpExcel,replace the quotation mark with a char specified by Mark
void Excel_WriteLine(FILE *fpExcel,EXCEL_SHEET *pSheet,int LinePos,char Mark);			
	//Sort the sheet from line Start to line End using IndexCol as index, from small to large
void Excel_SortSheet(EXCEL_SHEET *pSheet,int Start,int End,int IndexCol);
	//search the Excel sheet using KeyCol as index col and StrKey as search key, if found, return the first array index of the sheet,otherwise return -1
int  Excel_BinSearchSheet(EXCEL_SHEET *pSheet, int Start,int End, int KeyCol,char *StrKey);
#endif
