# Supplementary material for: Protein Domain-Level Landscape of Cancer-Type-Specific Somatic Mutations
Source: PLoS Comput Biol. 2015 Mar 20;11(3):e1004147. doi: 10.1371/journal.pcbi.1004147 (PMC4368709; doi:10.1371/journal.pcbi.1004147)
Supplement: S1 Protocol — (ZIP) [file pcbi.1004147.s008.zip › SupportingInformation_Source_Code/SI2_tabtxt2.h]

/*--------------------------------------------------------------------------------------*/
/*		   Shared function for TAB-saparated txt (Excel) file processing                */
/*						  (c) Sunny, University of Toronto                              */
/*							Ver.1.00, started Oct.25,2012                               */
/*		Ver.1.10, Jan.5,2103,routines for Excel .txt file processing were added.        */
/*      Ver.1.20  Feb.1.2013, Added struct TXT_FILE_INFO, Txt_InsertCol()               */
/*      Ver.1.30  Feb.3.2013, Added Txt_GetColPos(),Txt_GetCol()                        */
/*      Ver.2.00  Feb.15.2013. Support dynamic memeory alloc of Excel Sheets            */
/*                      So the size of sheet is only limited by system memory           */
/*      Ver.2.50  Feb.26.2013. Some bugs fixed and functions added.                     */
/*      Ver.3.00  Feb.28,2013. New functions such as GetPathName() is added             */
/*      Ver.3.50  Mar.8, 2013  Excel_Functions suchas RemoveRedundantLines() added      */
/*      Ver.3.61  June.11,2013. Bug Fixed, ReadNLines, BinInsert functions added.       */
/*      Ver.4.00  Sept.13,2013 pItem in sunny_tabtxt1.cpp is cancled to save memories   */
/*--------------------------------------------------------------------------------------*/

#ifndef SUNNY_TABTXT_H
#define SUNNY_TABTXT_H		//Used to avoid the error when includes this head file in different source files

#define _CRT_SECURE_NO_WARNINGS		//used to inform VS2010 not to give warnings about functions such as strcpy()
#include <stdio.h>
#include <stdlib.h>			//standard I/O and Lib routine header file
#include <string.h>			//header file of string routines

/*------------------------ MACRO Definations from old sunny_gene1.h------------------------*/
#define MAX_LENGTH_OF_GENE_ITEMS	32		//Default value for Max length of every gene items in all inupt files
//Max length of gene names,This value MUST BE equal to MAX_LENGTH_OF_GENE_ITEMS, otherwise the Str_QuickSort() could cause error
#define MAX_GENE_NAME_LENGTH MAX_LENGTH_OF_GENE_ITEMS	
/*-----------------------------------------------------------------------------------------*/

/*--------------------------------- MACRO Definations -------------------------------------*/

#define MAX_TEXT_FILE_LINES 65536*16     //Default value for Max lines supported in TAB saparated text file
#define MAX_TEXT_FILE_COLS	32          //Default value for Max cols supported in TAB saparated text file
#define MAX_LINE_SIZE 65536             //Default value for Max 64KB line length for input text file
#define MAX_EXCEL_ITEM_LEN  65536*16    //Default value for Max 1MB in all Excel Items, 65536*16 or 15 may cause stack overflow in Win8 system in procedure Excel_WriteLine()(Tested May.19,2013).
#define MAX_LENGTH_OF_ITEMS	48          //Max length of every cols read into pColGlb. Items in input file maybe longer than this value

#define MAX_NM_ENST_STR_LEN 4096	//String length to store the  Nucleotide_ID,Protein_ID,etc. Each item is separated using |. Test results show that 1024 is not enough. Mar.3.2013

/*------------------------------------ Data Structures -------------------------------------*/
typedef struct
{
	int MaxLines;			//Return the total number of lines 
	int MaxCols;			//Return the max number of cols in the file
	int MaxCols2;			//If the cols except the first line are the same, return the cols in MaxCols2, otherwise return 0.
	int MaxItemLen;			//Return the max length of items in this file
} TXT_FILE_INFO;

#define SHEET_ITEM char*    //New version using char * only. 4 bytes at (char* - 4) are used as buffer length.

/*---------------- The old SHEET_ITEM ------------------
typedef struct
{
    char *pItem;  //memory to sotre a item. The max length of it is stored in MaxLineItemLen or MaxColItems
    int Len;
} SHEET_ITEM;
 -------------------------------------------------------*/

typedef struct
{
	SHEET_ITEM pX[MAX_TEXT_FILE_COLS];     //Array of pointers
	int Cols;
} SHEET_LINE;

typedef struct
{
	SHEET_ITEM pY[MAX_TEXT_FILE_LINES];
    int MaxColItemLen;         //Max Length of every items in this col
	int Lines;
} SHEET_COL;

typedef struct		//Data structure used to store a whole Excel sheet table, max MAX_TEXT_FILE_LINES lines with  MAX_TEXT_FILE_COLS for each line,the size of this structure is 2,097,416 Bytes With 65536*4 Lines and 64 Cols 
{
    char Name[32];                  //Name of the Sheet
	SHEET_LINE *HeadLine;           // Pointer of the Head Line in a Excel Sheet
    SHEET_LINE *SheetLine[MAX_TEXT_FILE_LINES];
    union
    {
        int MaxColItemLen[MAX_TEXT_FILE_COLS];  //Max Length of each col item in this sheet,may be rarely used
        int ColInd[MAX_TEXT_FILE_COLS];         //Col Name index, indicates the col.index of each col name
    };
    int TotalCols;      //Total Cols in the sheet
	int TotalLines;     //Total lines in the sheet
} EXCEL_SHEET;

/*---------------------- Function Prototypes:  TAB-Text file and Line Processing ------------------------*/
void MsgDisp(const char *Str);		//Used for displaying run-time message added with a \r\n
    //Fatal error occur,display the reason, program exit with -1.
void ErrorExit(char ReasonStr[]);
	//Get the data file path
char *GetDataFilePath(char *argv[],char *Path);
	//Create the full path name of files. Input: Path is the path of the data directory, InOut is the subdirectory in data directory such as Input or Output. 
	//Name is the file name. if sucess give the full path name in PathName and return a pointer to PathName. Otherwise return NULL
char *GetFilePathName(char *Path, char *InOut, char *Name,char *PathName);
//Get one item such as EM_******.* into SingleStr from SheetItemStr contains multiple items seprated by |.
//if got, return true, if end of ItemStr,return false. If the SheetItemStr is empty, return true at first call to this function, then false.
bool GetRefSeqRNAStr(char *SheetItemStr,char *SingleAccStr);
    //Match two Acc string, If match, returen the pointer to the longer one(Best match or full match), otherwise return NULL
char *MatchAccString(char *Acc1, char *Acc2);
    //General implementation of fgets() for Win/DOS, Linux, MAC, because a line ended with CR/LF in Win, LF(0xa) in Linux, but CR(0xD) in MAC
	//Read a line from file, return a string ended with 0. No CR/LF included
char *Txt_ReadRawLine(char * _Buf,int MaxCount,FILE *_File);	
    //Parse the txt file, give the total lines, max.cols, etc. to TXT_FILE_INFO pointed by pInfo. If DispItemFlag is true, display the content of long items
    //If there is any item who's length is larger than MAX_LENGTH_OF_ITEMS return false otherwise return true
bool Txt_ParseFile(char * FileName,TXT_FILE_INFO * pInfo,bool DispItemFlag);
	//Read ith line from file opened with "rb", LineInd is the line number from 0 to MAX_TEXT_FILE_LINES,pLine is the pointer of SHEET_LINE;
	//if sucess return true
bool Txt_ReadLineInd(FILE *fp,SHEET_LINE *pLine,int LineInd);
    //Read a line from file opened with "rb", pLine is the pointer of SHEET_LINE; if end of file return false,if sucess return true
bool Txt_ReadLine(FILE *fp,SHEET_LINE *pLine);		//Used for .txt file, using TAB as seprator
bool Csv_ReadLine(FILE *fp,SHEET_LINE *pLine);		//Used for .csv file, using , as seprator
    //Read a Col from file opened with "rb", ColInd is the Col number from 0 to MAX_TEXT_FILE_COLS,pCol is the pointer of SHEET_COL;
	//if sucess return true
bool Txt_ReadCol(FILE *fp,SHEET_COL *pCol,int ColInd);
    //Sort a Col array read from a TAB-separated Excel File,only MAX_LENGTH_OF_ITEMS chars compared for long col.items
void Txt_SortCol(SHEET_COL *pCol,int Start,int End);
    //Append TAB at the end of line if needed, return the results in LineBuf
void Txt_AppendLine(char *LineBuf,int EndCol);			
    //Insert a col ColItem into a TAB separated line at position Pos
bool Txt_InsertCol(char *Line,char *ColItem,int Pos);
	//Delete the qutation mark and replace it with char Mark. If Mark=0 nothing to do
void Txt_DeleteQuotation(char *Line,char Mark);
    //Get a col item from LineBuf, Pos is the col position from 0 to N. return the col item in Item[], if not found return ""
void Txt_GetCol(char *LineBuf,char Item[],int Pos);	//Used for .txt file, using TAB as seprator
void Csv_GetCol(char *LineBuf,char Item[],int Pos);	//Used for .csv file, using , as seprator


/*---------------------- Function Prototypes:  Excel-Sheet based Processing Routines------------------------*/
    //Create a memory sheet and clear the memory, Set the Total Cols to TotalCols,if sucess, return a pointer to EXCEL_SHEET
    //If failed,return NULL if ProcessName=="" otherwise exit the program
EXCEL_SHEET *Excel_CreateMemSheet(int TotalCols,char * ProcessName);
    //Allocate memory for a Sheet-Line, clear the memory, Set the cols of this line to Cols. If sucess return pointer to the line.
    //If failed,return NULL if Msg=="" otherwise exit the program.
SHEET_LINE *Excel_CreateMemLine(int Cols,char Msg[]);
    //Free memories for a Excel Line pointed by **ppLine，This frees both the items and the line itself
void Excel_FreeLine(SHEET_LINE **pLine);
    //Free memories for all  lines in a Sheet pointed by *pSheet, if Flag=true also free the sheet itself, otherwise only frees the lines, not the sheet itself
void Excel_FreeSheet(EXCEL_SHEET *pSheet,bool bFlag);
    //Set the content of a Excel Item to Str, If the item was not used,alloc memory first.
    //If it was used but the memeory size is not enough to store the new Str,re-alloc memory to larger one.
    //If success return true, if memory alloc failed, return flase;
bool Excel_SetItemStr(SHEET_ITEM *ppItem,char *Str);
    //Insert a new line at LineIndex, Copy the content of *pLine to it, if pline=NULL,create a blank line.
bool Excel_InsertLine(EXCEL_SHEET *pSheet,int LineIndex,SHEET_LINE *pLine);
    //Delete lines from Start to End in *pSheet. If Start equals to End, only one line is deleted. If sucess return true
bool Excel_DeleteLines(EXCEL_SHEET *pSheet,int Start,int End);
    //Insert a col at Pos,set the col title to Title, set other col items to a NULL string "",
bool Excel_InsertCol(EXCEL_SHEET *pSheet,int Pos,char *Title);
    //Delete Cols from Start to End in *pSheet. If Start equals to End, only one col is deleted. If sucess return true
bool Excel_DeleteCols(EXCEL_SHEET *pSheet,int Start,int End);
    //Get Col.index by Col.Name from the head line in *pSheet. If found return the col.index,otherwise return -1.
int Excel_GetColIndexByName(EXCEL_SHEET *pSheet,char ColName[]);
    //Test if the file exsit, Return the headline pointed by pLine.
bool Excel_GetHeadLine(char *FileName,SHEET_LINE *pLine);
    //Read a Excel TAB-text file into memory indicated by pSheet. If Head==true read the first line as title line,Read MaxCols clos for each line,Record the cols for each line, and record the max col of all lines in EXCEL_SHHET.TotalCols.
bool Excel_ReadSheet(char *FileName,EXCEL_SHEET *pSheet,int MaxCols,bool Head);
    //Read a Excel TAB-text file into memory indicated by pSheet. If Head==true read the first line as title line,and then read NLines line into memory. Read MaxCols clos for each line,Record the cols for each line, and record the max col of all lines in EXCEL_SHHET.TotalCols.
bool Excel_ReadNLines(char *FileName,EXCEL_SHEET *pSheet,int NLines,int MaxCols,bool Head);
	//Output a line indicated by pLine to a TAB separated txt file pointed by fpExcel,replace the quotation mark with a char specified by Mark
void Excel_WriteLine(FILE *fpExcel,SHEET_LINE *pLine,char Mark);
    //Output whole Excel Sheet pointed by pSheet to file indicated by FileName,if sucess, return true
bool Excel_WriteSheet(char *FileName,EXCEL_SHEET *pSheet);
    //Sort the sheet from line Start to line End using IndexCol as index string, only MAX_LENGTH_OF_ITEMS chars compared for long col.items
void Excel_SortSheet(EXCEL_SHEET *pSheet,int Start,int End,int IndexCol);
    //Sort the sheet from line Start to line End using IndexCol as int
void Excel_SortIntSheet(EXCEL_SHEET *pSheet,int Start,int End,int IndexCol);
    //Binary insert a line into a Excel Sheet using KeyCol as index col, Return the line position where the line is inserted
    //If RepeatFlag==true,Insert even if a line with the same key exist. Otherwise only insert when a line with same key is not found
int Excel_BinInsertLine(EXCEL_SHEET *pSheet, int Start,int End, int KeyCol,SHEET_LINE *pLine,bool RepeatFlag);
	//Search the Excel sheet using KeyCol as index col and StrKey as search key, if found, return a pointer to the SHEET_LINE found, otherwise return NULL. The line index is returned in HitPos,-1 for not found
SHEET_LINE * Excel_BinSearchSheet(EXCEL_SHEET *pSheet, int Start,int End, int KeyCol,char *StrKey,int *pHitPos);
	//Search the Excel sheet using KeyCol as index col and StrKey as search key but only N chars of StrKey are compaired in this routine. 
	//If found, return a pointer to the SHEET_LINE found, otherwise return NULL. The line index is returned in HitPos,-1 for not found
SHEET_LINE * Excel_BinNSearchSheet(EXCEL_SHEET *pSheet, int Start,int End, int KeyCol,char *StrKey,int N,int *pHitPos);
		//Compare two sheet lines, if all the cols are the same, return true, otherwise flase.
bool Excel_CompareLine(SHEET_LINE *pLine1,SHEET_LINE *pLine2);
		//Remove redundant lines form a Sheet, return the lines removed.
int Excel_RemoveRedundantLines(EXCEL_SHEET *pSheet);


bool IsGeneName(char *Str);		//Check if a string is a gene name, if yes, return ture, otherwaise return false
//Input SQStr and MutStr, Get the Mut,MutFirstChar,MutLastChar, return 1 if SQ matched with the MutFirstChar at SQ position Mut,otherwise return 0. The last 3 paramters can be NULL if values are not wanted
int GetMutValue_MatchSQ(char SQStr[],char MutStr[],int *pMut,char *pMutFirstChar,char *pMutLastChar);

#endif
