# Supplementary material for: Protein Domain-Level Landscape of Cancer-Type-Specific Somatic Mutations
Source: PLoS Comput Biol. 2015 Mar 20;11(3):e1004147. doi: 10.1371/journal.pcbi.1004147 (PMC4368709; doi:10.1371/journal.pcbi.1004147)
Supplement: S1 Protocol — (ZIP) [file pcbi.1004147.s008.zip › SupportingInformation_Source_Code/SI2_tarfile.cpp]

/*------------------------------------------------------------------------------*/
/*                  Hrader File for Tar File Process sunny_tartxt.              */
/*                          (c)Sunny.  University of Toronto.                   */
/*                         Started Feb.6,2013,  Ver.1.00                        */
/*------------------------------------------------------------------------------*/

#include "SI2_tarfile.h"
#include <string.h>

        //Get the path,name,file pos,file size of all files in a .tar package pointed by fp. return true if success. 
bool GetTarFileInfo(FILE *fp,TAR_FILE_INFO *pInfo)
{
	int BlockIndex=0;		//Index of file, 512Bytes blocks
	int Size,Blocks;
    char ZeroBlock[512];
	TAR_FILE_HEADER Head;			//Structure for tar file header, 512Bytes
	char TmpStr[1024],*P1;
	pInfo->TotalFiles=0;
    memset(ZeroBlock,0,512);        //Set to zero
	while (fread(&Head,sizeof(TAR_FILE_HEADER),1,fp))
	{
		BlockIndex++;			//Increment the block counter
        if (!memcmp(&Head,ZeroBlock,512))
            break;       //One of the last block of the tar package with all zero,break
		sscanf(Head.Size,"%o",&Size);		//Get the file size, Octal Radix
		if ((Size==0) && (Head.Name[strlen(Head.Name)-1]=='/'))			//Is a directory name
		{
			strncpy(pInfo->Info[pInfo->TotalFiles].Path,Head.Name,MAX_LENGTH_OF_PATH);
			pInfo->Info[pInfo->TotalFiles].Path[MAX_LENGTH_OF_PATH-1]=0;	//Record the file path
			pInfo->Info[pInfo->TotalFiles].Name[0]=0;			//Set file name to blank
			pInfo->Info[pInfo->TotalFiles].Pos=-1;				//The pos is invalid for directory
		}
		else
		{
			P1=Head.Name+strlen(Head.Name);		//Point to the end of the Name
			do {P1--;} while (*P1!='/');		//Seek the last /
			strncpy(pInfo->Info[pInfo->TotalFiles].Name,P1+1,MAX_LENGTH_OF_NAME-1);
			pInfo->Info[pInfo->TotalFiles].Name[MAX_LENGTH_OF_NAME-1]=0;	//Get the Name
			*(P1+1)=0;
			strncpy(pInfo->Info[pInfo->TotalFiles].Path,Head.Name,MAX_LENGTH_OF_PATH-1);
			pInfo->Info[pInfo->TotalFiles].Path[MAX_LENGTH_OF_PATH-1]=0;	//Record the file path
			pInfo->Info[pInfo->TotalFiles].Pos=BlockIndex;			//Store the start block of the file
			pInfo->Info[pInfo->TotalFiles].Size=Size;				//Store the file size
			if (Size % 512) Blocks=Size/512 +1; else Blocks=Size/512;		//How many 512 byes blocks in the current file?
			BlockIndex+=Blocks;
			fseek(fp,Blocks*512,SEEK_CUR);			//Skip the file body, point to the next header
		};
		pInfo->TotalFiles++;				//Increment the files counter
        if ((pInfo->TotalFiles % 1024)==0)
        {
            sprintf(TmpStr,"Found %d files in tar package.",pInfo->TotalFiles);
            MsgDisp(TmpStr);         //Display a message every 1024 files
        };
        if (pInfo->TotalFiles>=MAX_TAR_FILE_NUMBER)
        {
            sprintf(TmpStr,"Error: Files in tar package exceed %d, Too many files.",pInfo->TotalFiles);
            MsgDisp(TmpStr);
            return false;           //Too many files in the package
        }
	};
    sprintf(TmpStr,"\r\nTotally found %d files in tar package\r\n",pInfo->TotalFiles);
    MsgDisp(TmpStr);
    return true;
};


    //Sort the tar info by file name as index
void Tar_SortByFileName(TAR_FILE_INFO *pInfo,int Start,int End)
{
	int M,N;
	SINGLE_FILE_INFO Temp;
	char MidItemStr[MAX_LENGTH_OF_NAME];
    
	M=Start;
	N=End;	//save the start and end, used for recursion
	strcpy(MidItemStr,pInfo->Info[(Start+End)/2].Name);		//save the string with middle value
    
	do
	{

		while ((STRCASECMP(pInfo->Info[M].Name,MidItemStr)<0) && (M<End)) M++;
		while ((STRCASECMP(pInfo->Info[N].Name,MidItemStr)>0) && (N>Start)) N--;
		if (M<=N)
		{
			memcpy(&Temp,&pInfo->Info[M],sizeof(SINGLE_FILE_INFO));
			memcpy(&pInfo->Info[M],&pInfo->Info[N],sizeof(SINGLE_FILE_INFO));
			memcpy(&pInfo->Info[N],&Temp,sizeof(SINGLE_FILE_INFO));
			M++;
			N--;
		};
	}
	while(M<=N);
    
	if(M<End) Tar_SortByFileName(pInfo,M,End);		//recursion
	if(N>Start) Tar_SortByFileName(pInfo,Start,N);
};

    //Search the tar info using FileName as search key, if found, return the index of the file info,otherwise return -1
int  Tar_BinSearchFileName(TAR_FILE_INFO *pInfo, int Start,int End, char *FileName)
{
  	int Low = Start, High = End;	//Must be signed int, -1 is used here
	unsigned int Mid;
	while (Low <= High)
	{
		Mid = (Low + High) / 2;		//get the middle position
		if (STRCASECMP(pInfo->Info[Mid].Name,FileName)==0) // Found
			return Mid;			// return the findex found
		if (STRCASECMP(pInfo->Info[Mid].Name,FileName)>0)
			High = Mid - 1;			//if lager than FileName, search to the lower postion
		else
			Low = Mid + 1;			//if smaller than FileName, search to the upper position
	};
	return -1;					//Not found
};
    //Read one file from tar package into FileRec，if success return bytes read(max MAX_SINGLE_FILE_LENGTH-1),else return 0
int  Tar_ReadOneFile(FILE *fp,TAR_FILE_INFO *pInfo,char FName[],SINGLE_FILE_REC *pFileRec)
{
    int FileIndex,Bytes;
    FileIndex=Tar_BinSearchFileName(pInfo, 0, pInfo->TotalFiles-1, FName);     //Search the file
    if (FileIndex==-1) return 0;       //Not Found
    fseek(fp,pInfo->Info[FileIndex].Pos*512,SEEK_SET);          //Seek to the beginning of the file
    if (pInfo->Info[FileIndex].Size<MAX_SINGLE_FILE_LENGTH)
        Bytes=(int)fread(pFileRec->DataRec,1,pInfo->Info[FileIndex].Size,fp);
    else
        Bytes=(int)fread(pFileRec->DataRec, 1 ,MAX_SINGLE_FILE_LENGTH-1,fp);    //Read the file data
    strcpy(pFileRec->Info.Path,pInfo->Info[FileIndex].Path);        //Copy the File Path
    strcpy(pFileRec->Info.Name,pInfo->Info[FileIndex].Name);        //Copy the File Name
    pFileRec->Info.Size=pInfo->Info[FileIndex].Size;
    pFileRec->DataRec[Bytes]=0;         //Set end mark of the string. Added May.25,2013
    return Bytes;
};
    //Delete a file name from TAR_FILE_INFO indicated by Pos, in case of match again next time
void Tar_DeleteFileName(TAR_FILE_INFO *pInfo,int Pos)
{
    int I;
    for (I=Pos;I<pInfo->TotalFiles-1;I++)
    {
        pInfo->Info[I]=pInfo->Info[I+1];
    };
    if (pInfo->TotalFiles>0)
        pInfo->TotalFiles--;
}
