# Supplementary material for: Protein Domain-Level Landscape of Cancer-Type-Specific Somatic Mutations
Source: PLoS Comput Biol. 2015 Mar 20;11(3):e1004147. doi: 10.1371/journal.pcbi.1004147 (PMC4368709; doi:10.1371/journal.pcbi.1004147)
Supplement: S1 Protocol — (ZIP) [file pcbi.1004147.s008.zip › SupportingInformation_Source_Code/SI2_tarfile.h]

/*------------------------------------------------------------------------------*/
/*                  Hrader File for Tar File Process sunny_tartxt.              */
/*                          (c)Sunny.  University of Toronto.                   */
/*                         Started Feb.6,2013,  Ver.1.00                        */
/*------------------------------------------------------------------------------*/
#ifndef Tar_Txt_Data_sunny_tartxt_h
#define Tar_Txt_Data_sunny_tartxt_h
#define _CRT_SECURE_NO_WARNINGS     //used to inform VS2010 not to give warnings about functions such as strcpy()
#include <stdio.h>

/*---------------------- MACRO DEFINES --------------------------*/
#define MAX_TAR_FILE_NUMBER  200000 //Max ammount of files in one tar file
#define MAX_LENGTH_OF_PATH  96      //Max length of file pathname
#define MAX_LENGTH_OF_NAME  96      //Max Length of file names
#define MAX_SINGLE_FILE_LENGTH  32768   //Max length of any file in the tar package
/*---------------------- DATA STRUCTURES ------------------------*/
typedef struct
{
    char Name[100];
    char Mode[8];
    char Uid[8];
    char Gid[8];
    char Size[12];
    char Mtime[12];
    char Chksum[8];
    char TypeFlag;
    char LinkName[100];
    char Magic[6];
    char Version[2];
    char Uname[32];
    char Gname[32];
    char Devmajor[8];
    char Devminor[8];
    char Prefix[155];
    char Padding[12];
} TAR_FILE_HEADER;

typedef struct
{
	char Path[MAX_LENGTH_OF_PATH];		//Path name
    char Name[MAX_LENGTH_OF_NAME];		//File Name, if path only set to NULL
    int  Pos;			//Position of the start 512-Bytes-block of the file, start at (Pos*512) Bytes.
	int  Size;				//File length 
} SINGLE_FILE_INFO;
typedef struct
{
	SINGLE_FILE_INFO Info[MAX_TAR_FILE_NUMBER];			//Information of all files
    int TotalFiles;										//Total number of all files
} TAR_FILE_INFO;

typedef struct          //Structure used for single file read from a tar package
{
    SINGLE_FILE_INFO Info;      //File Info
    char DataRec[MAX_SINGLE_FILE_LENGTH];           //File Date
} SINGLE_FILE_REC;

/*---------------------- FUNCTION PROTOTYPES ----------------------*/
void MsgDisp(const char *Str);		//Used for displaying run-time message added with a \r\n
        //Get the path,name,file pos,file size of all files in a .tar package indicated by fp. return true if success.
bool GetTarFileInfo(FILE *fp,TAR_FILE_INFO *pInfo);
    //Sort the tar info by file name as index
void Tar_SortByFileName(TAR_FILE_INFO *pInfo,int Start,int End);
    //Search the tar info using FileName as search key, if found, return the index of the file info,otherwise return -1
int  Tar_BinSearchFileName(TAR_FILE_INFO *pInfo, int Start,int End, char *FileName);
    //Read one file from tar package into FileRec，if success return bytes read(max MAX_SINGLE_FILE_LENGTH-1),else return 0
int  Tar_ReadOneFile(FILE *fp,TAR_FILE_INFO *pInfo,char FName[],SINGLE_FILE_REC *pFileRec);
    //Delete a file name from TAR_FILE_INFO indicated by Pos, in case of match again next time
void Tar_DeleteFileName(TAR_FILE_INFO *pInfo,int Pos);

#ifdef _WIN32
	#define STRCASECMP _stricmp
#else
	#define STRCASECMP strcasecmp
#endif


#endif
